# Supplementary material for: iTRAQ-based quantitative proteome and phosphoprotein characterization reveals the central metabolism changes involved in wheat grain development
Source: BMC Genomics. 2014 Nov 27;15(1):1029. doi: 10.1186/1471-2164-15-1029 (PMC4301063; doi:10.1186/1471-2164-15-1029)
Supplement: Supplementary file 2 — Additional file 2: Table S1: Complete list of normalized expression values obtained from three experimental series based on three biological replicates. (XLSX 569 KB) [file 12864_2014_6842_MOESM2_ESM.xlsx]

## Sheet: Table S1
Additional file 2: Table S1: Complete list of proteins identified in iTRAQ study
Accession	Description	# AAs	MW [kDa]	calc. pI	Score	Coverage	# Proteins	# Unique Peptides	# Peptides	# PSMs	Molecular Function	Cellular Component	Biological Process	P12196_2_7d/REF	P12196_2_14d/REF	P12196_2_21d/REF	P12196_2_28/REF	P12196_3_7d/REF	P12196_3_14/REF	P12196_3_21d/REF	P12196_3_28d/REF	P12196_1_7d/REF	P12196_1_14d/REF	P12196_1_21d/REF	P12196_1_28d/REF
A4GFR0	Dimeric alpha-amylase inhibitor (Fragment) OS=Triticum dicoccoides PE=4 SV=1 - [A4GFR0_9POAL]	124	13.2923	5.43994	2732.91	87.1	45	1	10	125	enzyme regulator activity			0.603341	0.418541	1.02715	2.78174	0	0	0	0	0	0	0	0
C3VWA4	Dimeric alpha-amylase inhibitor OS=Triticum dicoccoides GN=AAI PE=4 SV=1 - [C3VWA4_9POAL]	141	15.0352	5.17334	2591.84	78.01	72	1	11	125	enzyme regulator activity	extracellular		0.707639	0.873453	0.866529	1.76358	0	0	0	0	0	0	0	0
C3VWV4	Dimeric alpha-amylase inhibitor OS=Eremopyrum bonaepartis GN=AAI PE=4 SV=1 - [C3VWV4_9POAL]	141	15.1873	5.17334	2115.76	41.13	6	1	6	112	enzyme regulator activity	extracellular		0.248662	0.62774	1.44164	1.90328	0	0	0	0	0	0	0	0
F2EBG2	Predicted protein OS=Hordeum vulgare var. distichum PE=2 SV=1 - [F2EBG2_HORVD]	381	41.106	7.48877	65.75	9.19	2	3	3	4		membrane		0.975616	1.33946	0.983866	0.909358	0	0	0	0	0	0	0	0
I1HIE4	Uncharacterized protein OS=Brachypodium distachyon GN=BRADI2G22222 PE=3 SV=1 - [I1HIE4_BRADI]	334	35.8164	9.31982	22.45	6.59	1	1	1	1	catalytic activity		metabolic process			3.22301		0	0	3.21941	0	0	0.644074	2.12433	1.06775
Q4Z8L7	Class II chitinase OS=Triticum aestivum PE=4 SV=1 - [Q4Z8L7_WHEAT]	266	28.2418	8.36768	923.982	39.47	1	1	7	68	catalytic activity		metabolic process			0.206945	5.53729	0	0	0	5.60838	0	0.18943	0.154816	5.57469
Q5UHH8	0.19 dimeric alpha-amylase inhibitor (Fragment) OS=Triticum aestivum PE=4 SV=1 - [Q5UHH8_WHEAT]	124	13.2444	6.01123	2250.96	100	8	6	12	112	enzyme regulator activity	extracellular		0.408547	0.678042	1.00767	2.17649	0	0	0	0	0	0	0	0
A5A4L4	Avenin-like b6 OS=Triticum aestivum PE=3 SV=1 - [AVLB6_WHEAT]	284	32.3589	7.60596	92.3124	24.3	36	1	5	9				0.234455	1.34203	0.98884	1.76546	0.419983	1.13473	1.19124	1.41626	0	0	3.22263	0
F2CQ60	Asparagine synthetase OS=Hordeum vulgare var. distichum PE=2 SV=1 - [F2CQ60_HORVD]	591	66.2884	6.43018	81.6	3.72	2	2	2	3	catalytic activity; nucleotide binding		metabolic process	0.604042	0.685501	1.46894	1.24472	0.451373	0.963615	1.40841	1.21774	0	0.987126	1.29889	2.05244
F4Y593	Heat shock protein 90 OS=Triticum aestivum GN=Hsp90.2-B1 PE=2 SV=1 - [F4Y593_WHEAT]	700	80.405	5.05908	1558.42	47.71	9	6	40	117	nucleotide binding; protein binding	cytoplasm; membrane	metabolic process; response to stimulus	0.751583	1.15254	1.1845	0.968078	0.868612	1.12545	1.03704	0.933314	0	0	0	0
A5A8V2	26.5kDa heat-shock protein OS=Triticum durum GN=hsp26.5 PE=2 SV=1 - [A5A8V2_9POAL]	238	26.5023	8.14795	76.4833	28.15	4	3	5	7				0.473317	0.798209	0.909759	1.86506	1.04531	0.896479	1.19277	1.71781	0	0	1.20758	4.10679
Q6QFA1	Expansin EXPB3 OS=Triticum aestivum PE=2 SV=1 - [Q6QFA1_WHEAT]	264	28.6546	5.16064	106.029	20.45	20	3	4	7		extracellular	reproduction	1.33364	0.762639	0.526396	1.75051	1.12115	0.838256	0.657061	1.61421	0	0	0	0
REVERSED_00043721	REVERSED_00043721	230	24.7065	8.00146	0	6.96	1	1	1	1				0.58512	0.759013	1.40406	1.30001	0.660187	0.698057	1.34673	1.36858	0.0649272	0.300159	1.97833	1.67091
Q7XYC3	19 kDa globulin (Fragment) OS=Triticum aestivum PE=2 SV=1 - [Q7XYC3_WHEAT]	241	26.1224	7.53271	2324.35	56.02	3	1	11	133				0.247482	0.373555	1.66614	1.89667	0.0722396	0.35966	1.65752	2.15654	0.0889452	0.326433	1.6875	2.16642
I1GTP9	Beta-amylase OS=Brachypodium distachyon GN=BRADI1G25440 PE=3 SV=1 - [I1GTP9_BRADI]	440	49.7216	5.43994	2110.06	28.18	11	1	8	97	catalytic activity		metabolic process	0.371989	0.922996	1.09751	1.75954	0.682932	0.776939	1.08593	1.80101	0.0927997	0.526225	1.31457	2.51754
A4GFT4	Dimeric alpha-amylase inhibitor (Fragment) OS=Aegilops speltoides PE=4 SV=1 - [A4GFT4_AEGSP]	124	13.3763	6.01123	2480.57	67.74	33	1	8	133	enzyme regulator activity			0.165133	0.547014	1.44436	2.07659	0.3349	0.594241	1.43538	1.99804	0.0973132	0.491734	1.51143	2.16973
D5LMF1	Low molecular weight glutenin subunit i4 OS=Aegilops uniaristata GN=LMW-i4 PE=4 SV=1 - [D5LMF1_AEGUN]	331	37.2916	8.26514	74.3312	5.44	1	1	1	11				0.349382	0.574721	0.702812	2.79396	0.213355	0.564364	0.762537	3.4361	0.113375	0.548001	0.635645	3.6323
Q02437	Glucan endo-1,3-beta-glucosidase GIV OS=Hordeum vulgare PE=2 SV=1 - [E13D_HORVU]	327	35.012	9.78857	63.26	4.28	1	1	1	2	catalytic activity	cytoplasm; vacuole	defense response; metabolic process; response to stimulus	0.532241	1.1518	1.12763	1.16006	0.444165	0.97712	1.14415	1.60089	0.14619	1.00137	1.25613	1.89693
Q8W546	Isoamylase OS=Triticum aestivum PE=2 SV=1 - [Q8W546_WHEAT]	440	48.5705	5.79541	83.86	3.41	3	1	1	1	catalytic activity		metabolic process	0.348976	0.970786	1.66279	0.922311	0.585974	1.34787	1.86636	0.231849	0.151918	0.926141	2.19867	0.433272
Q43657	15kDa grain softness protein (Fragment) OS=Triticum aestivum GN=GSP-1a PE=2 SV=1 - [Q43657_WHEAT]	155	17.0993	7.76709	327.666	34.19	13	4	5	18	enzyme regulator activity			0.317776	0.364383	1.08945	2.74867	0.329245	0.426468	1.08891	2.5668	0.156359	0.283317	0.962546	3.1368
Q7M219	Alpha-amylase inhibitor (Fragment) OS=Triticum durum PE=1 SV=1 - [Q7M219_9POAL]	25	2.76084	8.03076	301.76	76	1	2	3	31				0.444339	0.699875	1.28081	1.74343	0.342824	0.679895	1.37636	1.66171	0.158547	0.613968	1.44069	1.92962
Q43691	Trypsin/alpha-amylase inhibitor CMX2 OS=Triticum aestivum PE=2 SV=1 - [IACX2_WHEAT]	121	13.8802	8.76318	151.312	22.31	2	3	3	13	enzyme regulator activity	extracellular	metabolic process; regulation of biological process	0.392363	0.643654	1.25352	2.03563	0.490983	0.569049	1.13235	2.2755	0.160825	0.386715	1.32416	2.58565
I1J225	Uncharacterized protein OS=Brachypodium distachyon GN=BRADI5G22460 PE=4 SV=1 - [I1J225_BRADI]	97	11.0034	8.38232	44.84	8.25	1	1	1	1				0.252957	1.06238	1.05646	1.9841	0.454743	1.10078	1.1278	1.59957	0.165688	1.00211	1.20036	1.96431
I1HJJ6	Uncharacterized protein OS=Brachypodium distachyon GN=BRADI2G25745 PE=4 SV=1 - [I1HJJ6_BRADI]	959	103.843	6.32861	1357.88	28.26	1	2	23	94	catalytic activity; nucleotide binding		metabolic process	0.239124	1.40855	1.47118	0.942102	0.233283	1.47539	1.32423	1.01546	0.186162	1.49178	1.46092	0.928631
F2EGM1	Predicted protein OS=Hordeum vulgare var. distichum PE=2 SV=1 - [F2EGM1_HORVD]	280	31.8624	6.06201	34.77	2.86	1	1	1	5				0.298333	0.335657	1.42	2.20372	0.425062	0.334254	1.33029	2.18425	0.19078	0.178129	1.51912	2.39728
F2D3S4	Predicted protein OS=Hordeum vulgare var. distichum PE=2 SV=1 - [F2D3S4_HORVD]	601	61.6941	5.09717	233.757	18.97	1	7	10	14				0.765554	0.754528	0.891704	1.98452	0.628692	0.642386	0.878253	2.22529	0.194116	0.520737	0.911538	3.06884
Q41540	CM 17 protein OS=Triticum aestivum PE=2 SV=1 - [Q41540_WHEAT]	143	15.9786	5.09717	1450.26	65.03	1	4	6	129	enzyme regulator activity			0.314821	0.608569	1.5699	1.73302	0.24464	0.534712	1.64592	1.79021	0.197796	0.522613	1.66515	1.81628
A9E4H2	Grain softness protein (Fragment) OS=Hordeum vulgare GN=GSP PE=4 SV=1 - [A9E4H2_HORVU]	127	14.0966	4.71631	122.641	11.02	38	1	1	6				0.325946	0.361733	0.994341	2.89155	0.351814	0.347689	0.966722	2.774	0.198861	0.237401	0.931407	3.25253
A7Y325	Endosperm-specific beta-amylase (Fragment) OS=Secale cereale PE=3 SV=1 - [A7Y325_SECCE]	88	10.1981	7.43018	827.883	61.36	3	1	5	55	catalytic activity		metabolic process	0.203195	0.520422	1.46421	1.8591	0.279839	0.562703	1.51342	1.8396	0.207372	0.509264	1.50015	1.99707
Q41551	Low molecular weight glutenin (Fragment) OS=Triticum aestivum GN=Tcfe3 PE=4 SV=1 - [Q41551_WHEAT]	261	30.2791	8.20654	543.791	22.22	61	1	2	25				0.17679	1.10438	0.649174	2.85668	0	1.10891	1.07733	2.89651	0.21006	1.15007	0.57228	2.93092
I3NM41	Oleosin OS=Triticum aestivum PE=3 SV=1 - [I3NM41_WHEAT]	192	19.1108	9.68604	246.25	26.56	5	4	4	20		cytoplasm; membrane		0.471937	0.714406	1.51699	1.37606	0.607613	0.690984	1.48014	1.33041	0.213524	0.438634	1.96021	1.38743
F2D005	Predicted protein OS=Hordeum vulgare var. distichum PE=2 SV=1 - [F2D005_HORVD]	388	41.0779	6.31592	103.736	5.15	1	1	2	6	catalytic activity; metal ion binding; nucleotide binding	membrane	metabolic process	0.414102	0.781099	1.20905	1.88704	0.623888	0.780733	1.01447	1.80951	0.227846	0.534776	1.42471	2.09449
I1IUJ8	Uncharacterized protein OS=Brachypodium distachyon GN=BRADI4G43130 PE=3 SV=1 - [I1IUJ8_BRADI]	633	67.6429	7.12256	618.133	33.65	1	1	14	50	catalytic activity		metabolic process	0.462012	0.928726	1.50289	1.1691	0.485158	0.852352	1.62397	0.804426	0.230238	0.807544	1.73266	1.36678
F2EDK4	Predicted protein OS=Hordeum vulgare var. distichum PE=2 SV=1 - [F2EDK4_HORVD]	197	21.3221	7.84033	39.63	17.77	1	2	2	5				0.295893	1.62524	1.12024	0.735542	0.30351	1.51468	1.17676	1.00443	0.232575	1.52722	1.37341	0.804778
Q4Z8L8	Class II chitinase OS=Triticum aestivum PE=4 SV=1 - [Q4Z8L8_WHEAT]	266	28.1997	8.36768	965.918	39.47	3	1	7	71	catalytic activity		metabolic process		0.163313	0.277419	5.12546	0.049064	0.466435	0.349804	5.25473	0.233028	0.13091	0.307884	5.02323
Q2A780	Putative avenin-like a OS=Aegilops markgrafii GN=avenin-like a1 PE=2 SV=1 - [Q2A780_9POAL]	173	18.849	7.6499	402.63	26.59	2	2	3	13				0.391744	0.874683	1.23556	1.53954	0.342583	0.993024	1.14691	1.82644	0.23354	0.754153	1.37717	1.72456
P84963	Defensin Tk-AMP-D1 OS=Triticum kiharae PE=1 SV=1 - [DEF1_TRIKH]	49	5.74043	7.91357	101.97	28.57	1	1	1	2			defense response; response to stimulus	0.334006	0.387483	1.23049	2.41522	0.264737	0.372184	1.30602	2.41239	0.237509	0.279598	1.23838	2.72832
F2DGA8	Predicted protein OS=Hordeum vulgare var. distichum PE=2 SV=1 - [F2DGA8_HORVD]	151	16.9168	6.0874	1612.71	49.67	38	1	6	102				0.546261	0.650979	1.32551	1.92295	0.523835	0.662311	1.24996	1.99093	0.240656	0.315845	1.48852	2.05486
A4GFW3	Dimeric alpha-amylase inhibitor (Fragment) OS=Aegilops sharonensis PE=4 SV=1 - [A4GFW3_9POAL]	124	13.3783	5.41455	2337.88	67.74	33	1	8	112	enzyme regulator activity			0.469666	0.585758	1.34379	1.79403	0.159562	0.458163	1.52789	2.10671	0.242781	0.953029	1.23609	1.85461
F2EEV5	Predicted protein OS=Hordeum vulgare var. distichum PE=2 SV=1 - [F2EEV5_HORVD]	359	38.6689	6.56592	432.889	20.33	5	2	7	64	antioxidant activity; catalytic activity; metal ion binding		metabolic process; response to stimulus	0.472171	0.276004	1.18949	2.96844	0.422417	0.434972	0.812578	3.52839	0.245428	0.311469	1.09976	3.13269
F2DVN6	Predicted protein OS=Hordeum vulgare var. distichum PE=2 SV=1 - [F2DVN6_HORVD]	200	21.9288	7.63525	45.35	9.5	38	2	2	2	DNA binding			0.276232	0.650481	1.2765	2.02455	0.2653	0.63634	1.42427	1.90525	0.248117	0.707524	1.35445	1.94645
REVERSED_00052710	REVERSED_00052710	499	53.6743	5.88428	0	3.21	1	1	1	1				0.415385	0.261228	2.55016	0.219234	0.366197	0.288687	2.58869	0.178447	0.248962	0.0478188	2.9019	0.133593
Q8H737	Lmw-gs (Fragment) OS=Triticum aestivum PE=2 SV=1 - [Q8H737_WHEAT]	203	22.9184	8.41162	565.873	28.57	35	1	2	24					1.27073	0.701056	2.69019	0	1.8276	0	3.19451	0.249223	1.16745	0.546026	2.76359
I1HQ45	Uncharacterized protein OS=Brachypodium distachyon GN=BRADI2G45797 PE=3 SV=1 - [I1HQ45_BRADI]	447	47.7671	7.48877	54.12	4.92	3	1	2	2	catalytic activity	membrane	metabolic process	0.154644	0.450913	1.66097	1.87774	0.706538	0.236289	1.33788	2.16925	0.255553	0.664104	1.57628	2.01617
F2EKR2	Predicted protein OS=Hordeum vulgare var. distichum PE=2 SV=1 - [F2EKR2_HORVD]	301	34.1556	6.59521	38.15	12.62	4	3	3	3		membrane		0.471551	0.619134	1.78711	1.55938	1.02365	0.813153	1.0972	1.59809	0.25662	0.600285	1.72659	1.7763
B9VRI3	Alpha-amylase inhibitor CM16 subunit (Fragment) OS=Triticum macha PE=4 SV=1 - [B9VRI3_9POAL]	142	15.6405	5.41455	1467.64	65.49	3	2	7	149	enzyme regulator activity			0.395095	0.612114	1.48071	1.7693	0.337616	0.642265	1.47815	1.81844	0.259797	0.591539	1.44647	1.87375
C0LF31	Serpin 2 OS=Triticum aestivum GN=SER2 PE=2 SV=1 - [C0LF31_WHEAT]	397	43.4043	5.24951	523.399	24.43	3	9	11	48	enzyme regulator activity	membrane		0.419748	0.528192	1.22151	2.09105	0.389039	0.517218	1.18887	2.33836	0.261652	0.370794	1.22989	2.38119
Q42853	Peroxidase BP 2A OS=Hordeum vulgare GN=Prx6 PE=3 SV=1 - [Q42853_HORVU]	355	38.0933	6.68311	0	2.82	2	1	1	1	antioxidant activity; catalytic activity; metal ion binding		metabolic process; response to stimulus	0.535005	0.543258	1.08488	2.19955	0.666899	0.734973	1.12389	1.69366	0.263081	0.269734	1.20567	2.76073
P83207	Chymotrypsin inhibitor WCI OS=Triticum aestivum PE=1 SV=1 - [ICIW2_WHEAT]	119	12.9353	7.50342	1432.74	43.7	1	3	3	84	enzyme regulator activity	extracellular	metabolic process; regulation of biological process	0.289637	0.834438	1.48893	1.51174	0.215075	0.819083	1.5178	1.58546	0.263462	0.812687	1.56688	1.5594
D8V0M4	Polyphenol oxidase OS=Triticum aestivum GN=Ppo PE=4 SV=1 - [D8V0M4_WHEAT]	577	63.6807	6.31592	86.0029	9.36	4	1	4	10	catalytic activity; metal ion binding		metabolic process	0.489852	0.784148	1.21485	1.6438	0	0	2.35651	1.50321	0.276544	0.533779	1.5597	1.78773
B5TWC8	Late embryogenesis abundant protein OS=Hordeum vulgare var. distichum GN=LEA3 PE=2 SV=1 - [B5TWC8_HORVD]	202	20.7102	8.6167	309.184	40.59	12	1	12	32				1.25647			4.54173	0	0	0	5.60838	0.278758	0.175918	0.619023	3.87413
F2D9S4	Predicted protein OS=Hordeum vulgare var. distichum PE=2 SV=1 - [F2D9S4_HORVD]	178	19.0418	7.10791	42.2744	10.67	2	2	2	2				0.515718	0.702739	0.997897	1.81082	0.421078	0.713545	1.15937	1.54242	0.281294	0.924576	0.714426	2.35666
B8XU58	Low molecular weight glutenin OS=Triticum monococcum PE=2 SV=1 - [B8XU58_TRIMO]	275	31.1315	8.14795	809.175	27.64	78	1	4	37				0.20936	0.634192	1.02674	2.5479	0.144797	0.573152	1.00748	2.91483	0.281517	0.540791	1.07377	2.57899
C4P5B7	Monomeric alpha-amylase inhibitor OS=Triticum dicoccoides GN=WMAI PE=4 SV=1 - [C4P5B7_9POAL]	151	16.5349	6.06201	787.144	56.29	4	1	10	53	enzyme regulator activity	extracellular	defense response; response to stimulus	0.231361	0.456797	1.3274	2.32876	0.22186	0.483068	1.3926	2.25755	0.282599	0.524491	1.22818	2.32012
P11643	Alpha-amylase/trypsin inhibitor CMd OS=Hordeum vulgare GN=IAT3 PE=1 SV=2 - [IAAD_HORVU]	171	18.5131	6.46826	721.673	18.71	3	1	2	36	enzyme regulator activity	extracellular	metabolic process; regulation of biological process	0.469994	0.754609	1.07954	1.92325	0.338954	0.684447	1.18454	2.21968	0.284071	0.69985	1.17258	2.34842
I1IWP6	Uncharacterized protein OS=Brachypodium distachyon GN=BRADI5G05650 PE=4 SV=1 - [I1IWP6_BRADI]	893	102.882	6.07471	53.61	0.78	4	1	1	1	transporter activity	membrane	transport	0.24497	0.828106	1.74726	1.11163	0.421191	0.806391	1.52847	1.06776	0.285907	0.760621	1.64596	1.19866
P93602	PUP88 protein; member of trypsin/a-amylase inhibitors family from cereals OS=Triticum aestivum GN=PUP88 PE=2 SV=1 - [P93602_WHEAT]	153	16.5804	7.59131	74.52	13.07	1	2	2	5	enzyme regulator activity			0.794951	0.725283	1.26573	1.33774	0.63907	0.554536	1.28447	1.48317	0.286623	0.411753	1.44642	2.11647
Q2XSN8	Puroindoline b (Fragment) OS=Aegilops kotschyi GN=Pin b PE=4 SV=1 - [Q2XSN8_9POAL]	119	13.5445	8.47021	136.617	28.57	56	1	4	10				0.415067	0.600579	1.21448	1.95569	0.310853	0.587115	1.27836	2.14841	0.287422	0.508458	1.2789	2.2582
D2TGC2	Putative alpha-amylase inhibitor CM2 (Fragment) OS=Triticum aestivum GN=wtai-CM2 PE=2 SV=1 - [D2TGC2_WHEAT]	120	12.9961	6.25244	769.834	75.83	1	5	6	59	enzyme regulator activity			0.444972	0.770488	1.38698	1.75117	0.58234	0.800606	1.3481	1.54704	0.292533	0.733769	1.46055	1.81199
P10969	Agglutinin isolectin 3 (Fragment) OS=Triticum aestivum PE=1 SV=1 - [AGI3_WHEAT]	186	18.7424	6.80029	33.01	5.38	4	1	1	1				0.901502	1.01247	0.664623	1.78646	0.313281	0.298658	0.667294	3.59034	0.295484	0.268339	0.633348	3.6704
REVERSED_00027849	REVERSED_00027849	384	42.468	5.13525	38.35	2.08	3	1	1	1				0.378377	1.49881	0.77192	1.72789	0.257861	1.57878	0.772652	1.7976	0.297415	1.5792	0.693552	1.90523
F2E8A9	Predicted protein OS=Hordeum vulgare var. distichum PE=2 SV=1 - [F2E8A9_HORVD]	380	40.9262	8.70459	147.384	13.16	1	4	5	45	antioxidant activity; catalytic activity; metal ion binding		metabolic process; response to stimulus	0.664785	0.533216	1.1634	1.7116	0.659671	0.577944	1.2354	1.45973	0.297827	0.443922	1.09299	2.36823
Q7X9M4	Putative uncharacterized protein (Fragment) OS=Triticum aestivum PE=2 SV=1 - [Q7X9M4_WHEAT]	222	25.0923	8.04541	239.358	36.04	1	4	4	16				0.33079	0.652773	1.45925	1.87064	0.267326	0.498482	1.54492	1.94953	0.297862	0.590643	1.52832	1.98554
F2DCE3	Predicted protein OS=Hordeum vulgare var. distichum PE=2 SV=1 - [F2DCE3_HORVD]	940	101.935	6.0874	2777.72	42.02	1	9	31	160	catalytic activity; nucleotide binding		metabolic process	0.314926	1.24178	1.53135	0.960059	0.277969	1.28154	1.4968	0.987973	0.302212	1.29472	1.41744	0.999519
D2TE73	Tri a Bd 27K (Fragment) OS=Triticum aestivum GN=bd27k PE=2 SV=1 - [D2TE73_WHEAT]	202	22.7013	6.50732	533.317	56.44	3	10	10	50				0.455719	0.919596	1.0499	1.75998	0.367767	0.879801	1.01954	1.77993	0.303756	0.800919	1.19876	1.87594
Q0Q5E3	Globulin 1 OS=Triticum aestivum PE=4 SV=1 - [Q0Q5E3_WHEAT]	229	24.9832	8.33838	2249	64.63	3	2	12	131				0.474103	0.63215	1.31354	1.89493	0.823382	0.641888	1.12025	1.62153	0.303776	0.42032	1.38102	2.26076
Q18MZ6	High-molecular-weight glutenin subunit Bx17 OS=Triticum aestivum GN=Glu-B1 PE=4 SV=1 - [Q18MZ6_WHEAT]	747	80.0213	8.70459	300.15	12.18	98	3	5	17				0.411913	1.01257	1.70144	1.22094	0.607595	0.99889	1.27779	1.29727	0.306392	0.915317	1.42431	1.52882
Q9SLR6	AHM1 OS=Triticum aestivum GN=Ahm1 PE=4 SV=1 - [Q9SLR6_WHEAT]	542	57.7699	9.62744	19.46	5.17	1	2	2	2	DNA binding; protein binding			0.459125	0.819796	1.34267	1.3062	0.660535	1.07431	1.41016	0.760635	0.308573	1.20796	1.4935	1.05261
D3JUT3	Xylanase inhibitor protein I OS=Triticum aestivum PE=2 SV=1 - [D3JUT3_WHEAT]	304	33.2876	8.47021	674.035	35.2	4	7	10	58	catalytic activity		metabolic process	0.472373	0.572764	1.12344	2.12981	0.452687	0.475603	1.08934	2.36992	0.308917	0.334704	1.10393	2.6287
D5LMF2	Low molecular weight glutenin subunit i3 OS=Aegilops uniaristata GN=LMW-i3 PE=4 SV=1 - [D5LMF2_AEGUN]	331	37.3086	8.08936	154.763	4.23	1	1	1	3				0.230872	0.752179	0.826382	2.91232	0.17646	0.802831	0.823825	2.7939	0.309749	0.737874	0.772519	2.78014
A4ZIU7	Monomeric alpha-amylase inhibitor (Fragment) OS=Triticum urartu PE=4 SV=1 - [A4ZIU7_TRIUA]	121	13.1463	6.44287	1063.62	100	99	1	15	81	enzyme regulator activity			0.524832	0.435846	1.14869	2.42002	0.302559	0.539692	1.46931	1.73529	0.315911	0.47341	1.59487	1.62832
F2DJC5	Predicted protein OS=Hordeum vulgare var. distichum PE=2 SV=1 - [F2DJC5_HORVD]	236	26.1381	5.84619	188.45	19.49	1	2	3	12				0.484451	0.692983	0.704122	3.55584	0.569138	0.541023	0.821259	2.69675	0.316725	0.19695	0.823686	3.58938
I1I422	Uncharacterized protein OS=Brachypodium distachyon GN=BRADI3G26900 PE=4 SV=1 - [I1I422_BRADI]	243	26.691	6.41748	70.3052	10.29	2	2	2	5				0.778977	0.739608	1.29123	1.22569	1.42517	1.21065	1.06888	0.861454	0.317476	0.628189	1.55396	1.61659
P33044	Antifungal protein R (Fragment) OS=Hordeum vulgare PE=1 SV=1 - [THHR_HORVU]	44	4.45028	9.31982	94.4611	54.55	2	1	2	6			defense response; response to stimulus	0.591916	0.779992	0.907239	2.09473	0.659674	0.682101	0.906841	2.1187	0.318777	0.689252	0.902001	2.66361
Q9SWZ5	Secretory protein OS=Triticum aestivum GN=WAS-2 PE=2 SV=1 - [Q9SWZ5_WHEAT]	224	24.1954	9.30518	35.4228	16.07	3	1	3	5				0.670975	0.899041	0.958249	1.7611	0	0.714398	0.421864	3.9299	0.320648	0.450514	0.652714	3.17116
D0PRB4	Peroxiredoxin OS=Triticum aestivum PE=2 SV=1 - [D0PRB4_WHEAT]	218	23.9622	6.78564	567.655	71.1	1	5	17	48	antioxidant activity; catalytic activity		metabolic process	0.620227	0.784211	1.38422	1.24247	0.568024	0.740907	1.43844	1.10261	0.323065	0.445713	1.43345	1.74
F2CZ63	Predicted protein OS=Hordeum vulgare var. distichum PE=4 SV=1 - [F2CZ63_HORVD]	112	11.6059	8.55811	39.99	8.93	1	1	1	2				0.450644	0.685394	1.54294	1.28793	0.319396	0.651416	1.66177	1.33503	0.324638	0.512447	1.7946	1.33951
Q7XYB5	Pyruvate orthophosphate dikinase (Fragment) OS=Triticum aestivum PE=2 SV=1 - [Q7XYB5_WHEAT]	295	32.5481	5.05908	1765.52	47.12	1	3	12	80	catalytic activity		metabolic process	0.438498	1.29036	1.33656	0.962104	0.401058	1.25707	1.37332	0.974377	0.325573	1.34339	1.49679	0.944474
Q8LK23	Peroxidase OS=Triticum aestivum GN=WSP1 PE=2 SV=1 - [Q8LK23_WHEAT]	358	38.7989	7.91357	2778.16	37.15	2	8	12	157	antioxidant activity; catalytic activity; metal ion binding		metabolic process; response to stimulus	0.340987	0.550798	1.50417	2.1617	0.318165	0.558481	1.48221	2.2915	0.325624	0.556682	1.47935	2.22579
P0CZ08	Avenin-like a3 OS=Triticum aestivum PE=2 SV=1 - [AVLA3_WHEAT]	175	19.238	8.01611	288.387	16	4	1	2	10				0.805603	1.05007	1.07518	1.38686	0.580465	1.13422	1.01181	1.81038	0.326403	0.987303	1.20073	1.78383
Q7X9L4	Proteinase inhibitor Rgpi9 (Fragment) OS=Triticum aestivum PE=2 SV=1 - [Q7X9L4_WHEAT]	90	9.49778	9.15869	33.56	8.89	1	1	1	1			defense response; response to stimulus	0.380186	1.16192	1.13787	1.53207	0.529909	0.699471	1.24349	1.73832	0.328604	0.684084	1.30681	1.90493
E4W506	HMW glutenin subunit OS=Triticum aestivum GN=1Dy12.2* PE=4 SV=1 - [E4W506_WHEAT]	658	70.6344	7.75244	835.209	30.09	134	7	10	84				0.408394	1.00176	1.29643	1.52888	0.368136	1.0138	1.22863	1.52906	0.335926	0.982907	1.35121	1.55034
Q03871	HMW glutenin subunit 1By9 OS=Triticum aestivum GN=Glu-1By9 PE=4 SV=1 - [Q03871_WHEAT]	705	75.6558	8.42627	511.778	13.05	87	2	7	35				0.448716	0.8631	1.37403	1.47719	0.599336	0.845513	1.39182	1.46785	0.339392	0.975095	1.36511	1.6558
I1H8K5	Uncharacterized protein OS=Brachypodium distachyon GN=BRADI1G71350 PE=4 SV=1 - [I1H8K5_BRADI]	701	80.8042	5.33838	67.2926	1.57	1	1	2	4				0.562803	0.60139	1.15377	1.89636	0.622763	0.681575	1.14063	1.78483	0.340819	0.207407	1.0908	3.10005
I1HQ00	Uncharacterized protein OS=Brachypodium distachyon GN=BRADI2G45437 PE=4 SV=1 - [I1HQ00_BRADI]	1273	143.728	6.60986	0	1.02	1	1	1	7				0.76511	0.683116	1.14241	1.46129	0.304284	0.678388	1.56274	1.54276	0.341249	0.407964	1.71964	1.79069
Q93YY0	68 kDa protein HP68 OS=Triticum aestivum PE=2 SV=1 - [Q93YY0_WHEAT]	604	68.0844	7.82568	127.18	9.27	5	1	5	5	catalytic activity; nucleotide binding		metabolic process	0.802598	0.783771	1.38679	0.98402	0.975488	0.967172	1.05874	1.05073	0.3441	0.700732	1.76066	1.12687
D8WKY2	Pectinesterase OS=Triticum turgidum PE=3 SV=1 - [D8WKY2_TRITU]	562	57.8508	7.25439	53.18	2.14	1	1	1	1	catalytic activity; enzyme regulator activity	membrane	cell organization and biogenesis; metabolic process; regulation of biological process	0.403611	2.35244	0.693781	0.722276	0.465432	2.19408	0.738404	0.739052	0.344806	2.95998	0.427776	0.512602
F2E7H5	Predicted protein OS=Hordeum vulgare var. distichum PE=2 SV=1 - [F2E7H5_HORVD]	154	16.4248	4.53857	51.85	6.49	1	1	1	1	protein binding			0.889751	1.12931	1.09853	0.906892	0.828482	0.983444	1.15018	1.08634	0.344983	0.96923	1.39159	1.41713
F2CQF4	Predicted protein OS=Hordeum vulgare var. distichum PE=2 SV=1 - [F2CQF4_HORVD]	734	81.1669	7.18115	96.9536	4.9	1	3	4	7	catalytic activity; metal ion binding		metabolic process	0.646654	0.890836	1.13539	1.38074	0.69926	0.938935	1.12038	1.38247	0.345714	0.846536	1.31359	1.67452
F2DW70	Predicted protein OS=Hordeum vulgare var. distichum PE=2 SV=1 - [F2DW70_HORVD]	142	17.1827	9.12939	0	5.63	4	1	1	1				0.19267	0.173191	0.944865	3.41221	0.191083	0.207413	1.05701	3.2118	0.345814	0.312435	1.18596	2.31377
A7UME6	Xylanase inhibitor 801NEW OS=Triticum aestivum PE=4 SV=1 - [A7UME6_WHEAT]	404	42.3789	8.88037	122.316	6.93	4	1	3	5	catalytic activity		metabolic process	0.282768	0.30311	0.980526	3.05306	0.385418	0.397067	0.921726	2.9937	0.347707	0.245675	0.958896	3.31798
F2DY58	Beta-amylase (Fragment) OS=Hordeum vulgare var. distichum PE=2 SV=1 - [F2DY58_HORVD]	603	67.1894	5.30029	326.699	3.48	2	1	2	28	catalytic activity	membrane	metabolic process	0.579296	0.710427	1.40556	1.41515	0.558944	0.679202	1.36929	1.44264	0.350188	0.546113	1.48809	1.85115
D2KFH1	Avenin-like a4 OS=Triticum aestivum PE=2 SV=1 - [AVLA4_WHEAT]	172	18.9029	7.85498	343.244	47.67	2	3	4	12				0.393373	1.10411	0.95053	1.76886	0.367283	1.38465	1.13134	1.53457	0.351708	1.14662	1.01	1.83636
Q8GV47	LEA3 protein OS=Triticum aestivum GN=LEA3 PE=2 SV=1 - [Q8GV47_WHEAT]	211	21.8378	8.85107	493.872	52.61	10	3	16	52				0.693511	0.615114	1.21616	1.68329	0.609284	0.738226	1.04426	1.6735	0.351736	0.486046	1.03559	1.9619
B6VCM0	Glucose-1-phosphate adenylyltransferase (Fragment) OS=Triticum urartu PE=3 SV=1 - [B6VCM0_TRIUA]	188	21.1527	6.20166	449.643	47.87	7	1	8	25	catalytic activity	cytoplasm	metabolic process	0.975458	0.998144	0.984869	1.14812	0.311012	1.04795	1.28658	1.52519	0.353716	0.957279	1.34946	1.49284
F2DI08	Predicted protein OS=Hordeum vulgare var. distichum PE=2 SV=1 - [F2DI08_HORVD]	496	54.1738	5.89697	1200.77	36.49	7	5	16	61	protein binding			0.421764	1.03505	1.22097	1.51943	0.563521	0.959894	1.2432	1.52895	0.354365	0.812301	1.30043	1.57341
P0CZ09	Avenin-like a5 OS=Triticum aestivum PE=3 SV=1 - [AVLA5_WHEAT]	173	18.9109	7.85498	310.491	16.18	2	1	2	9				0.884539	0.996974	0.967984	1.30977	0.497484	0.993003	0.990214	1.52343	0.359892	0.847615	1.13815	1.89622
F2EE17	Predicted protein OS=Hordeum vulgare var. distichum PE=2 SV=1 - [F2EE17_HORVD]	802	88.8671	7.1958	447.702	18.2	2	10	10	26	metal ion binding	membrane		0.52826	1.04462	1.25897	1.41057	0.545496	1.01761	1.19577	1.30535	0.360264	0.964354	1.27443	1.56869
F2CUJ9	Predicted protein OS=Hordeum vulgare var. distichum PE=2 SV=1 - [F2CUJ9_HORVD]	320	33.8578	8.26514	188.355	21.56	1	8	8	15				0.524005	0.57892	1.08985	1.84901	0.523765	0.513225	1.12975	2.09474	0.361852	0.371927	1.13219	2.31868
F2D698	Predicted protein OS=Hordeum vulgare var. distichum PE=2 SV=1 - [F2D698_HORVD]	326	35.8663	5.33838	28.79	3.68	1	1	1	2	catalytic activity		metabolic process	0.781033	0.960431	0.925271	1.51097	0.62656	0.788183	1.32215	1.34186	0.362317	0.864274	1.0733	2.0783
P16347	Endogenous alpha-amylase/subtilisin inhibitor OS=Triticum aestivum PE=1 SV=1 - [IAAS_WHEAT]	180	19.6208	7.21045	1437.89	72.22	3	15	15	108	enzyme regulator activity		metabolic process; regulation of biological process	0.5443	0.788785	1.16264	1.72328	0.518691	0.787496	1.19504	1.6923	0.364412	0.744454	1.207	1.89319
J7K291	Alpha purothionin (Fragment) OS=Triticum aestivum PE=2 SV=1 - [J7K291_WHEAT]	111	11.9263	5.18604	1376.65	61.26	9	4	7	57				0.44524	0.770219	1.22389	1.40745	0.416106	0.781041	1.2573	1.54513	0.36491	0.769599	1.25462	1.88465
Q7X9M2	Beta amylase (Fragment) OS=Triticum aestivum PE=2 SV=1 - [Q7X9M2_WHEAT]	269	30.8668	8.41162	1882.65	57.25	6	3	12	134	catalytic activity		metabolic process	0.298064	0.64694	1.31999	1.77968	0.37149	0.620599	1.33811	2.03886	0.369513	0.603177	1.38935	1.86926
F2E9N0	Predicted protein OS=Hordeum vulgare var. distichum PE=2 SV=1 - [F2E9N0_HORVD]	571	63.8626	7.18115	549.081	12.26	5	1	6	39	catalytic activity		metabolic process	0.401723	0.778614	1.41562	1.51572	0.406172	0.726875	1.43379	1.568	0.371999	0.711111	1.53595	1.68771
F2EBM4	Predicted protein OS=Hordeum vulgare var. distichum PE=2 SV=1 - [F2EBM4_HORVD]	688	76.8767	5.8208	725.25	15.99	3	10	11	33				0.707647	0.626711	1.08097	1.77894	0.5944	0.641792	1.02151	2.27175	0.372651	0.403823	1.21266	2.4199
A0T1D4	Polyphenol oxidase OS=Triticum aestivum GN=Ppo PE=4 SV=1 - [A0T1D4_WHEAT]	577	63.7949	6.30322	60.96	11.79	12	2	6	6	catalytic activity; metal ion binding		metabolic process	1.09742	0.80456	1.2098	0.761975	0.926101	1.00788	1.15024	0.943994	0.372831	0.913283	1.4916	1.27759
Q2WGB1	Starch synthase II-D OS=Triticum aestivum GN=wSSII-D PE=3 SV=1 - [Q2WGB1_WHEAT]	799	86.8905	6.62451	122.587	6.38	7	3	4	7	catalytic activity		metabolic process	0.505956	1.114	1.31421	0.960872	0.377041	1.30694	1.51106	0.66902	0.37867	1.27044	1.36804	0.975428
C7C4X0	Alpha amylase inhibitor CM1 (Fragment) OS=Triticum aestivum GN=wtai-CM1 PE=2 SV=1 - [C7C4X0_WHEAT]	120	13.0872	7.15186	2050.7	87.5	2	7	8	121	enzyme regulator activity			0.450796	0.6744	1.42831	1.8108	0.495727	0.68237	1.39313	1.76117	0.380205	0.619551	1.43721	1.71252
P17314	Alpha-amylase/trypsin inhibitor CM3 OS=Triticum aestivum PE=1 SV=1 - [IAAC3_WHEAT]	168	18.2091	7.44482	3438.33	69.05	3	6	8	178	enzyme regulator activity	extracellular	metabolic process; regulation of biological process	0.465758	0.817952	1.05443	1.88429	0.448817	0.762895	1.02558	1.9981	0.383681	0.752052	1.11518	2.01959
I6QQ39	Globulin-3A OS=Triticum aestivum GN=Glo-3A PE=2 SV=1 - [I6QQ39_WHEAT]	588	66.2846	8.26514	1211.47	40.99	2	1	23	88				0.514239	0.533631	1.84454	1.68071	0.228492	0.451648	1.64348	1.8125	0.385132	0.555684	1.52747	1.62495
A0T1D6	Polyphenol oxidase OS=Triticum aestivum GN=Ppo PE=4 SV=1 - [A0T1D6_WHEAT]	577	63.9149	6.53662	202.549	20.1	13	3	8	22	catalytic activity; metal ion binding		metabolic process	0.534432	0.57326	1.36821	1.48415	0.404738	0.653543	1.69539	1.88908	0.386849	0.523082	1.77515	1.62831
B7U6L4	Globulin 3 OS=Triticum aestivum GN=glo-3A PE=4 SV=1 - [B7U6L4_WHEAT]	588	66.3096	7.88428	1228.2	39.8	2	1	23	90				0.485377	0.446818	1.01541	2.46665	0.673572	0.593642	0.999971	2.02955	0.388578	0.327241	0.992691	2.84358
H2DQF4	Late embryogenesis abundant protein 1 OS=Deschampsia antarctica GN=LEA1 PE=2 SV=1 - [H2DQF4_DESAN]	188	19.4035	8.66064	179.102	21.81	2	2	6	18				0.539298	0.69275	1.17577	1.79486	0.563069	0.615956	1.09743	1.91292	0.390572	0.394768	1.17271	2.41375
O64393	Wheatwin-2 OS=Triticum aestivum GN=PR4B PE=1 SV=1 - [WHW2_WHEAT]	148	15.8566	7.94287	331.767	52.03	7	2	5	19			cell death; defense response; response to stimulus	0.633867	0.553535	0.823829	2.50806	0.48886	0.499542	0.901949	2.62594	0.391483	0.321234	0.785431	3.32563
Q2A784	Avenin-like a1 OS=Triticum aestivum GN=AVNLA PE=2 SV=1 - [AVLA1_WHEAT]	168	18.4147	8.01611	578.995	35.12	5	3	4	30				0.353307	1.02964	1.03013	2.24408	0.463364	0.997222	1.0955	2.17698	0.394945	0.911361	1.02162	2.24339
Q0Q5D4	Globulin 1 OS=Triticum aestivum PE=4 SV=1 - [Q0Q5D4_WHEAT]	226	24.542	7.82568	2441.28	60.62	3	3	10	130				0.489413	0.643981	1.34769	1.75354	0.406256	0.561433	1.32989	1.87645	0.397659	0.484551	1.40233	2.03327
I1IC98	Uncharacterized protein OS=Brachypodium distachyon GN=BRADI3G50730 PE=3 SV=1 - [I1IC98_BRADI]	264	27.5011	6.3667	34.1	3.41	1	1	1	1		extracellular	reproduction	0.444315	0.542938	0.584574	3.19031	0.50108	0.590522	0.582607	3.07595	0.398397	0.440494	0.333467	3.85354
D2KFH2	Gliadin/avenin-like seed protein (Fragment) OS=Triticum aestivum PE=2 SV=1 - [D2KFH2_WHEAT]	100	11.3174	7.69385	94.9171	50	1	4	4	9				0.590278	0.797001	1.10888	1.87661	0.511991	0.723774	1.11589	1.69799	0.399469	0.735808	1.16965	1.9106
Q5BLR0	Grain softness protein-1A (Fragment) OS=Triticum aestivum GN=GSP-1A PE=4 SV=1 - [Q5BLR0_WHEAT]	155	16.9242	5.5415	401.303	30.97	18	2	4	21				0.625104	0.821558	1.09928	1.58828	0.538663	0.736052	1.06988	1.58215	0.400905	0.797846	1.16045	1.98109
Q6W8Q2	1-Cys peroxiredoxin PER1 OS=Triticum aestivum GN=PER1 PE=2 SV=1 - [REHY_WHEAT]	218	23.9501	6.53662	629.836	70.18	3	5	17	56	antioxidant activity; catalytic activity	nucleus	metabolic process	0.575112	0.6319	1.13228	1.94317	0.419787	0.532861	1.12691	2.29393	0.401018	0.565804	1.12537	2.59347
F2DEL2	Predicted protein OS=Hordeum vulgare var. distichum PE=2 SV=1 - [F2DEL2_HORVD]	627	67.3095	6.7417	703.133	41.95	1	6	19	58	catalytic activity		metabolic process	0.440268	0.907316	1.4094	1.29792	0.501416	0.837859	1.41064	1.28962	0.402911	0.736211	1.59776	1.2549
D0PRB6	Dehydrin OS=Triticum aestivum PE=2 SV=1 - [D0PRB6_WHEAT]	213	21.8185	6.75635	60.08	16.43	2	2	2	3			response to stimulus	0.770581	0.885899	1.01245	1.60459	0.768166	0.916187	1.05299	1.24523	0.403847	0.144693	1.24226	2.65575
P12299	Glucose-1-phosphate adenylyltransferase large subunit, chloroplastic/amyloplastic OS=Triticum aestivum GN=AGP-L PE=2 SV=2 - [GLGL2_WHEAT]	522	57.7718	6.55127	3099.43	60.73	18	26	33	170	catalytic activity; nucleotide binding	cytoplasm	metabolic process	0.550238	0.914387	1.40875	1.08018	0.537382	1.25753	1.18864	1.15439	0.405246	0.870679	1.64869	1.0933
P82993	Beta-amylase OS=Hordeum vulgare subsp. spontaneum GN=BMY1 PE=1 SV=1 - [AMYB_HORVS]	535	59.6013	6.01123	1574.19	28.97	18	4	12	98	catalytic activity		metabolic process	0.515041	0.706873	1.16443	1.93666	0.489115	0.749206	1.21821	1.80975	0.405335	0.737519	1.19717	2.00421
D2KFH0	Gliadin/avenin-like seed protein OS=Triticum aestivum PE=2 SV=1 - [D2KFH0_WHEAT]	183	20.5933	7.1958	69.06	38.25	1	5	5	6				0.628494	0.82876	1.04136	1.77777	0.739561	0.924448	1.24669	1.65649	0.405701	0.997615	1.13797	2.19226
F2E7Q3	Predicted protein OS=Hordeum vulgare var. distichum PE=2 SV=1 - [F2E7Q3_HORVD]	263	26.9001	4.42432	193.994	20.15	2	4	4	8				0.571284	0.578676	0.877996	2.40709	0.765406	0.639242	0.940488	1.6633	0.406089	0.37646	0.908725	2.65492
F2CWR0	Predicted protein OS=Hordeum vulgare var. distichum PE=2 SV=1 - [F2CWR0_HORVD]	377	41.4653	7.00537	895.352	53.05	3	10	17	113	catalytic activity; nucleotide binding		metabolic process	0.567706	1.0987	1.21945	1.08031	0.550855	1.07411	1.26125	1.08097	0.406401	1.13536	1.37249	1.12767
B9W4U7	Starch branching enzyme IIa OS=Triticum aestivum GN=sbeiia PE=4 SV=1 - [B9W4U7_WHEAT]	823	92.9477	5.8208	930.007	28.92	10	2	17	59	catalytic activity	membrane	metabolic process	0.644733	1.0625	1.39445	0.993245	0.696	1.01512	2.00098	1.49065	0.407331	0.921327	1.67965	0.929892
I1HT98	Uncharacterized protein OS=Brachypodium distachyon GN=BRADI2G54650 PE=3 SV=1 - [I1HT98_BRADI]	264	28.2796	7.15186	152.393	21.59	1	4	5	8	catalytic activity		metabolic process	0.704627	1.05428	1.15232	1.1591	0.570705	1.01576	1.25784	0.999797	0.409475	1.03436	1.38009	1.20877
I1H4Q8	Sucrose synthase OS=Brachypodium distachyon GN=BRADI1G60320 PE=3 SV=1 - [I1H4Q8_BRADI]	815	92.4769	6.29053	468.286	18.4	4	4	16	52	catalytic activity	membrane	metabolic process	0.655082	1.07275	1.24121	0.945823	0.662138	1.14842	1.05216	1.01105	0.4105	0.7541	1.8355	0.832584
F2E2T2	Predicted protein (Fragment) OS=Hordeum vulgare var. distichum PE=2 SV=1 - [F2E2T2_HORVD]	639	68.4269	5.17334	202.838	16.59	5	4	8	10		membrane	transport	0.637646	0.896302	1.08847	1.61363	0.87209	0.888129	1.46752	1.8015	0.410816	0.78331	1.24927	1.74475
P52894	Alanine aminotransferase 2 OS=Hordeum vulgare PE=1 SV=1 - [ALA2_HORVU]	482	52.8441	6.31592	1048.01	31.74	1	7	12	64	catalytic activity		metabolic process	0.554673	1.12933	1.21181	1.06269	0.514938	1.13328	1.25077	1.09965	0.411326	1.10683	1.3487	1.02211
Q9XGB3	Starch branching enzyme I OS=Triticum aestivum GN=sbe1 PE=4 SV=1 - [Q9XGB3_WHEAT]	810	91.4684	6.66846	544.18	24.44	10	5	17	37	catalytic activity		metabolic process	0.45627	0.694117	1.26331	2.03087	0.520518	0.53198	1.45776	1.50708	0.411419	0.687357	1.4764	1.47993
Q8W3V1	Low-molecular-weight glutenin subunit group 11 type VI OS=Triticum aestivum GN=lmw-gs PE=4 SV=1 - [Q8W3V1_WHEAT]	212	23.9393	8.68994	184.617	16.51	67	2	2	7				0.278075	0.708923	0.912875	2.31654	0.623485	0.647016	0.780996	2.87635	0.411851	0.804828	0.835679	2.59739
Q8GV49	LEA1 protein OS=Triticum aestivum GN=LEA1 PE=2 SV=1 - [Q8GV49_WHEAT]	224	23.1955	8.83643	816.325	62.05	13	6	21	70				0.47088	0.581915	0.933976	1.80538	0.507752	0.608698	1.06574	1.93636	0.412787	0.421193	1.0045	2.69598
A4GFX4	Dimeric alpha-amylase inhibitor (Fragment) OS=Aegilops sharonensis PE=4 SV=1 - [A4GFX4_9POAL]	124	13.3903	5.43994	2740.14	60.48	21	1	8	117	enzyme regulator activity			0.323436	0.536839	1.25399	2.20892	0.212238	0.693595	1.31536	2.65403	0.414899	0.53936	1.28161	2.24714
I1I3L2	Uncharacterized protein OS=Brachypodium distachyon GN=BRADI3G23160 PE=4 SV=1 - [I1I3L2_BRADI]	481	52.8932	6.68311	535.477	28.07	2	5	11	45	catalytic activity		metabolic process	0.666521	1.15332	1.25862	0.808361	0.4644	1.33247	1.0629	1.15456	0.415285	1.35891	1.12983	1.24927
P04568	Em protein OS=Triticum aestivum GN=EM PE=2 SV=1 - [EM1_WHEAT]	93	9.9568	5.60498	761	67.74	2	4	7	36			response to stimulus	0.469309	0.430944	0.594237	3.29271	0.431667	0.507445	0.642699	3.28232	0.417977	0.312122	0.544741	3.46639
A7VL26	Group3 late embryogenesis abundant protein OS=Triticum aestivum GN=Wrab18 PE=4 SV=1 - [A7VL26_WHEAT]	169	17.5025	5.71924	265.966	52.07	3	2	10	22				0.728437	0.485953	0.78469	2.60593	0.317493	0.174161	0.820986	3.48083	0.418779	0.275412	0.803077	3.22107
P23901	Aldose reductase OS=Hordeum vulgare PE=1 SV=1 - [ALDR_HORVU]	320	35.7842	6.99072	544.402	32.81	3	2	12	37	catalytic activity; nucleotide binding		metabolic process; response to stimulus	0.816714	0.798789	0.847426	1.53913	0.809256	1.06859	0.738748	1.64467	0.421078	0.454176	0.880802	2.67112
I1IM00	Uncharacterized protein OS=Brachypodium distachyon GN=BRADI4G20197 PE=4 SV=1 - [I1IM00_BRADI]	761	81.5968	7.32764	135.949	3.15	2	1	2	8	catalytic activity		metabolic process	0.622897	1.04675	1.20353	1.2104	0.666776	1.1729	1.14927	1.27625	0.421244	1.27198	1.18456	1.2604
F2DS64	Predicted protein OS=Hordeum vulgare var. distichum PE=2 SV=1 - [F2DS64_HORVD]	454	47.9386	10.7554	402.463	29.96	1	7	12	28				0.488397	0.547667	1.04012	2.18317	0.529032	0.665593	1.05988	2.02179	0.421891	0.429753	1.01568	2.60823
I1GXY5	Uncharacterized protein OS=Brachypodium distachyon GN=BRADI1G37810 PE=4 SV=1 - [I1GXY5_BRADI]	196	21.3407	6.04932	119.729	16.33	2	2	2	11			defense response; response to stimulus	0.580604	0.957155	1.51229	1.09331	0.411904	0.86854	1.61712	1.17694	0.423305	1.13467	1.56583	1.0142
F2DGX3	Predicted protein OS=Hordeum vulgare var. distichum PE=2 SV=1 - [F2DGX3_HORVD]	322	33.8823	6.44287	134.83	9.94	1	2	2	6	catalytic activity	membrane	metabolic process	0.531031	1.06425	1.67513	1.1705	0.426828	1.06982	2.02722	1.11408	0.423486	1.074	1.45838	1.14843
Q9M4Z1	Glucose-1-phosphate adenylyltransferase OS=Triticum aestivum GN=AGP-S PE=2 SV=1 - [Q9M4Z1_WHEAT]	473	52.0284	5.8335	4761	60.04	16	2	25	297	catalytic activity	cytoplasm	metabolic process	0.179156	0.657763	1.84641	1.31056	0.4475	0.734092	1.48385	1.55761	0.423865	0.755798	1.47575	1.31476
F2EHN7	Predicted protein OS=Hordeum vulgare var. distichum PE=4 SV=1 - [F2EHN7_HORVD]	93	9.97081	5.60498	847.026	67.74	5	1	7	38				0.503235	0.466409	0.501965	3.45658	0.514619	0.398331	0.501861	3.34185	0.423905	0.385359	0.433729	3.82891
F2EKR6	Predicted protein OS=Hordeum vulgare var. distichum PE=2 SV=1 - [F2EKR6_HORVD]	1105	118.923	6.04932	147.477	4.43	2	4	4	7	catalytic activity; nucleotide binding; protein binding	membrane	metabolic process	0.583259	1.17937	1.08967	1.03181	0.644088	1.31416	1.06991	1.06723	0.424486	1.46964	1.15725	1.05486
Q6PMI9	HMW glutenin subunit Dtx1.5 OS=Aegilops tauschii PE=4 SV=1 - [Q6PMI9_AEGTA]	395	42.2834	6.30322	550.938	22.78	114	6	7	43				0.594559	0.876048	1.288	1.45735	0.38546	0.872598	1.22828	1.68043	0.425751	0.93375	1.17614	1.6642
Q0WX48	Thaumatin-like xylanase inhibitor (Fragment) OS=Triticum aestivum GN=tlxi PE=1 SV=1 - [Q0WX48_WHEAT]	151	15.6326	8.01611	114.564	25.17	2	4	4	14	catalytic activity		metabolic process	0.575103	0.664221	0.846481	2.28113	0.495178	0.563366	0.837884	2.31454	0.425808	0.60513	0.82549	2.76426
F2CSK4	Predicted protein OS=Hordeum vulgare var. distichum PE=2 SV=1 - [F2CSK4_HORVD]	347	37.4924	9.11475	624.677	41.21	2	13	13	49	catalytic activity; nucleotide binding	membrane	metabolic process	0.602667	0.684678	0.957312	1.98048	0.550432	0.669596	0.839433	2.50802	0.425815	0.452202	0.849854	2.77708
C4P5X6	Monomeric alpha-amylase inhibitor OS=Triticum dicoccoides GN=WMAI PE=4 SV=1 - [C4P5X6_9POAL]	151	16.4769	6.90283	670.114	56.29	5	1	10	50	enzyme regulator activity	extracellular		0.257475	0.404506	1.28283	2.4391	0.513813	0.790244	1.11064	2.40323	0.426949	0.306999	1.20001	2.36902
D2KFG9	Gliadin/avenin-like seed protein OS=Triticum aestivum PE=2 SV=1 - [D2KFG9_WHEAT]	201	22.357	6.69775	603.399	18.91	3	2	2	30		membrane		0.503746	0.504646	1.48529	1.6693	0.582244	0.611472	1.48287	1.5849	0.427417	0.649031	1.45675	1.75266
F2DXE0	Predicted protein OS=Hordeum vulgare var. distichum PE=2 SV=1 - [F2DXE0_HORVD]	291	30.6008	6.52197	122.748	12.71	4	4	4	7	catalytic activity		metabolic process	1.13733	1.27467	0.853815	0.777638	1.04241	1.22234	0.957172	0.733155	0.428202	0.309407	2.4847	0.258549
Q41585	Type V Thionin OS=Triticum aestivum GN=TthV2 PE=4 SV=1 - [Q41585_WHEAT]	130	13.6224	4.56396	35.23	12.31	3	1	1	1				0.362367	0.378739	1.07232	2.68278	0.458745	0.654287	1.10719	2.1402	0.429845	0.500993	1.06925	2.40838
Q4W6G2	Xylanase inhibitor XIP-III OS=Triticum aestivum GN=Xip-III PE=3 SV=1 - [Q4W6G2_WHEAT]	305	33.2686	7.53271	247.301	18.36	1	2	5	25	catalytic activity		metabolic process	0.600959	0.71496	0.830051	2.17842	0.857338	0.941882	0.689959	1.90049	0.430901	0.292614	0.617047	3.50712
F2DIF8	Predicted protein OS=Hordeum vulgare var. distichum PE=2 SV=1 - [F2DIF8_HORVD]	622	67.8309	7.28369	235.221	18.33	2	3	8	15	catalytic activity; nucleotide binding	cytoplasm; cytosol; membrane	metabolic process	0.64308	1.18727	1.00042	1.22739	0.562153	1.25663	0.932232	1.45072	0.432786	1.14253	1.17235	1.46309
Q03967	Group 3 late embryogenesis abundant protein (Fragment) OS=Triticum aestivum PE=2 SV=1 - [Q03967_WHEAT]	317	33.3472	5.08447	334.36	29.02	1	6	9	22				0.653276	0.609031	0.953054	2.27483	0.636697	0.678246	0.954554	2.00507	0.434352	0.538888	0.824453	2.68027
F2DUI1	Predicted protein (Fragment) OS=Hordeum vulgare var. distichum PE=2 SV=1 - [F2DUI1_HORVD]	456	50.8313	6.53662	29.37	3.51	1	1	1	2	catalytic activity			0.84257	0.765389	1.33828	0.918272	0.81034	0.862558	1.29843	1.01444	0.434357	0.832721	1.55849	1.17574
D1MJA1	High molecular weight glutenin subunit Ax-dp (Fragment) OS=Triticum polonicum PE=4 SV=1 - [D1MJA1_9POAL]	836	91.4201	6.25244	940.888	27.51	97	10	11	55				0.39736	1.04565	1.31486	1.45377	0.477441	1.04477	1.35407	1.48822	0.43445	1.06855	1.36251	1.51262
H9AXB3	Serpin-N3.2 OS=Triticum aestivum PE=2 SV=1 - [H9AXB3_WHEAT]	398	42.9694	5.32568	1259.14	28.89	7	5	11	73	enzyme regulator activity			0.579124	0.545258	1.17897	2.03873	0.462354	0.567674	1.14435	2.32521	0.435454	0.508156	1.06637	2.79992
B9A8E2	Protein disulfide isomerase OS=Triticum aestivum GN=pdi PE=2 SV=1 - [B9A8E2_WHEAT]	515	56.6359	5.07178	17487.5	73.79	11	0	49	922	catalytic activity	cytoplasm; endoplasmic reticulum	cellular homeostasis; metabolic process; regulation of biological process					0	0	0	0	0.4373	1.28039	1.22566	1.12115
Q03033	Elongation factor 1-alpha OS=Triticum aestivum GN=TEF1 PE=2 SV=1 - [EF1A_WHEAT]	447	49.1378	9.12939	1837.03	53.24	15	10	19	177	catalytic activity; nucleotide binding; RNA binding	cytoplasm	metabolic process	0.548941	0.764375	1.3917	1.62542	0.376157	0.624074	1.43991	1.6847	0.43794	0.710113	1.44188	1.55586
Q43223	Sucrose synthase OS=Triticum aestivum PE=2 SV=2 - [Q43223_WHEAT]	815	92.5491	6.63916	2017.32	41.1	3	17	35	166	catalytic activity		metabolic process	0.422555	1.24663	1.24949	0.985654	0.419016	1.25144	1.35224	0.998761	0.442686	1.22199	1.29744	0.98544
F2DW12	Predicted protein OS=Hordeum vulgare var. distichum PE=2 SV=1 - [F2DW12_HORVD]	195	19.9499	8.89502	309.199	52.31	3	3	13	26				0.639499	0.559723	1.07825	2.03182	0.54614	0.358886	1.44589	2.10439	0.443352	0.473628	1.0469	2.41208
Q9ST57	Serpin-Z2A OS=Triticum aestivum PE=1 SV=1 - [SPZ2A_WHEAT]	398	43.2844	5.70654	775.373	32.66	5	5	12	59	enzyme regulator activity		metabolic process; regulation of biological process	0.621382	0.554805	1.09193	2.08439	0.619623	0.571132	1.01599	2.41504	0.444788	0.465261	1.11582	2.52751
F2D3C1	Predicted protein OS=Hordeum vulgare var. distichum PE=2 SV=1 - [F2D3C1_HORVD]	793	89.803	5.37646	23.95	2.4	3	2	2	2		membrane		0.997075	0.917222	1.03484	1.00566	0.902435	0.946385	0.987661	1.08678	0.44486	0.705127	1.69131	1.05493
B9A8E3	Protein disulfide isomerase OS=Triticum aestivum GN=pdi2 PE=2 SV=1 - [B9A8E3_WHEAT]	512	56.3778	5.13525	16976.7	73.63	13	4	50	898	catalytic activity	cytoplasm; endoplasmic reticulum	cellular homeostasis; metabolic process; regulation of biological process	0.506776	1.13515	1.26055	1.07445	0.455185	1.09858	1.29017	1.16619	0.445961	1.21843	1.12225	1.08328
I1GS62	Sucrose synthase OS=Brachypodium distachyon GN=BRADI1G20890 PE=3 SV=1 - [I1GS62_BRADI]	785	89.3643	6.50732	828.282	20.64	2	2	17	79	catalytic activity	membrane	metabolic process	0.653716	1.01501	1.68603	1.04367	0.562426	1.1444	1.31978	1.0397	0.447174	1.06064	1.54044	1.02407
P32032	Alpha-2-purothionin OS=Triticum aestivum GN=THI1.2 PE=2 SV=1 - [THN2_WHEAT]	136	14.5478	5.24951	1369.53	50	6	1	6	57		extracellular	defense response; response to stimulus	0.630172	0.569288	1.92692	0.578564	0.712794	0.641998	1.76632	0.63424	0.449436	0.497659	2.05429	0.729214
B7U6L5	Globulin 3B OS=Triticum aestivum GN=glo-3B PE=4 SV=1 - [B7U6L5_WHEAT]	504	56.8968	7.76709	495.445	16.47	2	4	10	33				0.51686	0.635328	1.24552	2.01019	0.526289	0.509127	1.18713	2.24211	0.455283	0.478188	1.13192	2.48348
F2E4C2	Predicted protein OS=Hordeum vulgare var. distichum PE=2 SV=1 - [F2E4C2_HORVD]	657	71.8603	5.24951	3345.4	52.05	6	8	38	224	nucleotide binding		cell organization and biogenesis	0.635045	0.683496	1.06115	2.01954	0.500011	0.651915	1.09397	2.11221	0.455547	0.609373	1.11906	2.33664
F2EBF9	Predicted protein OS=Hordeum vulgare var. distichum PE=2 SV=1 - [F2EBF9_HORVD]	248	27.654	8.00146	234.995	50.81	3	9	10	17				0.602716	0.669192	0.874693	2.44234	0.382477	0.608893	0.951044	2.53945	0.456007	0.516173	0.905324	2.94411
Q9S8F6	Glycosylated protein disulfide isomerase homolog (Fragment) OS=Triticum aestivum PE=1 SV=1 - [Q9S8F6_WHEAT]	40	4.24006	4.14502	550.407	75	1	1	1	52	catalytic activity			0.534285	2.12193	1.46061	1.44524	0.424688	1.98751	1.37375	1.50471	0.457137	1.56653	1.00506	1.32916
Q4W1F9	5a2 protein (Fragment) OS=Triticum aestivum GN=5a2 PE=2 SV=1 - [Q4W1F9_WHEAT]	94	10.432	8.04541	768.677	54.26	2	3	5	47			transport	0.569515	1.08002	1.15729	1.24335	0.612351	1.00488	1.07898	1.36153	0.459761	0.992977	1.21336	1.40132
F2EFW5	Predicted protein OS=Hordeum vulgare var. distichum PE=2 SV=1 - [F2EFW5_HORVD]	763	79.1169	6.46826	263.669	7.08	20	2	5	15	catalytic activity; metal ion binding; transporter activity	membrane	transport	0.651529	1.21605	1.15272	1.07717	0.496698	1.1742	1.24573	1.06501	0.460258	1.47695	1.40347	1.00363
F2CWL4	Predicted protein OS=Hordeum vulgare var. distichum PE=2 SV=1 - [F2CWL4_HORVD]	902	101.067	5.60498	76.79	3.66	5	2	2	2	catalytic activity		metabolic process	0.716817	0.892826	1.33426	1.00714	0.523685	0.831856	1.587	0.974222	0.460366	1.03149	1.87217	0.338762
F2EDQ0	Predicted protein OS=Hordeum vulgare var. distichum PE=2 SV=1 - [F2EDQ0_HORVD]	313	33.1034	5.77002	71.02	6.39	1	2	2	2	catalytic activity		metabolic process	0.507003	0.65162	1.40675	1.50206	0.561247	0.893935	1.15656	1.5868	0.460476	0.778864	1.37618	1.52299
F2EBV8	Predicted protein (Fragment) OS=Hordeum vulgare var. distichum PE=2 SV=1 - [F2EBV8_HORVD]	748	80.4158	7.47412	61.13	2.81	1	2	2	2	transporter activity	cytoplasm; membrane	transport	0.793553	0.74739	1.34905	1.0929	0.663999	0.718872	1.41291	1.18457	0.461754	0.440407	1.78081	1.25849
F2DYK8	Predicted protein (Fragment) OS=Hordeum vulgare var. distichum PE=2 SV=1 - [F2DYK8_HORVD]	230	24.9657	8.51416	38.43	8.26	2	2	2	2	protein binding			0.612413	0.506423	0.884614	2.4759	0.502064	0.330706	0.762745	3.10386	0.462017	0.469018	0.758123	2.99024
F2EKF1	Predicted protein (Fragment) OS=Hordeum vulgare var. distichum PE=2 SV=1 - [F2EKF1_HORVD]	105	11.4607	8.73389	41.81	15.24	1	2	2	3			defense response; response to stimulus	0.641548	1.09078	1.1438	1.32292	0.415225	0.924554	1.35292	1.41921	0.465301	0.86677	1.31413	1.34927
I1H5Z6	Uncharacterized protein OS=Brachypodium distachyon GN=BRADI1G63816 PE=4 SV=1 - [I1H5Z6_BRADI]	357	38.0007	6.82959	136.47	9.8	1	2	4	10				0.57261	0.626687	0.852593	2.54504	0.510126	0.550171	1.11265	2.31356	0.465818	0.381187	1.03189	2.95527
A7YA60	PR17c OS=Hordeum vulgare var. distichum GN=PR-17c PE=2 SV=1 - [A7YA60_HORVD]	225	24.3735	9.30518	62.7843	24.44	3	3	5	10				0.754857	0.724535	0.881723	2.26465	0.524697	0.615729	0.882474	2.67796	0.467558	0.466376	0.980859	2.73229
I1HRT4	Aspartate aminotransferase OS=Brachypodium distachyon GN=BRADI2G50500 PE=3 SV=1 - [I1HRT4_BRADI]	464	50.2878	8.85107	459.866	22.84	1	1	9	29	catalytic activity		metabolic process	0.646659	1.08119	1.05839	1.48781	0.732649	1.05848	1.13618	1.26645	0.468121	0.979805	1.26148	1.44643
Q7M1Z3	rRNA N-glycosidase OS=Secale cereale PE=3 SV=1 - [Q7M1Z3_SECCE]	280	30.1528	9.75928	137.35	25.71	5	6	6	13	catalytic activity		defense response; metabolic process; regulation of biological process; response to stimulus	0.506615	0.615789	0.565032	3.2913	0.59837	0.558223	0.536882	3.338	0.469671	0.279878	0.288661	4.12065
F2CV01	Predicted protein OS=Hordeum vulgare var. distichum PE=2 SV=1 - [F2CV01_HORVD]	193	20.6282	9.65674	124.229	19.17	4	3	3	5		cytoplasm; endoplasmic reticulum; membrane		0.532491	1.35477	1.08204	0.938808	0.658609	1.33742	1.06613	0.929903	0.469806	1.45686	1.18611	0.94986
F2CT65	Predicted protein OS=Hordeum vulgare var. distichum PE=4 SV=1 - [F2CT65_HORVD]	82	8.43005	5.13525	166.79	59.76	2	3	5	12				0.553744	0.708906	0.93587	2.13468	0.535763	0.708576	0.906521	2.35218	0.471109	0.386828	0.870285	2.94739
I1GYL4	Uncharacterized protein OS=Brachypodium distachyon GN=BRADI1G42270 PE=3 SV=1 - [I1GYL4_BRADI]	377	41.4303	7.00537	924.139	36.34	1	3	10	86	catalytic activity; nucleotide binding		metabolic process	0.530292	1.22435	0.968219	1.24385	0.527998	1.18122	1.15049	1.24791	0.472429	1.50873	0.725292	1.2867
Q6UZD6	Phosphorylase (Fragment) OS=Triticum aestivum PE=2 SV=1 - [Q6UZD6_WHEAT]	837	94.4957	5.2876	855.643	40.38	2	4	27	47	catalytic activity		metabolic process	0.613007	1.24494	1.20985	1.10441	0.856935	0.907103	1.25266	0.939859	0.472927	1.02763	1.46789	1.02497
F2EDB2	Predicted protein OS=Hordeum vulgare var. distichum PE=2 SV=1 - [F2EDB2_HORVD]	226	23.1621	5.92236	101.849	19.03	2	3	3	6				0.935454	1.3815	0.922636	0.933895	0.630317	1.70498	0.922729	0.758366	0.473169	1.78227	0.927425	0.892968
C0LF32	Serpin 3 OS=Triticum aestivum GN=SER3 PE=2 SV=1 - [C0LF32_WHEAT]	399	43.1131	5.87158	1956.22	47.12	6	4	15	123	enzyme regulator activity			0.707532	0.697524	0.890697	2.32399	0.695817	0.684122	0.951113	2.07291	0.473999	0.638764	1.03529	2.3806
F2CT85	Predicted protein OS=Hordeum vulgare var. distichum PE=2 SV=1 - [F2CT85_HORVD]	631	70.1422	6.37939	100.317	6.97	2	4	4	6	catalytic activity; metal ion binding			0.631239	0.800612	1.26919	1.37856	0.647018	1.10536	1.13537	1.50798	0.474956	0.927089	1.17948	1.51794
F2CSZ7	Predicted protein OS=Hordeum vulgare var. distichum PE=2 SV=1 - [F2CSZ7_HORVD]	339	36.6613	5.33838	76.53	18.88	1	6	6	8				0.497937	0.487787	0.981582	2.43631	0.490862	0.627679	0.982449	2.0466	0.476229	0.549956	0.90711	2.6442
F2EJ42	Predicted protein OS=Hordeum vulgare var. distichum PE=2 SV=1 - [F2EJ42_HORVD]	122	12.9773	7.76709	75.2	10.66	1	1	1	2	metal ion binding			0.508954	1.05195	1.16182	1.44541	0.607701	1.05983	1.23391	1.16455	0.476713	1.12105	1.33474	1.20467
Q9SQG8	Pathogenesis-related protein 4 (Fragment) OS=Triticum aestivum GN=PR4 PE=2 SV=1 - [Q9SQG8_WHEAT]	120	13.0861	7.23975	253.253	63.33	2	1	4	13			defense response; response to stimulus	0.657528	0.501558	0.896645	2.19393	0.743588	0.583056	0.898792	2.13694	0.477096	0.341855	0.887138	2.93608
F2DYK7	Predicted protein OS=Hordeum vulgare var. distichum PE=2 SV=1 - [F2DYK7_HORVD]	321	35.9574	6.46826	37.63	4.05	1	1	1	1	catalytic activity		metabolic process	0.62541	0.805951	1.34078	1.28994	0.359618	0.938264	1.5738	1.09816	0.477771	0.992412	1.31565	1.32682
F2E9D5	Predicted protein OS=Hordeum vulgare var. distichum PE=2 SV=1 - [F2E9D5_HORVD]	580	62.5711	5.85889	47.1954	7.76	2	4	4	5	nucleotide binding	membrane		0.683504	0.619324	1.02023	1.98003	0.753675	0.63256	0.938581	2.05944	0.478947	0.672915	1.22161	2.0639
P08819	Serine carboxypeptidase 2 OS=Triticum aestivum GN=CBP2 PE=1 SV=2 - [CBP2_WHEAT]	444	49.4751	6.41748	130.144	15.32	5	7	7	11	catalytic activity		metabolic process	0.62299	0.773229	1.06295	1.61042	0.545152	0.685428	1.12202	1.63839	0.479927	0.638198	1.29144	1.62329
G8CN62	Putative uncharacterized protein (Fragment) OS=Aegilops longissima PE=2 SV=1 - [G8CN62_AEGLO]	333	36.9016	6.58057	1314.85	52.55	3	4	15	62	protein binding			0.62692	0.726913	1.38517	1.24726	0.541564	0.951831	1.3487	1.38448	0.480679	0.806887	1.49137	1.39367
I1HJ07	Uncharacterized protein OS=Brachypodium distachyon GN=BRADI2G24070 PE=3 SV=1 - [I1HJ07_BRADI]	376	41.4957	5.38916	377.307	25.53	9	4	8	25	nucleotide binding	cytoplasm; cytoskeleton		0.618298	1.21651	1.35125	0.729465	0.773694	0.95403	1.31075	0.99382	0.482094	1.02881	1.54373	0.888715
Q6L5M0	LEA protein OS=Bromus inermis GN=BiLEA1 PE=2 SV=1 - [Q6L5M0_BROIN]	183	18.48	7.48877	67.6191	14.75	2	1	3	3				0.877363	0.74778	0.948087	1.67643	0.806852	0.780635	0.90265	1.81725	0.482859	0.584984	0.93488	2.50456
F2EJ78	Predicted protein OS=Hordeum vulgare var. distichum PE=2 SV=1 - [F2EJ78_HORVD]	226	26.0015	4.57666	61.4133	6.64	1	1	1	3	metal ion binding	membrane		0.604964	1.00827	1.21048	0.876833	0.437861	0.944151	1.20341	1.26578	0.48472	1.17343	1.22893	1.18664
F2D3T2	Predicted protein OS=Hordeum vulgare var. distichum PE=2 SV=1 - [F2D3T2_HORVD]	167	18.0389	5.05908	56.58	25.75	3	3	3	3	catalytic activity; transporter activity	cytoplasm; mitochondrion		0.626771	0.573819	1.48712	1.27773	0.72002	0.449044	1.68423	1.02147	0.484812	0.345255	1.87517	0.926757
B2LXU4	Phosphorylase OS=Triticum aestivum GN=Pho1 PE=2 SV=1 - [B2LXU4_WHEAT]	971	108.207	5.90967	893.103	35.12	3	3	28	50	catalytic activity		metabolic process	1.00877	0.954645	1.52463	1.06358	0.47452	1.24175	1.33097	0.968707	0.491713	0.974094	1.55023	0.93623
Q43320	Aldose reductase-related protein OS=Avena fatua PE=2 SV=1 - [Q43320_AVEFA]	319	35.7553	6.75635	230.34	20.38	1	1	7	18	catalytic activity		metabolic process	0.358811	0.320175	1.16669	2.60149	0.366195	0.380988	1.16706	2.53309	0.493123	0.482977	1.07898	2.30137
A0EPP1	Puroindoline-a OS=Secale cereale GN=Pina PE=4 SV=1 - [A0EPP1_SECCE]	147	16.2338	8.00146	184.518	14.97	33	1	2	14				0.505049	0.832574	0.901074	2.01053	0.657432	0.720488	0.901309	2.14743	0.494657	0.815883	0.826578	2.22418
F4Y591	Heat shock protein 90 OS=Triticum aestivum GN=Hsp90.1-D1 PE=2 SV=1 - [F4Y591_WHEAT]	713	81.4953	5.03369	819.827	29.31	2	2	23	70	nucleotide binding; protein binding	cytoplasm; membrane	metabolic process; response to stimulus	0.48651	0.570486	1.77533	0.937833	0.581466	0.830139	1.25663	1.53584	0.49561	0.715649	1.85913	0.718502
F2EC22	Non-specific lipid-transfer protein OS=Hordeum vulgare var. distichum PE=2 SV=1 - [F2EC22_HORVD]	120	11.721	9.1001	40.42	18.33	1	3	3	3			transport	0.844261	2.19591	0.59781	0.420542	0.968706	2.00587	0.629793	0.444485	0.496262	2.75048	0.475557	0.481963
P84964	Defensin Tm-AMP-D1.2 OS=Triticum monococcum PE=1 SV=1 - [DEF12_TRIMO]	49	5.69644	8.1333	114.488	28.57	2	1	1	2			defense response; response to stimulus	0.514782	0.778557	1.3465	1.47308	0.536966	0.707076	1.29902	1.59928	0.499162	0.687969	1.24361	1.76158
I1I0D1	Uncharacterized protein OS=Brachypodium distachyon GN=BRADI3G13345 PE=4 SV=1 - [I1I0D1_BRADI]	411	43.6953	8.08936	52.7967	8.03	1	3	3	4	catalytic activity; metal ion binding; nucleotide binding	membrane	metabolic process	0.595311	1.0221	1.14333	1.16681	0.597052	0.911634	1.16098	1.40357	0.501426	1.03705	1.27971	1.29718
I1IPY3	Uncharacterized protein OS=Brachypodium distachyon GN=BRADI4G29730 PE=4 SV=1 - [I1IPY3_BRADI]	869	98.1565	6.16357	41.85	3.34	2	1	2	2	catalytic activity		metabolic process	0.505788	0.855895	1.34202	1.39577	0.923549	0.9753	1.22646	0.824271	0.503292	1.1432	1.55513	0.680898
F2DD34	Predicted protein OS=Hordeum vulgare var. distichum PE=2 SV=1 - [F2DD34_HORVD]	231	21.3893	6.37939	282.174	33.33	3	1	4	15	DNA binding; metal ion binding		metabolic process; regulation of biological process	0.625532	1.08196	1.25731	1.04506	0.531521	1.02343	1.31659	1.18088	0.503664	1.17047	1.40419	0.946979
Q9FE55	Protein disulfide isomerase OS=Triticum durum GN=Pdi PE=2 SV=1 - [Q9FE55_9POAL]	515	56.544	5.09717	15785.5	73.79	14	8	49	829	catalytic activity	cytoplasm; endoplasmic reticulum	cellular homeostasis; metabolic process; regulation of biological process	0.682393	1.23616	1.16392	1.00799	0.570521	1.29109	1.18639	1.11653	0.506529	1.33918	1.16571	1.01045
I1H9A9	Uncharacterized protein OS=Brachypodium distachyon GN=BRADI1G73840 PE=4 SV=1 - [I1H9A9_BRADI]	394	39.8103	8.73389	259.962	16.5	1	2	7	15				0.630932	0.376148	2.06308	0.443648	0.375003	0.602772	1.79445	0.834942	0.507556	0.342097	2.13912	0.641719
F2CUK3	Predicted protein (Fragment) OS=Hordeum vulgare var. distichum PE=2 SV=1 - [F2CUK3_HORVD]	211	22.1401	9.43701	28.25	4.27	3	1	1	1	nucleotide binding			0.96851	0.961419	1.06338	1.07073	1.08106	0.971158	1.11222	0.796928	0.507577	1.27056	1.22726	1.07735
I1HWL4	Uncharacterized protein OS=Brachypodium distachyon GN=BRADI3G02180 PE=4 SV=1 - [I1HWL4_BRADI]	231	25.8979	4.83057	133.52	19.91	1	1	4	6				0.339155	1.42454	0.923401	1.62023	0.56392	1.33815	0.88649	1.46661	0.508812	1.26044	0.911803	1.41997
F2CWQ2	Predicted protein OS=Hordeum vulgare var. distichum PE=2 SV=1 - [F2CWQ2_HORVD]	527	55.1909	4.95752	69.5085	3.98	2	2	2	3	protein binding			0.818111	1.0076	1.07077	0.851727	1.109	0.942785	0.899387	1.07377	0.510235	0.98973	1.1017	1.65352
G8GKQ1	Vacuolar processing enzyme 2 OS=Aegilops tauschii PE=2 SV=1 - [G8GKQ1_AEGTA]	489	53.9084	5.70654	54.35	2.04	3	1	1	2	catalytic activity		metabolic process	0.634009	0.884984	1.20483	1.40035	0.607348	0.886372	1.18006	1.47918	0.512041	0.679827	1.25666	1.78326
I1I9W8	Uncharacterized protein OS=Brachypodium distachyon GN=BRADI3G44000 PE=4 SV=1 - [I1I9W8_BRADI]	425	46.2429	4.7417	160.244	6.35	1	3	3	8	catalytic activity; nucleotide binding	membrane	metabolic process	0.585436	1.08199	1.26479	1.21211	0.597735	1.08935	1.31901	1.02647	0.514671	1.08006	1.32763	1.03931
I1HK18	Uncharacterized protein OS=Brachypodium distachyon GN=BRADI2G27190 PE=4 SV=1 - [I1HK18_BRADI]	204	22.2358	4.39893	257.217	27.94	2	2	4	13				0.888917	1.46331	0.756875	1.85933	0.969739	1.63689	0.526106	1.07229	0.514819	1.51668	0.301537	1.96014
Q9AUJ7	Eukaryotic translation initiation factor 4B OS=Triticum aestivum GN=eIF4B PE=4 SV=1 - [Q9AUJ7_WHEAT]	527	56.7932	8.55811	278.392	25.43	7	10	12	18	RNA binding		metabolic process	0.737339	1.03749	1.09799	1.11086	0.677174	1.04833	1.25351	1.17686	0.518055	1.16333	1.14721	1.15323
B7SKZ2	Putative Bowman-Birk type wound-induced protease inhibitor OS=Triticum dicoccoides GN=tsbbi PE=4 SV=1 - [B7SKZ2_9POAL]	90	9.59259	8.35303	66.9505	32.22	3	2	2	4	catalytic activity; enzyme regulator activity	extracellular	metabolic process	0.649062	0.728127	0.919926	1.76201	0.660364	0.673365	0.961383	1.94485	0.519905	0.351499	0.79128	2.98541
P30523	Glucose-1-phosphate adenylyltransferase small subunit, chloroplastic/amyloplastic OS=Triticum aestivum GN=AGP-S PE=2 SV=1 - [GLGS_WHEAT]	473	52.1145	5.84619	4654.3	52.01	8	1	23	282	catalytic activity; nucleotide binding	cytoplasm	metabolic process	0.192942	0.790475	1.72148	1.27451	0.399537	0.892775	1.43274	1.1145	0.523685	0.922634	1.34988	1.19953
F2E9K4	Predicted protein OS=Hordeum vulgare var. distichum PE=2 SV=1 - [F2E9K4_HORVD]	494	54.3921	5.50342	65.376	4.86	1	2	2	3	catalytic activity		metabolic process	0.645392	0.634271	0.925198	2.02738	0.72463	0.688138	0.98682	1.91382	0.523807	0.684793	0.828308	2.50084
B0FRH4	Aspartate aminotransferase (Fragment) OS=Triticum aestivum PE=2 SV=1 - [B0FRH4_WHEAT]	380	41.8894	7.29834	719.366	45	1	4	16	55	catalytic activity		metabolic process	0.659913	0.966198	1.17972	1.40479	0.723204	0.936504	1.07947	1.48621	0.52452	0.986238	1.16538	1.47927
F2CRD9	Predicted protein OS=Hordeum vulgare var. distichum PE=2 SV=1 - [F2CRD9_HORVD]	225	22.7671	8.83643	266.564	24.89	2	5	5	12				0.694127	0.761552	1.08625	1.68841	0.650007	0.718559	1.04285	1.57642	0.52576	0.623086	1.07022	1.92067
D8L9B5	Putative PDI-like protein OS=Triticum aestivum GN=pdil5-1 PE=2 SV=1 - [D8L9B5_WHEAT]	440	47.1922	5.47803	312.118	30.91	2	2	11	18	catalytic activity	membrane	cellular homeostasis; metabolic process; regulation of biological process	1.08954	1.39922	1.26227	1.18967	1.44625	1.23974	0.845601	1.25651	0.526763	1.0652	0.931946	1.71322
B5TWC9	Late embryogenesis abundant protein OS=Hordeum vulgare var. distichum GN=LEA3 PE=2 SV=1 - [B5TWC9_HORVD]	214	21.9248	8.85107	581.949	48.6	12	1	16	48				0.617801	0.781178	1.24967	1.48947	0.643507	0.785226	1.21123	1.51405	0.527157	0.606008	1.11235	2.09598
O04074	Starch branching enzyme 1 OS=Triticum aestivum GN=Sbe1 PE=2 SV=1 - [O04074_WHEAT]	830	93.5176	6.75635	758.863	30.72	6	7	19	51	catalytic activity		metabolic process	0.435573	0.720384	1.35062	1.71824	0.517257	0.699075	1.34758	1.75597	0.527601	0.775701	1.28255	1.71598
Q9XEN6	Chitinase IV OS=Triticum aestivum GN=Cht4 PE=2 SV=1 - [Q9XEN6_WHEAT]	272	29.0071	4.86865	58.98	4.04	1	1	1	1	catalytic activity		metabolic process	0.66386	0.711467	1.3921	1.26845	0.755494	0.770148	1.32337	1.17379	0.52782	0.810692	1.54484	1.09289
Q8H0B8	Cold regulated protein OS=Triticum aestivum GN=Wcor18 PE=2 SV=1 - [Q8H0B8_WHEAT]	165	17.7329	4.97021	241.966	55.76	3	6	6	10				0.571622	0.592703	0.981145	2.38813	0.49908	0.567801	0.987357	2.19022	0.528272	0.49125	0.880103	2.77436
I1ICH8	Uncharacterized protein OS=Brachypodium distachyon GN=BRADI3G51387 PE=3 SV=1 - [I1ICH8_BRADI]	280	29.7915	8.83643	0	5	11	1	1	1	transporter activity	membrane	transport	1.08126	0.917556	0.806304	1.40648	0.587767	0.905175	1.22574	1.41238	0.528543	1.08792	1.27398	1.20221
I1IXV8	Uncharacterized protein OS=Brachypodium distachyon GN=BRADI5G10450 PE=4 SV=1 - [I1IXV8_BRADI]	236	26.1141	5.98584	72.2394	11.86	1	1	2	5				0.5623	0.598817	0.715643	2.37153	0.490542	0.504953	0.647678	3.34245	0.528834	0.614731	0.607092	2.96677
F2EH52	Predicted protein OS=Hordeum vulgare var. distichum PE=2 SV=1 - [F2EH52_HORVD]	158	17.5329	5.69385	632.513	31.65	4	3	4	42				0.64631	0.745499	1.15127	1.63912	0.511623	0.768341	1.20109	1.75946	0.529443	0.682705	1.20846	1.88765
Q8S4P7	Thaumatin-like protein OS=Triticum aestivum PE=2 SV=1 - [Q8S4P7_WHEAT]	225	23.5822	7.60596	1447.97	65.33	5	2	11	75			defense response; response to stimulus	0.588407	0.818108	0.839464	2.15352	0.649932	0.893835	0.873607	1.90767	0.529649	0.839146	0.71272	2.56152
F2EE45	Predicted protein OS=Hordeum vulgare var. distichum PE=2 SV=1 - [F2EE45_HORVD]	295	31.9096	5.24951	34.24	4.75	2	1	1	1	antioxidant activity; catalytic activity; metal ion binding	membrane	metabolic process; response to stimulus	0.677953	1.00206	1.18962	1.22035	0.570437	1.04381	1.3192	1.09198	0.52978	0.949212	1.38088	1.17556
F2ECH4	Predicted protein OS=Hordeum vulgare var. distichum PE=2 SV=1 - [F2ECH4_HORVD]	362	38.6511	6.96143	284.17	24.86	1	7	9	20				0.684847	0.561386	0.746727	3.07803	0.628823	0.623856	0.765697	2.76937	0.530121	0.379425	0.579606	3.27889
Q3I0N4	Hsp17.2 OS=Dactylis glomerata PE=2 SV=1 - [Q3I0N4_DACGL]	159	17.242	5.46533	302.028	42.77	7	2	7	22				0.677579	0.817497	1.00309	1.43153	0.608534	0.850176	0.828737	1.85207	0.534358	0.745548	1.05662	2.01328
D0EY60	ADP-glucose brittle-1 transporter OS=Triticum aestivum PE=3 SV=1 - [D0EY60_WHEAT]	429	45.8191	9.65674	98.3209	14.45	6	4	6	7		membrane	transport	0.590929	1.06297	1.23691	1.02193	0.700913	1.10271	1.2684	1.1252	0.535174	1.17153	1.30504	1.0301
I1I5V3	Uncharacterized protein OS=Brachypodium distachyon GN=BRADI3G32510 PE=4 SV=1 - [I1I5V3_BRADI]	301	34.2244	6.99072	133.61	5.32	1	1	1	5	catalytic activity; metal ion binding	membrane	metabolic process	0.619403	1.37283	1.08496	1.00206	0.65284	1.36712	1.09695	1.00477	0.536846	1.38911	1.11931	1.05055
F2EKY2	Predicted protein OS=Hordeum vulgare var. distichum PE=2 SV=1 - [F2EKY2_HORVD]	704	70.5179	7.63525	591.104	17.33	2	9	11	30				0.659908	0.672351	0.761582	2.1902	0.625954	0.616611	0.75878	2.57577	0.538033	0.452274	0.664625	3.10105
B5A8A6	Glutaredoxin OS=Triticum aestivum PE=4 SV=1 - [B5A8A6_WHEAT]	113	11.7641	7.85498	350.421	66.37	3	5	7	17	catalytic activity		cellular homeostasis; regulation of biological process	0.742313	1.0123	1.08823	1.37261	0.683244	0.915345	1.0009	1.61375	0.539969	0.822232	1.07179	1.81289
F2E5S3	Predicted protein OS=Hordeum vulgare var. distichum PE=2 SV=1 - [F2E5S3_HORVD]	563	63.6424	6.58057	54.03	4.09	1	2	2	2	catalytic activity; metal ion binding; nucleotide binding	cytoplasm	metabolic process	0.690143	0.889484	1.38866	0.987066	0.635283	1.00339	1.26478	1.11267	0.540077	0.960124	1.3993	0.914602
C0J025	Peptidyl-prolyl cis-trans isomerase OS=Triticum aestivum PE=3 SV=1 - [C0J025_WHEAT]	213	22.8397	9.56885	109.462	33.8	20	6	7	11	catalytic activity		metabolic process	0.78685	1.09999	1.1256	1.02795	0.73679	1.04456	1.09275	1.09695	0.540796	1.04268	1.14902	1.23588
I1IS70	Uncharacterized protein OS=Brachypodium distachyon GN=BRADI4G36200 PE=4 SV=1 - [I1IS70_BRADI]	912	100.091	5.98584	65.79	1.43	1	2	2	2	catalytic activity; nucleotide binding	membrane	metabolic process	0.78029	0.687077	1.44193	1.43125	0.754071	0.828687	1.20689	1.30973	0.541142	0.762261	1.2692	1.61305
F6M7E1	Low-molecular-weight glutenin subunit LMW-H6-5-2 OS=Triticum aestivum PE=4 SV=1 - [F6M7E1_WHEAT]	298	33.8679	7.92822	40.31	5.03	1	1	1	1				0.851789	0.530907	0.789	2.26698	0.520801	0.469786	0.737452	2.89178	0.541385	0.569437	0.8946	2.47277
F2E304	Predicted protein (Fragment) OS=Hordeum vulgare var. distichum PE=2 SV=1 - [F2E304_HORVD]	438	46.5568	5.87158	41.9033	7.53	1	2	2	4	catalytic activity	membrane	metabolic process	1.18248	1.14554	0.858942	0.809694	1.12095	0.992171	1.15458	0.67645	0.543342	1.09793	1.46622	1.00183
A9XG56	Beta-amylase 1 (Fragment) OS=Triticum urartu GN=BAMY1 PE=3 SV=1 - [A9XG56_TRIUA]	84	9.64699	6.53662	94.6035	35.71	3	2	3	5	catalytic activity		metabolic process	0.357221	1.05707	0.604888	1.69256	0.524659	0.682973	0.729765	3.33825	0.545505	0.910662	0.651061	2.92477
A7WK66	Gamma-tocopherol methyl transferase OS=Triticum aestivum GN=g-TMT PE=2 SV=1 - [A7WK66_WHEAT]	365	39.4379	7.1665	97.3427	14.52	4	4	4	6	catalytic activity		metabolic process	0.723576	1.19492	1.22068	0.865413	0.60444	1.06745	1.24767	0.992396	0.546838	1.0619	1.12098	1.4136
I1J302	Uncharacterized protein OS=Brachypodium distachyon GN=BRADI5G25110 PE=4 SV=1 - [I1J302_BRADI]	110	12.406	8.41162	39.9	11.82	1	1	1	1				0.626152	1.00699	1.14349	1.36794	0.655246	0.938378	1.17022	1.36594	0.549712	1.11647	1.23354	1.20473
J3RHG6	Beta-glucosidase 4 (Fragment) OS=Triticum aestivum GN=GLU4 PE=2 SV=1 - [J3RHG6_WHEAT]	501	56.5032	8.44092	195.735	21.56	5	8	8	14				0.775553	0.741427	0.862831	1.95547	0.659262	0.71658	0.796721	2.31499	0.550549	0.704911	0.773684	2.7374
F2CYL4	Predicted protein (Fragment) OS=Hordeum vulgare var. distichum PE=2 SV=1 - [F2CYL4_HORVD]	527	59.6017	6.85889	71.29	7.4	1	1	3	5	catalytic activity; metal ion binding		metabolic process	0.703707	0.921487	1.32337	1.05159	0.569893	0.957389	1.67129	0.593557	0.551519	1.08042	1.30504	0.955464
P55747	Serine carboxypeptidase II-1 (Fragment) OS=Hordeum vulgare GN=CXP;2-1 PE=1 SV=1 - [CBP21_HORVU]	324	37.3846	6.80029	39.06	6.48	3	2	2	2	catalytic activity		metabolic process	0.742963	1.04993	1.13877	1.13973	0.593478	1.1729	1.16025	1.16447	0.55246	1.11163	1.28378	1.10649
F2CSR1	Predicted protein OS=Hordeum vulgare var. distichum PE=2 SV=1 - [F2CSR1_HORVD]	253	28.1368	6.44287	31.23	11.07	2	1	2	2						0.729684	4.28366	1.01419	0.477523	2.00044	0	0.556963	0.509392	0.941351	2.42606
Q7X9K3	Elongation factor-1 alpha (Fragment) OS=Triticum aestivum PE=2 SV=1 - [Q7X9K3_WHEAT]	143	15.4802	9.78857	390.95	37.06	3	1	5	32	nucleotide binding; RNA binding		metabolic process	0.630486	0.570339	1.7763	0.828823	0.644835	0.528944	1.91708	0.620969	0.559068	0.779658	1.26935	1.46164
F2D7B2	Predicted protein OS=Hordeum vulgare var. distichum PE=4 SV=1 - [F2D7B2_HORVD]	113	12.1222	8.77783	69.94	12.39	2	1	1	1				0.786112	0.864542	1.0691	1.44919	0.969054	0.836681	1.09449	1.13364	0.562053	0.923359	1.20413	1.48728
I1H1G0	Uncharacterized protein OS=Brachypodium distachyon GN=BRADI1G50530 PE=4 SV=1 - [I1H1G0_BRADI]	1182	128.83	5.52881	80.42	2.54	2	2	2	5	catalytic activity; nucleotide binding	membrane	metabolic process	0.744966	0.97848	1.45748	1.09872	0.594757	1.98732	1.84103	1.19295	0.562358	0.876107	2.13507	1.20106
F2D7B1	Predicted protein (Fragment) OS=Hordeum vulgare var. distichum PE=2 SV=1 - [F2D7B1_HORVD]	760	84.6149	8.47021	42.77	1.71	1	1	1	1	protein binding			0.83692	0.82365	1.21542	1.17739	0.785732	0.856028	1.23134	1.17617	0.563621	1.1246	1.37244	0.933866
F2D9P8	Predicted protein (Fragment) OS=Hordeum vulgare var. distichum PE=2 SV=1 - [F2D9P8_HORVD]	182	20.0693	4.85596	53.83	11.54	4	2	2	2			transport	0.808039	0.864598	1.0896	1.30451	0.644955	1.03578	1.13033	1.29316	0.565451	1.25694	0.921565	1.54018
F2EFS3	Predicted protein OS=Hordeum vulgare var. distichum PE=2 SV=1 - [F2EFS3_HORVD]	321	34.37	5.03369	55.7715	9.66	2	3	3	4				0.72673	1.00289	1.15582	1.1496	0.732253	0.826912	1.24857	1.1322	0.565589	0.943116	1.28195	1.32355
A7UME2	Xylanase inhibitor 725ACCN OS=Triticum aestivum PE=4 SV=1 - [A7UME2_WHEAT]	403	41.2189	7.51807	516.507	42.93	9	3	11	25	catalytic activity		metabolic process	0.587766	0.666547	1.15614	1.83041	0.463653	0.47746	1.19253	2.17191	0.566211	0.536693	1.09449	2.10721
F2DG27	Predicted protein OS=Hordeum vulgare var. distichum PE=4 SV=1 - [F2DG27_HORVD]	113	11.7049	9.5835	28.14	7.96	1	1	1	1			development	0.708678	0.646119	0.820833	2.26975	0.662593	0.628071	0.994644	2.03255	0.56681	0.455659	0.610196	2.97443
C3VWG0	Dimeric alpha-amylase inhibitor OS=Triticum dicoccoides GN=AAI PE=4 SV=1 - [C3VWG0_9POAL]	141	15.3334	6.90283	893.073	41.84	34	1	5	39	enzyme regulator activity	extracellular; membrane		0.423455	0.970727	1.42357	1.22597	0.488782	0.969135	1.18928	1.53713	0.566992	1.02878	1.24932	1.26577
Q5QPY3	Glycosyltransferase (Fragment) OS=Triticum aestivum GN=a4 PE=2 SV=1 - [Q5QPY3_WHEAT]	439	48.6266	6.75635	48.0924	5.47	4	3	3	3	catalytic activity			0.700174	1.13549	1.15856	0.902784	0.592133	1.21939	1.21238	0.771687	0.567207	1.05803	1.27535	0.80681
Q9FRV0	Basic endochitinase C OS=Secale cereale GN=rscc PE=1 SV=1 - [CHIC_SECCE]	266	28.2838	8.52881	1068.05	30.45	3	2	8	70	catalytic activity	extracellular	defense response; metabolic process; response to stimulus	0.506119	0.616901	0.975922	2.42465	0.684438	0.586036	0.955282	1.81406	0.567459	0.615724	0.903551	2.10493
Q7FPJ2	Early-methionine-labelled polypeptide OS=Secale cereale GN=em-R1 PE=4 SV=1 - [Q7FPJ2_SECCE]	93	10.0118	5.60498	367.89	62.37	4	3	6	18				0.956068	0.492121	0.897955	1.78918	1.03125	0.836967	0.69754	1.76987	0.567678	0.418845	0.662123	3.06858
P09863	Bowman-Birk type proteinase inhibitor I-2B (Fragment) OS=Triticum aestivum PE=1 SV=1 - [IBB1_WHEAT]	56	6.21886	8.25049	80.5672	60.71	1	4	4	6	enzyme regulator activity	extracellular	metabolic process; regulation of biological process	0.546183	0.754964	0.831858	2.24362	0.662613	0.590718	0.860537	2.54779	0.570984	0.456923	0.629009	3.0433
I1IY66	Uncharacterized protein OS=Brachypodium distachyon GN=BRADI5G11310 PE=4 SV=1 - [I1IY66_BRADI]	519	55.7014	8.25049	145.361	8.67	1	3	3	7	catalytic activity	membrane	metabolic process	0.268611	0.977777	1.48215	1.36064	0.734689	0.959364	1.26726	1.24433	0.571048	0.889344	1.45454	1.26116
F2EC88	Predicted protein OS=Hordeum vulgare var. distichum PE=2 SV=1 - [F2EC88_HORVD]	304	30.4393	5.40186	86.352	18.75	2	3	3	5				0.617388	0.638059	0.845291	2.76726	0.505704	0.686082	0.999256	2.21711	0.572997	0.572063	0.950403	2.36426
Q06I75	Fasciclin-like protein FLA31 OS=Triticum aestivum PE=2 SV=1 - [Q06I75_WHEAT]	298	30.3249	6.04932	237.389	8.05	2	2	2	9				0.60333	0.988958	1.2901	1.26651	0.450154	1.00808	1.45287	1.46709	0.573136	1.029	1.3785	1.23016
I1I582	Uncharacterized protein OS=Brachypodium distachyon GN=BRADI3G30320 PE=4 SV=1 - [I1I582_BRADI]	603	61.8613	5.36377	127.242	10.95	1	2	5	7				0.616605	0.735487	0.963	2.28436	0.558201	0.548092	1.03924	2.47161	0.573537	0.554241	0.830074	2.59269
G8CNJ3	Puroindoline a OS=Psathyrostachys juncea PE=2 SV=1 - [G8CNJ3_PSAJU]	149	16.5831	8.48486	91.7819	14.77	4	1	2	11				0.49304	0.728494	0.680684	2.71119	0.532179	0.793097	0.752549	2.50289	0.574274	0.879726	0.678693	2.27195
B3VNP2	Isopentenyl pyrophosphate isomerase (Fragment) OS=Triticum aestivum PE=2 SV=1 - [B3VNP2_WHEAT]	184	21.147	5.60498	179.717	21.2	1	1	3	6	catalytic activity		metabolic process	0.866531	1.13288	1.03117	1.01714	0.784138	1.15686	1.07558	1.00765	0.575742	1.35608	0.998682	1.26384
I1H5Z4	Uncharacterized protein OS=Brachypodium distachyon GN=BRADI1G63800 PE=4 SV=1 - [I1H5Z4_BRADI]	334	36.8655	7.02002	109.65	5.09	1	1	1	4	transporter activity	cytoplasm; membrane; mitochondrion	regulation of biological process; transport	0.400744	1.22381	1.14278	1.23551	0.585609	1.1642	1.4183	0.699994	0.576125	1.20057	1.14764	1.18442
P93608	Cold acclimation protein WCOR410c OS=Triticum aestivum GN=Wcor410c PE=2 SV=1 - [P93608_WHEAT]	259	27.9282	5.30029	181.23	32.82	4	5	8	16			response to stimulus	0.581848	1.42816	0.944232	1.15341	0.594437	1.49291	0.874278	1.13269	0.57704	1.36996	1.00035	1.17344
E2G045	Catalase OS=Puccinellia chinampoensis GN=CAT PE=2 SV=1 - [E2G045_9POAL]	492	56.6279	6.97607	267.471	27.24	7	1	10	39	antioxidant activity; catalytic activity; metal ion binding		metabolic process; response to stimulus	0.587557	0.720023	1.0633	1.93233	0.320838	0.53115	1.27665	2.2106	0.580292	0.734082	1.2409	1.65618
B8YLY9	Beta purothionin OS=Triticum monococcum subsp. aegilopoides PE=4 SV=1 - [B8YLY9_TRIMO]	136	14.6578	5.07178	906.813	50	20	3	6	49			defense response; response to stimulus	0.394321	0.685317	1.41885	1.83053	0.306313	0.707742	1.18622	2.07095	0.581634	0.786693	1.26478	2.03872
A6XMY5	Serine hydroxymethyltransferase OS=Triticum monococcum PE=2 SV=1 - [A6XMY5_TRIMO]	510	56.0868	8.20654	129.325	29.41	4	11	11	15	catalytic activity	cytoplasm	metabolic process	0.733262	1.28037	1.07586	0.969776	0.608664	1.16644	1.1108	1.30095	0.581989	1.16576	1.16574	1.07873
F2D751	Predicted protein OS=Hordeum vulgare var. distichum PE=2 SV=1 - [F2D751_HORVD]	374	40.2876	6.45557	131.515	25.67	2	7	7	10	catalytic activity; nucleotide binding; protein binding	cytoplasm; membrane	metabolic process	0.625345	0.817723	1.2854	1.29814	0.588888	0.675348	1.32302	1.64532	0.58307	0.713483	1.34366	1.40885
I1H6X0	Uncharacterized protein OS=Brachypodium distachyon GN=BRADI1G66460 PE=4 SV=1 - [I1H6X0_BRADI]	138	15.1756	6.31592	79.46	23.19	2	2	2	3				0.690179	0.476013	0.791302	2.6362	0.583992	0.538905	0.851025	2.40802	0.583835	0.675457	0.653714	2.66146
I1H6N8	Uncharacterized protein OS=Brachypodium distachyon GN=BRADI1G65800 PE=4 SV=1 - [I1H6N8_BRADI]	400	43.2991	7.29834	70.65	2.75	1	1	1	2	catalytic activity		metabolic process	0.782506	0.9732	1.29169	0.921794	0.746052	0.829011	1.44018	0.875427	0.586105	0.836147	1.49405	1.0637
Q0Q5D9	Globulin 1 OS=Triticum aestivum PE=4 SV=1 - [Q0Q5D9_WHEAT]	225	24.535	8.19189	2701.51	58.67	3	1	11	140				0.671881	0.838483	1.3732	1.3914	0.530091	0.672581	1.52324	1.57338	0.586341	0.757032	1.3356	1.55599
Q7XY25	Glutaredoxin OS=Triticum aestivum PE=4 SV=1 - [Q7XY25_WHEAT]	113	11.7021	7.85498	175.713	44.25	2	2	4	10	catalytic activity		cellular homeostasis; regulation of biological process	0.733036	1.11321	0.933074	1.39605	0.506852	1.3061	0.871109	1.76421	0.58652	1.12096	0.854902	1.74039
I1HJ12	Uncharacterized protein OS=Brachypodium distachyon GN=BRADI2G24100 PE=3 SV=1 - [I1HJ12_BRADI]	211	23.692	5.65576	95.5281	14.22	5	1	3	8	catalytic activity; metal ion binding	cytoplasm	metabolic process	0.788347	1.0027	1.12933	1.17991	0.493458	0.92246	1.70386	0.695459	0.587229	1.11542	1.3046	0.932084
F2DHZ5	Predicted protein OS=Hordeum vulgare var. distichum PE=2 SV=1 - [F2DHZ5_HORVD]	369	40.6412	7.88428	79.42	5.15	3	1	2	4	catalytic activity; nucleotide binding	membrane	metabolic process	0.770472	1.10989	1.29991	0.891485	0.709285	1.04244	1.2596	0.835147	0.587648	0.900507	1.43697	1.04228
F2DE08	Predicted protein (Fragment) OS=Hordeum vulgare var. distichum PE=2 SV=1 - [F2DE08_HORVD]	274	28.1965	8.68994	102.23	10.58	2	2	2	2	catalytic activity	cytoplasm; cytosol	metabolic process	0.514158	0.962567	1.35633	1.2069	0.609223	0.943729	1.2184	1.21756	0.588397	1.07627	1.21128	1.20843
Q9S8C7	25 kDa antifreeze protein (Fragment) OS=Secale cereale PE=1 SV=1 - [Q9S8C7_SECCE]	29	2.85647	8.83643	33.99	27.59	1	1	1	1			defense response; response to stimulus	0.744155	1.51523	0.912649	0.937364	0.77227	1.56157	0.880266	0.875691	0.594304	1.66695	0.901693	1.00317
I1HUV3	Uncharacterized protein OS=Brachypodium distachyon GN=BRADI2G59670 PE=3 SV=1 - [I1HUV3_BRADI]	278	28.7635	6.354	58.79	11.15	2	3	3	4	catalytic activity; nucleotide binding	membrane	metabolic process	0.616846	0.706948	1.21581	1.57327	0.388935	0.722402	1.52424	1.99893	0.596291	0.630301	1.27564	1.74665
F2DVM8	Predicted protein OS=Hordeum vulgare var. distichum PE=2 SV=1 - [F2DVM8_HORVD]	383	42.4972	8.95361	28.94	2.87	5	1	1	1	metal ion binding			0.551129	1.23364	1.26186	0.979799	0.827303	1.26783	1.06062	0.868465	0.597346	1.16712	1.20321	1.03818
A9U8G4	Alcohol dehydrogenase ADH1A OS=Triticum aestivum PE=2 SV=1 - [A9U8G4_WHEAT]	379	40.9885	6.59521	295.107	28.5	43	1	12	25	catalytic activity; metal ion binding; nucleotide binding		metabolic process	0.481457	0.605383	1.19327	2.01026	0.617874	0.789346	1.16779	1.70065	0.598793	0.789785	1.05829	1.74071
F2D788	Predicted protein OS=Hordeum vulgare var. distichum PE=2 SV=1 - [F2D788_HORVD]	230	25.7068	4.81787	291.7	36.52	2	4	7	15				0.570598	1.15046	1.15911	1.13544	0.715629	1.0493	1.15106	1.06338	0.59888	1.13756	1.27895	1.12508
I1HNY1	Uncharacterized protein OS=Brachypodium distachyon GN=BRADI2G42080 PE=4 SV=1 - [I1HNY1_BRADI]	452	47.7368	5.07178	39.75	6.19	2	2	2	6	catalytic activity; protein binding	membrane	metabolic process	0.71153	0.919657	1.26761	1.25911	0.639817	1.00011	1.39813	1.21694	0.599969	0.892123	1.24404	1.36436
F2DVY2	Predicted protein OS=Hordeum vulgare var. distichum PE=2 SV=1 - [F2DVY2_HORVD]	814	89.5782	6.96143	0	4.42	2	3	3	3	catalytic activity; nucleotide binding	membrane	metabolic process	0.828047	0.786904	1.22503	1.15982	0.774533	0.720108	1.31122	1.23302	0.600328	0.886673	1.26986	1.34015
Q5PXU6	Beta-amylase (Fragment) OS=Secale montanum PE=3 SV=1 - [Q5PXU6_9POAL]	204	23.0884	5.17334	314.299	44.12	8	1	6	19	catalytic activity		metabolic process	0.45718	0.635454	1.42215	1.56455	0.647829	1.39367	1.02433	1.8348	0.601422	0.822665	1.19834	1.59665
F2CYL7	Predicted protein OS=Hordeum vulgare var. distichum PE=2 SV=1 - [F2CYL7_HORVD]	517	55.8474	6.7124	129.345	9.09	2	3	4	10		membrane		0.473447	0.542238	1.09397	2.30156	0.441186	0.484682	0.99937	2.66707	0.601714	0.534936	1.01628	2.16483
F2CVM0	Predicted protein OS=Hordeum vulgare var. distichum PE=2 SV=1 - [F2CVM0_HORVD]	236	24.8727	6.48096	339.168	26.27	2	2	5	20				0.702218	0.803973	1.28454	1.31037	1.24249	0.929121	1.10627	0.765296	0.603072	0.96404	1.23899	1.0635
I1IPH3	Uncharacterized protein OS=Brachypodium distachyon GN=BRADI4G28400 PE=4 SV=1 - [I1IPH3_BRADI]	624	69.6755	8.95361	41.9513	2.4	1	2	2	4		membrane		0.665163	0.975784	1.23419	1.23709	0.744276	1.04408	1.20829	1.02895	0.603276	0.811276	1.45395	1.32077
F2E9C4	Predicted protein OS=Hordeum vulgare var. distichum PE=2 SV=1 - [F2E9C4_HORVD]	419	44.5867	5.38916	332.694	24.82	1	6	9	19				0.770404	0.653231	0.914141	1.96537	0.605919	0.539552	0.862536	2.4988	0.603745	0.61857	0.857848	2.36818
F2CSH2	Predicted protein OS=Hordeum vulgare var. distichum PE=2 SV=1 - [F2CSH2_HORVD]	126	14.4792	4.4624	48.9	7.14	2	1	1	1	protein binding	cytoplasm; cytosol	metabolic process	0.852959	1.2476	0.971597	1.02512	0.864989	1.16817	0.876485	1.1402	0.606207	1.01227	1.05805	1.51865
F2DP98	Predicted protein OS=Hordeum vulgare var. distichum PE=2 SV=1 - [F2DP98_HORVD]	455	48.3331	8.39697	0	1.76	2	1	1	1	catalytic activity		metabolic process	0.793214	1.05694	1.07284	1.18382	0	0	2.32745	1.55383	0.60749	1.01118	1.21453	1.05816
F2CRH1	Predicted protein OS=Hordeum vulgare var. distichum PE=2 SV=1 - [F2CRH1_HORVD]	379	42.071	5.47803	34.24	2.9	1	1	1	1	catalytic activity		metabolic process	0.946767	1.19105	1.29554	0.406371	0.802427	1.06373	1.32298	0.955908	0.60827	1.16036	1.18156	0.977597
F2CXF2	Predicted protein OS=Hordeum vulgare var. distichum PE=2 SV=1 - [F2CXF2_HORVD]	360	38.1171	6.39209	237.364	31.11	2	8	8	17	RNA binding			0.870194	0.863529	1.24446	1.10205	0.718818	0.879705	1.22841	1.20209	0.608639	0.698117	1.37125	1.28014
I1IE70	Uncharacterized protein OS=Brachypodium distachyon GN=BRADI3G56040 PE=4 SV=1 - [I1IE70_BRADI]	520	56.5174	5.70654	47.21	2.31	2	1	1	1	catalytic activity; motor activity; protein binding	cytoplasm; cytoskeleton; membrane; nucleus	cell organization and biogenesis; metabolic process; transport	0.774347	0.996191	1.27564	0.941138	0.745198	1.19124	1.14279	0.947344	0.611301	1.11493	1.35254	0.911938
F2D9P7	Predicted protein OS=Hordeum vulgare var. distichum PE=2 SV=1 - [F2D9P7_HORVD]	204	22.7873	5.46533	60.3337	21.08	5	3	4	4	nucleotide binding	cytoplasm; nucleus	cell communication; regulation of biological process; response to stimulus; transport	0.800364	1.28439	0.995719	1.25518	0.784987	1.13274	0.88451	1.24287	0.612067	1.10269	1.17005	1.23164
F2E7I2	Predicted protein OS=Hordeum vulgare var. distichum PE=2 SV=1 - [F2E7I2_HORVD]	174	17.5215	8.23584	87.547	19.54	2	2	4	4				0.885687	0.607809	0.593824	2.39493	0.736412	0.718758	0.860883	2.32109	0.614112	0.542101	0.681642	2.94905
Q41593	Serpin-Z1A OS=Triticum aestivum GN=WZCI PE=1 SV=1 - [SPZ1A_WHEAT]	398	43.0911	5.89697	1665.48	37.44	4	4	14	110	enzyme regulator activity		metabolic process; regulation of biological process	0.692347	0.771912	1.01381	1.7505	0.559817	0.842441	1.08692	1.71754	0.615426	0.637476	1.01479	2.00664
F2CQD4	Predicted protein OS=Hordeum vulgare var. distichum PE=2 SV=1 - [F2CQD4_HORVD]	368	40.1333	9.01221	62.73	5.98	1	2	2	4	protein binding	membrane		0.616638	1.21721	1.08889	1.21356	0.652872	1.18039	1.03523	1.28494	0.615467	1.30055	1.10091	1.2669
Q8VWM3	Isoamylase OS=Triticum aestivum GN=iso1 PE=2 SV=1 - [Q8VWM3_WHEAT]	785	88.0957	6.0874	68.7196	1.91	1	1	1	2	catalytic activity		metabolic process	0.478274	1.03869	1.34383	1.09994	0.778975	0.781601	1.61744	0.50376	0.616398	0.811753	1.89521	0.854005
I1IG75	Uncharacterized protein OS=Brachypodium distachyon GN=BRADI4G01020 PE=4 SV=1 - [I1IG75_BRADI]	82	8.65447	9.40771	87.1545	13.41	2	2	2	3			development	0.591641	0.502543	0.850542	2.37641	0.413202	0.55554	0.856551	2.38209	0.617237	0.552678	0.813176	2.08602
F2DJM5	Predicted protein OS=Hordeum vulgare var. distichum PE=2 SV=1 - [F2DJM5_HORVD]	264	24.5537	6.37939	339.804	34.85	2	5	6	12	DNA binding; metal ion binding		metabolic process; regulation of biological process	0.731144	1.0804	1.14895	1.14243	0.607936	0.955977	1.24318	1.0955	0.617976	1.15141	1.21766	1.16974
F2D690	Predicted protein (Fragment) OS=Hordeum vulgare var. distichum PE=2 SV=1 - [F2D690_HORVD]	117	12.6213	4.37354	359.955	39.32	1	1	3	14	protein binding			0.85295	1.19948	1.19915	1.02144	0.655318	1.17513	1.19971	0.996463	0.618119	1.02764	1.20365	1.04406
P42755	Em protein H5 OS=Triticum aestivum GN=EMH5 PE=2 SV=1 - [EM4_WHEAT]	93	10.0538	5.14795	218.668	62.37	2	6	7	18			response to stimulus	0.787504	0.759705	0.887569	1.81152	0.682212	0.772401	0.978901	2.03046	0.620481	0.557139	0.727062	2.62787
D2KTD2	Basic leucine zipper transcription factor (Fragment) OS=Hordeum vulgare GN=HvIRO1 PE=2 SV=1 - [D2KTD2_HORVU]	351	38.533	6.66846	73.44	6.84	11	2	2	3	DNA binding; protein binding		metabolic process; regulation of biological process	0.711998	1.1155	1.23599	1.0493	0.8127	1.13974	1.08687	1.01342	0.621732	1.28369	1.19411	0.916386
I1IQK7	Uncharacterized protein OS=Brachypodium distachyon GN=BRADI4G31680 PE=3 SV=1 - [I1IQK7_BRADI]	722	77.0519	7.97217	274.133	14.54	2	9	9	16	catalytic activity; nucleotide binding	membrane	metabolic process	0.601734	1.23376	1.09218	1.096	0.664146	1.15374	1.12942	1.09262	0.625739	1.15448	1.2017	1.1478
F2E5L1	Predicted protein OS=Hordeum vulgare var. distichum PE=2 SV=1 - [F2E5L1_HORVD]	137	14.7656	7.97217	545.186	48.18	2	6	6	17	catalytic activity		cellular homeostasis; regulation of biological process	0.736453	1.37257	0.92371	1.08965	0.753224	1.22811	0.93821	1.06119	0.626587	1.40095	0.926304	1.14581
B1B6T0	Chitinase OS=Bromus inermis GN=BiCHT1 PE=2 SV=1 - [B1B6T0_BROIN]	319	33.1805	7.1665	402.778	11.91	2	1	2	32	catalytic activity		metabolic process	1.17668	0.604409	1.03455	2.60971	0.218378	0.465835	1.72488	2.91825	0.626844	0.473089	1.03526	2.0844
A9U8G1	Alcohol dehydrogenase ADH2D OS=Triticum aestivum PE=2 SV=1 - [A9U8G1_WHEAT]	379	40.9767	6.40479	52.76	7.65	130	1	3	3	catalytic activity; metal ion binding; nucleotide binding		metabolic process	0.520723	0.904341	1.21946	1.52217	0.559418	0.743751	1.19132	1.80768	0.627107	0.93546	1.1585	1.58609
C4PK50	Aci-reductone-dioxygenase-like protein OS=Triticum aestivum PE=2 SV=1 - [C4PK50_WHEAT]	198	23.4505	5.19873	173.732	41.41	8	8	8	14	catalytic activity	nucleus	metabolic process; regulation of biological process	0.823025	1.09972	1.12303	1.12972	0.761793	1.17565	1.03818	1.12004	0.627177	1.00964	1.23393	1.20147
F2CQI5	Predicted protein OS=Hordeum vulgare var. distichum PE=4 SV=1 - [F2CQI5_HORVD]	111	11.0545	11.9272	49.93	22.52	1	1	1	3		membrane		0.659938	1.07538	1.33252	0.728887	0.562088	1.14509	1.3324	1.0202	0.627784	1.27056	1.25836	0.930502
F2E0G2	Phosphorylase OS=Hordeum vulgare var. distichum PE=2 SV=1 - [F2E0G2_HORVD]	968	108.232	5.64307	776.223	29.13	3	4	23	44	catalytic activity	membrane	metabolic process	0.66754	1.10972	1.10983	1.06212	0.680857	1.40641	1.07622	0.873824	0.627801	1.21657	0.963478	1.36344
F2DH88	Predicted protein OS=Hordeum vulgare var. distichum PE=2 SV=1 - [F2DH88_HORVD]	720	78.7021	5.2876	120.03	9.58	1	5	5	7		membrane		0.770854	0.861808	1.28888	1.36008	0.538775	0.755139	1.39986	1.37934	0.629282	0.789985	1.32092	1.29213
I1IKL5	Uncharacterized protein OS=Brachypodium distachyon GN=BRADI4G14490 PE=4 SV=1 - [I1IKL5_BRADI]	609	64.8544	7.34229	76.9632	6.24	3	2	3	4	catalytic activity; nucleotide binding	membrane		0.704421	1.00011	1.94361	1.21484	0.984434	0.997697	1.21554	0.866212	0.629657	0.863664	1.19446	1.39502
Q8LGQ9	Betaine-aldehyde dehydrogenase OS=Triticum aestivum GN=BADH PE=2 SV=1 - [Q8LGQ9_WHEAT]	503	54.3727	5.60498	971.339	34.99	15	11	12	44	catalytic activity		metabolic process	0.764619	1.10132	1.13811	1.12977	0.668777	1.08415	1.15386	1.12119	0.630398	1.04221	1.21465	1.14795
Q5XUU8	14-3-3 protein OS=Triticum aestivum PE=2 SV=1 - [Q5XUU8_WHEAT]	263	29.8689	4.67822	1342.64	54.37	9	1	16	73	protein binding			0.849163	0.985069	1.18596	1.06673	0.830465	1.04945	1.15182	0.988235	0.631527	1.00555	1.31027	1.0891
F2DLB7	Predicted protein OS=Hordeum vulgare var. distichum PE=2 SV=1 - [F2DLB7_HORVD]	722	77.6483	5.97314	38.49	1.39	2	1	1	1	catalytic activity	membrane	metabolic process	0.983247	1.10559	1.04512	0.894483	0.688732	1.1305	1.18895	1.03026	0.631826	1.11751	1.12688	1.26934
F2D4V1	Predicted protein OS=Hordeum vulgare var. distichum PE=2 SV=1 - [F2D4V1_HORVD]	755	81.9043	6.55127	0	1.19	1	1	1	1	DNA binding			0.758998	0.946349	1.15173	1.24058	0.853549	0.838121	1.28756	1.00206	0.631934	1.05574	1.17078	1.27305
I1HI45	Uncharacterized protein OS=Brachypodium distachyon GN=BRADI2G21250 PE=4 SV=1 - [I1HI45_BRADI]	353	38.7014	9.05615	52.56	4.25	2	1	1	1		membrane		0.599669	1.20893	1.19625	1.05444	0.558867	1.25039	1.18607	1.06808	0.632018	1.25453	1.19218	0.979072
F2D7E0	Predicted protein (Fragment) OS=Hordeum vulgare var. distichum PE=2 SV=1 - [F2D7E0_HORVD]	910	99.3785	5.21143	115.41	5.05	4	4	4	4	catalytic activity; nucleotide binding	membrane		0.704575	1.15861	1.10311	1.05082	0.747496	0.757843	1.37476	0.882873	0.632247	0.935672	1.20271	1.15477
Q7DMU0	Storage protein OS=Triticum aestivum GN=Gbl1 PE=4 SV=1 - [Q7DMU0_WHEAT]	637	72.2093	7.26904	303.325	11.15	2	2	8	22				0.778693	0.788013	1.04246	1.15277	0.689162	0.807792	1.04707	1.4686	0.632294	0.392301	1.21964	1.84207
P24296	Non-specific lipid-transfer protein (Fragment) OS=Triticum aestivum PE=1 SV=2 - [NLTP1_WHEAT]	113	11.8909	8.1333	120.653	16.81	3	2	2	9			transport	0.742266	0.759481	0.791732	2.48601	0.820565	0.708384	0.771111	2.09047	0.6335	0.435588	0.64954	2.96124
F2DST8	Predicted protein OS=Hordeum vulgare var. distichum PE=2 SV=1 - [F2DST8_HORVD]	325	36.6423	6.45557	65.6	8	3	2	2	2				0.364772	1.10298	1.21881	1.29776	0.517433	1.067	1.17136	1.20537	0.633839	0.875306	1.21269	1.41059
O82716	Glucan endo-1,3-beta-D-glucosidase OS=Triticum aestivum PE=2 SV=1 - [O82716_WHEAT]	335	35.3908	8.76318	49.71	4.78	1	1	1	1	catalytic activity		metabolic process	0.620752	0.774468	1.3206	1.37202	0.961792	0.693091	1.09897	1.36282	0.633872	0.53963	1.59072	1.21062
F2DQF0	Predicted protein OS=Hordeum vulgare var. distichum PE=2 SV=1 - [F2DQF0_HORVD]	173	20.0743	5.42725	340.94	24.28	13	1	4	17	catalytic activity; metal ion binding	cytoplasm	metabolic process	0.674718	0.992233	1.42573	0.970465	0.73266	0.924364	1.34318	1.10999	0.634241	1.01497	1.61287	0.939294
P11955	26 kDa endochitinase 1 OS=Hordeum vulgare PE=2 SV=4 - [CHI1_HORVU]	318	33.3806	8.14795	688.086	25.47	6	2	6	44	catalytic activity		defense response; metabolic process; response to stimulus	0.578837	0.359638	0.518409	3.37558	0.953821	0.688041	0.908112	1.77438	0.634246	0.6656	0.597697	3.46063
A6XMY9	S-adenosylmethionine synthase 1 OS=Triticum monococcum GN=SAMS1 PE=2 SV=1 - [METK1_TRIMO]	394	42.7907	5.96045	230.964	27.66	3	0	8	12	catalytic activity; metal ion binding; nucleotide binding	cytoplasm	metabolic process					0.766915	1.00729	1.12861	1.27229	0.634774	1.21267	0.985528	1.30312
Q8L695	Oxalate oxidase OS=Lolium perenne GN=oxo3 PE=2 SV=1 - [Q8L695_LOLPR]	223	23.4921	6.93213	98.5926	13	15	3	3	5	catalytic activity; metal ion binding	extracellular	metabolic process; regulation of biological process	1.01524	0.649676	0.974725	1.55388	1.02212	0.538712	0.96297	2.25679	0.634907	0.5092	1.01622	1.91828
F2DP42	Predicted protein (Fragment) OS=Hordeum vulgare var. distichum PE=2 SV=1 - [F2DP42_HORVD]	422	45.5954	6.46826	57.13	2.84	1	1	1	1			metabolic process; transport	0.694154	1.08909	1.33443	0.835706	1.05099	0.990471	1.05523	0.802478	0.635763	1.10056	1.2564	1.0615
I1GMJ1	Uncharacterized protein OS=Brachypodium distachyon GN=BRADI1G06480 PE=4 SV=1 - [I1GMJ1_BRADI]	957	101.276	5.13525	38.26	3.66	3	1	3	3	metal ion binding	nucleus		0.773461	1.03627	1.21315	0.99796	0.766895	1.06749	1.28827	0.825426	0.636393	1.07089	1.25713	1.09765
A7BJ77	Xylanase inhibitor OS=Triticum aestivum GN=Xip-R1 PE=2 SV=1 - [A7BJ77_WHEAT]	297	32.9255	8.27979	22.69	4.38	3	1	1	1	catalytic activity		metabolic process	0.333897	0.49769	1.47129	1.88462	0.69877	0.84521	0.988482	1.73375	0.639932	0.604858	1.17642	1.83427
G8GKP5	Metacaspase 3 OS=Aegilops speltoides PE=2 SV=1 - [G8GKP5_AEGSP]	418	45.5178	6.7417	55.58	3.35	1	2	2	2	catalytic activity		metabolic process	0.824873	1.08161	1.02148	1.11672	0.88838	1.1204	0.782637	1.45756	0.639941	1.27716	0.920479	1.40839
F2DI47	Predicted protein OS=Hordeum vulgare var. distichum PE=2 SV=1 - [F2DI47_HORVD]	268	29.2435	5.16064	16.79	5.6	3	1	1	1	metal ion binding	membrane	cell organization and biogenesis	1.15363	0.81179	0.984082	1.1334	1.08013	1.05061	0.877271	1.0699	0.64001	1.44068	1.31688	0.511321
I1IX48	Uncharacterized protein OS=Brachypodium distachyon GN=BRADI5G08240 PE=4 SV=1 - [I1IX48_BRADI]	363	40.2183	5.59229	0	3.03	1	1	1	1	metal ion binding		transport	0.601487	0.739481	1.44238	1.23581	0.52423	0.802404	1.47413	1.20894	0.641027	0.562281	1.35126	1.58525
H9U3X3	PR61 OS=Triticum aestivum GN=PR61 PE=4 SV=1 - [H9U3X3_WHEAT]	107	11.6519	8.23584	214.427	41.12	2	2	4	19				0.729581	1.35369	0.998105	1.0042	0.589388	1.31723	1.05698	1.15696	0.6414	1.64258	1.00263	0.909071
F2D4M6	Predicted protein OS=Hordeum vulgare var. distichum PE=2 SV=1 - [F2D4M6_HORVD]	352	40.2473	5.42725	131.821	15.06	4	5	5	6	catalytic activity	membrane	metabolic process	0.804437	1.15889	1.0096	1.07982	0.783852	1.25657	1.09069	0.890094	0.642096	1.24448	1.17899	0.935583
F2DNM8	Predicted protein OS=Hordeum vulgare var. distichum PE=2 SV=1 - [F2DNM8_HORVD]	369	39.2844	5.84619	101.636	11.11	17	5	6	6				0.67921	1.08667	1.11825	0.993126	0.691651	1.22423	0.872698	1.11863	0.643563	0.656132	1.64406	0.936241
I1HEM4	Coatomer subunit beta OS=Brachypodium distachyon GN=BRADI2G10950 PE=3 SV=1 - [I1HEM4_BRADI]	950	105.363	5.71924	73.6933	7.79	2	2	5	5	structural molecule activity	cytoplasm; Golgi; membrane	transport	1.05145	1.08489	0.937966	0.910939	0.958257	0.995154	1.07482	1.11899	0.644368	1.23676	1.11484	1.1373
Q8RW03	Glutathione transferase OS=Triticum aestivum GN=gstu1B PE=2 SV=1 - [Q8RW03_WHEAT]	222	24.994	6.80029	197.743	27.48	4	3	6	16	catalytic activity; protein binding			0.751073	0.706506	1.11121	1.69507	0.641265	0.860101	1.19367	1.74565	0.645995	0.694124	1.17203	1.6991
F2E626	Predicted protein OS=Hordeum vulgare var. distichum PE=2 SV=1 - [F2E626_HORVD]	593	63.701	6.18896	311.271	12.31	3	4	6	14	catalytic activity; metal ion binding	membrane	metabolic process	0.574704	0.901504	1.27389	1.53325	0.713621	0.841944	1.18281	1.19193	0.64768	0.897313	1.16222	1.54112
D8L9U6	Eukaryotic translation initiation factor,putative, expressed OS=Triticum aestivum GN=TAA_ctg0954b.00420.1 PE=4 SV=1 - [D8L9U6_WHEAT]	1012	117.083	9.33447	457.827	24.51	2	3	21	31	protein binding; RNA binding		metabolic process	0.712579	1.32779	0.93035	1.22962	0.68785	1.39269	0.85337	1.12602	0.650445	1.30214	0.985386	1.29892
F2EE96	Predicted protein OS=Hordeum vulgare var. distichum PE=2 SV=1 - [F2EE96_HORVD]	138	15.0667	5.77002	139.303	13.77	1	3	3	7				0.899549	0.980021	0.950894	1.3963	0.904209	0.915408	0.974193	1.32231	0.650823	0.673049	1.02845	1.95632
F2DF14	Predicted protein OS=Hordeum vulgare var. distichum PE=2 SV=1 - [F2DF14_HORVD]	664	73.1132	9.05615	200.186	5.72	1	2	3	10	protein binding; RNA binding	cytoplasm; membrane	transport	0.743548	1.06957	1.32794	0.958849	0.801968	1.10989	1.23315	0.91989	0.650848	1.00933	1.46416	0.815505
F2DNL6	Predicted protein OS=Hordeum vulgare var. distichum PE=2 SV=1 - [F2DNL6_HORVD]	540	60.1341	8.98291	89.45	6.3	1	3	3	3				0.730667	0.934772	1.21523	1.01065	0.63989	0.930741	1.30109	1.11438	0.651064	0.952076	1.2876	1.14237
F2D6X4	Predicted protein OS=Hordeum vulgare var. distichum PE=2 SV=1 - [F2D6X4_HORVD]	271	29.6502	8.88037	38.06	3.32	3	1	1	1	catalytic activity			0.586159	0.989994	1.3275	1.13146	0.781863	1.03931	1.24007	0.841463	0.651612	0.987972	1.2907	1.12474
I1IBF7	Uncharacterized protein OS=Brachypodium distachyon GN=BRADI3G48370 PE=4 SV=1 - [I1IBF7_BRADI]	512	55.1859	7.51807	36.55	2.73	1	1	1	1	catalytic activity		metabolic process	0.685681	1.04922	1.31546	0.932048	0.801445	1.166	1.0479	1.06318	0.653673	1.01258	1.27509	1.11697
I1HWP9	Uncharacterized protein OS=Brachypodium distachyon GN=BRADI3G02487 PE=4 SV=1 - [I1HWP9_BRADI]	516	55.8469	7.43018	436.018	23.64	2	1	8	19	catalytic activity	membrane	metabolic process	0.750744	1.1277	1.03856	1.01054	0.906052	1.14032	1.67671	1.24738	0.653682	1.00997	1.24041	1.17869
F2EJA0	Predicted protein OS=Hordeum vulgare var. distichum PE=2 SV=1 - [F2EJA0_HORVD]	457	50.5705	6.03662	51.38	3.06	2	1	1	1	metal ion binding; protein binding	membrane		0.929032	0.715195	1.26259	1.1037	0.730448	0.926302	1.24322	1.14402	0.654389	0.701097	1.33058	1.42238
I1GZM3	Uncharacterized protein OS=Brachypodium distachyon GN=BRADI1G45400 PE=4 SV=1 - [I1GZM3_BRADI]	2144	229.038	5.41455	62.943	1.4	1	3	3	3	protein binding	membrane		0.736347	0.765347	1.30575	1.08327	0.734451	0.756144	1.3374	1.0475	0.655541	0.82419	1.37756	1.18043
F2DSJ7	Predicted protein OS=Hordeum vulgare var. distichum PE=2 SV=1 - [F2DSJ7_HORVD]	231	25.1918	4.17041	38.73	6.06	1	1	1	1			cellular homeostasis; transport	0.612726	0.794517	1.21125	1.54556	0.57341	0.995278	1.06337	1.59737	0.65714	0.761242	1.25962	1.45424
I1HZ93	Uncharacterized protein OS=Brachypodium distachyon GN=BRADI3G09480 PE=4 SV=1 - [I1HZ93_BRADI]	723	73.7716	8.95361	184.521	4.43	1	1	3	7				0.531094	0.465491	0.583744	3.1667	0.544774	0.566001	0.678954	2.87618	0.657387	0.700303	0.649387	2.52258
A1YUM8	Limit dextrinase type starch debranching enzyme OS=Triticum aestivum GN=LD1 PE=2 SV=1 - [A1YUM8_WHEAT]	963	105.953	5.90967	74.8909	6.44	3	4	6	8	catalytic activity		metabolic process	0.737875	0.956685	1.1111	1.22761	0.733064	0.825665	1.245	1.20792	0.65859	0.732203	1.33065	1.41094
F2E6A4	Predicted protein OS=Hordeum vulgare var. distichum PE=2 SV=1 - [F2E6A4_HORVD]	339	38.2127	5.47803	138.034	17.11	2	4	5	7	RNA binding	cytoplasm	metabolic process	0.742725	0.929829	1.27891	1.00656	0.734418	0.915779	1.18379	1.12876	0.658803	0.946703	1.27778	1.01753
I1GS37	Adenylate kinase 1 OS=Brachypodium distachyon GN=BRADI1G20640 PE=3 SV=1 - [I1GS37_BRADI]	213	23.5871	5.37646	100.871	21.6	1	1	4	4	catalytic activity; nucleotide binding		metabolic process	0.515827	0.909185	1.452	1.12345	0.58789	0.853433	1.49576	1.01016	0.659716	1.06245	1.26529	1.02728
F2D351	Predicted protein OS=Hordeum vulgare var. distichum PE=2 SV=1 - [F2D351_HORVD]	128	14.2613	8.1626	104.866	14.06	1	1	1	25				0.599166	0.802138	1.57054	0.786969	0.760055	1.10224	1.4122	1.04752	0.660306	0.90744	1.34032	1.15775
F2DDV8	Predicted protein OS=Hordeum vulgare var. distichum PE=2 SV=1 - [F2DDV8_HORVD]	158	17.0974	4.75439	58.334	5.7	1	2	2	3		cytoplasm	metabolic process	0.859068	1.07205	1.01663	1.12779	0.978413	1.11292	0.922716	1.05499	0.66151	0.982956	1.14306	1.37232
F2CVC1	Predicted protein OS=Hordeum vulgare var. distichum PE=2 SV=1 - [F2CVC1_HORVD]	235	27.0236	5.12256	131.71	20	2	1	3	5	catalytic activity		metabolic process	0.654242	0.974021	1.46376	0.819802	0.322051	0.83366	1.32436	1.72616	0.662874	1.00433	1.18292	1.21809
F2E0P3	Predicted protein OS=Hordeum vulgare var. distichum PE=2 SV=1 - [F2E0P3_HORVD]	137	15.0356	5.75732	51.45	16.06	1	1	1	1				1.33882	0.454337	1.08835	1.14926	0.932179	0.619066	1.07735	1.54184	0.663842	1.23802	0.985146	2.4141
I1IDV1	Uncharacterized protein OS=Brachypodium distachyon GN=BRADI3G55220 PE=3 SV=1 - [I1IDV1_BRADI]	381	40.6924	6.99072	129.092	14.44	1	6	6	10	catalytic activity; metal ion binding; nucleotide binding	membrane	metabolic process	0.880368	1.18298	0.930767	1.07638	0.692117	1.13096	1.01918	1.24898	0.664472	1.14572	1.08178	1.23
I1I4R5	Uncharacterized protein OS=Brachypodium distachyon GN=BRADI3G28930 PE=4 SV=1 - [I1I4R5_BRADI]	987	108.264	6.69775	109.72	10.54	1	1	10	10	catalytic activity		metabolic process; regulation of biological process	1.21308	0.665431	1.24219	0.793411	0.711369	0.668527	1.43016	1.18692	0.664852	0.627232	1.65501	0.941492
F2DTH4	Adenylate kinase 5 OS=Hordeum vulgare var. distichum GN=adk5 PE=2 SV=1 - [F2DTH4_HORVD]	241	26.2488	7.81104	252.315	38.17	1	4	10	19	catalytic activity; nucleotide binding	cytoplasm	metabolic process	0.788563	1.04736	1.01517	1.11965	0.703274	1.21837	0.911878	1.31483	0.665757	1.33912	0.731741	1.52779
C4WYH8	Putative Td650 protein (Fragment) OS=Triticum durum GN=Td650 PE=2 SV=1 - [C4WYH8_9POAL]	264	29.9198	5.99854	161.107	51.14	2	2	9	26	antioxidant activity; catalytic activity		metabolic process; response to stimulus	0.533004	0.9561	1.37296	1.03369	0.637848	1.00013	1.33265	1.10686	0.666233	0.987456	1.37235	0.95778
I1GS35	Uncharacterized protein OS=Brachypodium distachyon GN=BRADI1G20620 PE=4 SV=1 - [I1GS35_BRADI]	368	41.0187	8.33838	32.87	2.17	1	1	1	1	nucleotide binding; transporter activity	membrane	transport	0.806498	0.959399	0.972806	1.46261	0.819662	0.958488	1.03927	1.29404	0.666344	0.856938	1.29826	1.25968
D2XV70	Universal stress protein 7364 OS=Hordeum vulgare var. distichum PE=4 SV=1 - [D2XV70_HORVD]	162	17.4883	8.57275	124.551	26.54	4	2	3	5			response to stimulus	0.754969	1.12401	1.09542	1.16789	0.765736	1.07331	1.17848	1.17431	0.668625	1.23726	1.1253	1.08973
F2CQ57	Predicted protein OS=Hordeum vulgare var. distichum PE=2 SV=1 - [F2CQ57_HORVD]	189	20.4923	9.78857	206.935	26.98	1	2	4	13				0.83819	1.18168	1.18922	0.927515	0.80283	1.24498	1.10292	0.912993	0.669309	1.24101	1.14406	0.972842
G9I6G6	Glutathione peroxidase OS=Triticum turgidum subsp. durum x Secale cereale PE=2 SV=1 - [G9I6G6_9POAL]	168	18.3993	7.23975	194.503	52.38	3	1	6	13	antioxidant activity; catalytic activity		metabolic process; response to stimulus	0.818446	1.25298	0.932484	1.13514	0.889959	1.34153	0.88485	0.959692	0.669788	1.30133	0.945374	1.29101
F2DB07	Predicted protein OS=Hordeum vulgare var. distichum PE=3 SV=1 - [F2DB07_HORVD]	100	10.948	7.40088	42.03	24	1	1	3	6		cytoplasm	metabolic process	0.716121	0.573253	1.93428	0.440267	0.836166	0.412138	1.89472	0.532572	0.670176	0.50468	2.04505	0.378263
F2E9U5	Predicted protein (Fragment) OS=Hordeum vulgare var. distichum PE=2 SV=1 - [F2E9U5_HORVD]	585	64.6928	4.81787	38.13	1.37	3	1	1	1		membrane		0.874832	1.34037	0.936427	0.93408	0.84336	1.36128	0.953629	0.907798	0.670968	1.27147	1.1221	1.02217
F2DGG1	Predicted protein OS=Hordeum vulgare var. distichum PE=2 SV=1 - [F2DGG1_HORVD]	535	59.9933	4.88135	244.094	21.12	8	2	9	21	metal ion binding; protein binding	cytoplasm; endoplasmic reticulum; membrane	metabolic process	0.752885	1.27189	1.18573	0.873118	0.997235	1.74825	0.504763	0.706387	0.672105	1.27074	1.19425	0.861795
F2E8P3	Adenylate kinase 8 OS=Hordeum vulgare var. distichum GN=adk8 PE=2 SV=1 - [F2E8P3_HORVD]	243	26.4139	7.02002	205.237	34.16	1	1	8	15	catalytic activity; nucleotide binding	cytoplasm	metabolic process	0.551369	0.863942	1.49238	1.3063	0.89081	0.921066	1.09472	1.29131	0.67382	1.00988	1.15591	1.3779
Q38778	DNA-binding protein OS=Avena sativa GN=PF-1 PE=2 SV=1 - [Q38778_AVESA]	170	18.0456	9.99365	54.6	5.29	1	1	1	1	DNA binding	chromosome; nucleus	cell organization and biogenesis; metabolic process; regulation of biological process	0.73138	0.907687	1.38567	0.928473	0.652598	0.859708	1.54781	0.815954	0.67446	0.869217	1.34107	1.06346
I1IIM7	Uncharacterized protein OS=Brachypodium distachyon GN=BRADI4G07997 PE=4 SV=1 - [I1IIM7_BRADI]	3636	402.166	5.21143	72.78	1.16	2	3	3	4	catalytic activity; protein binding	membrane	metabolic process	0.846654	0.926349	1.12178	1.21419	0.776886	1.15624	1.13202	1.15459	0.675481	1.11048	1.33091	1.17378
B5ACE0	Cystatin (Fragment) OS=Triticum aestivum PE=2 SV=1 - [B5ACE0_WHEAT]	243	26.6459	6.37939	73.5	11.11	6	2	2	2	enzyme regulator activity		metabolic process; regulation of biological process	0.762544	0.855264	1.08085	1.37543	0.863566	0.501491	1.19215	1.59814	0.676717	0.590947	0.990456	2.12083
F2CRV8	Predicted protein OS=Hordeum vulgare var. distichum PE=2 SV=1 - [F2CRV8_HORVD]	530	57.7884	7.79639	784.69	18.68	1	7	8	28	catalytic activity	cytoplasm	metabolic process	0.647194	1.08681	1.31189	1.03061	0.664071	1.01739	1.20902	0.985339	0.678982	1.10969	1.17452	1.11134
F2DMA9	Predicted protein OS=Hordeum vulgare var. distichum PE=2 SV=1 - [F2DMA9_HORVD]	532	58.5825	6.17627	44.95	2.26	1	1	1	1	protein binding		cell communication	0.537471	0.915665	1.19465	1.52601	0.517655	0.810269	1.22136	1.64857	0.679491	0.892761	1.21195	1.38513
I1HYF1	Uncharacterized protein OS=Brachypodium distachyon GN=BRADI3G07286 PE=4 SV=1 - [I1HYF1_BRADI]	410	45.08	5.30029	59.22	5.12	1	1	2	3	catalytic activity; protein binding		metabolic process	0.937423	0.988761	1.1157	0.990336	0.885021	1.0317	1.07989	1.06183	0.680528	1.17197	1.16646	1.41528
Q8GTC0	Glutathione transferase F3 OS=Triticum aestivum GN=gstf3 PE=2 SV=1 - [Q8GTC0_WHEAT]	222	24.4707	5.45264	40.76	4.95	2	1	1	1	catalytic activity; protein binding			0.609214	0.877696	1.11765	1.60391	0.792577	0.657431	1.13445	1.59718	0.680622	0.817703	1.01851	1.7737
F2D3R3	Predicted protein OS=Hordeum vulgare var. distichum PE=2 SV=1 - [F2D3R3_HORVD]	375	40.1398	7.45947	154.642	8.8	1	4	4	10				0.849817	1.05867	1.02079	1.06619	0.801108	0.986361	1.17367	0.979785	0.681435	0.996649	1.2808	1.06461
I1H7B3	Uncharacterized protein OS=Brachypodium distachyon GN=BRADI1G67700 PE=3 SV=1 - [I1H7B3_BRADI]	569	61.3831	6.48096	51.14	3.87	1	2	2	2	catalytic activity	cytoplasm	metabolic process	0.545993	1.08137	1.04275	1.52201	0.483423	1.05103	1.1765	1.4591	0.682063	1.0688	1.09081	1.18783
I1IHR6	Uncharacterized protein OS=Brachypodium distachyon GN=BRADI4G05440 PE=4 SV=1 - [I1IHR6_BRADI]	227	23.8351	5.60498	316.316	14.98	1	1	4	18				0.458816	0.916637	1.29655	1.46312	0.596235	0.813281	1.24716	1.56725	0.683186	0.668823	1.2445	1.6691
I1H7D5	Uncharacterized protein OS=Brachypodium distachyon GN=BRADI1G67900 PE=3 SV=1 - [I1H7D5_BRADI]	512	54.9198	5.51611	41.66	1.95	1	1	1	1	catalytic activity; nucleotide binding	membrane	metabolic process	1.21253	0.902774	1.01118	0.884286	0.888552	0.941871	1.18893	0.985331	0.68347	0.893001	1.18454	1.38509
F2E974	Predicted protein OS=Hordeum vulgare var. distichum PE=2 SV=1 - [F2E974_HORVD]	588	64.0253	6.50732	42.09	4.59	2	2	2	2				0.846476	0.887739	1.17343	1.1188	0.730767	0.984868	1.0507	1.39173	0.684066	0.991582	1.24417	1.11239
O04843	Peptidylprolyl isomerase OS=Triticum aestivum GN=FKBP77 PE=2 SV=1 - [O04843_WHEAT]	568	63.5938	6.23975	66.8036	11.8	1	2	6	6	catalytic activity; protein binding		metabolic process	0.761462	1.09405	1.47458	1.52101	1.31371	1.34546	1.19644	1.00258	0.684568	1.05592	1.15859	1.19018
I1I8N8	Uncharacterized protein OS=Brachypodium distachyon GN=BRADI3G40560 PE=4 SV=1 - [I1I8N8_BRADI]	416	45.7675	9.15869	85.8933	13.7	5	3	7	10		extracellular; membrane	metabolic process; transport	0.998527	1.00749	1.06394	0.971302	0.832191	1.06333	1.01577	1.01804	0.685007	1.19091	1.08123	1.0361
F2DCD4	Predicted protein OS=Hordeum vulgare var. distichum PE=2 SV=1 - [F2DCD4_HORVD]	294	29.9677	8.19189	39.66	3.74	3	1	1	1	catalytic activity; nucleotide binding	membrane	metabolic process	0.639836	0.854861	1.24058	1.37806	0.590053	0.832385	1.14441	1.64684	0.686122	0.943307	1.34576	1.03739
I1H6X1	Uncharacterized protein OS=Brachypodium distachyon GN=BRADI1G66470 PE=3 SV=1 - [I1H6X1_BRADI]	658	72.0095	5.2876	2661.54	39.51	6	2	31	194	catalytic activity; nucleotide binding		cell organization and biogenesis	0.931297	0.874318	0.96394	1.36121	0.746812	0.871647	0.706647	1.56433	0.687672	0.880166	0.735341	1.79129
Q0GJJ2	11-beta-hydroxysteroid dehydrogenase-like protein OS=Triticum aestivum GN=HSD11BL PE=2 SV=1 - [Q0GJJ2_WHEAT]	349	38.5183	6.53662	51.29	7.16	1	2	2	3	catalytic activity; nucleotide binding		metabolic process	0.827791	0.8277	1.08317	1.47038	0.848287	0.652302	1.12902	1.41466	0.68861	0.672805	1.25937	1.31634
Q0PMD7	Chaperone protein DnaJ OS=Triticum aestivum GN=J3 PE=2 SV=1 - [Q0PMD7_WHEAT]	420	46.7228	5.92236	265.991	25.48	7	1	9	13	metal ion binding; nucleotide binding; protein binding	cytoplasm	metabolic process; response to stimulus	0.768897	1.30333	1.23376	0.623905	0.954731	0.739565	1.24528	0.998109	0.689014	0.833214	1.35429	1.1607
F2E436	Predicted protein (Fragment) OS=Hordeum vulgare var. distichum PE=2 SV=1 - [F2E436_HORVD]	218	23.5514	4.79248	44.7557	10.55	2	2	2	2	metal ion binding			0.653945	0.961698	1.11323	1.36787	0.720053	1.24533	1.01224	1.14034	0.692224	0.834228	1.14319	1.4354
F2CWA1	Predicted protein OS=Hordeum vulgare var. distichum PE=2 SV=1 - [F2CWA1_HORVD]	122	13.8442	9.31982	49.4067	18.85	2	3	3	3	transporter activity	cytoplasm; membrane; mitochondrion	metabolic process; transport	0.772947	1.0685	1.07789	1.03654	0.776056	1.16561	1.1039	1.07048	0.692729	1.10612	1.17618	1.11083
I1I4F7	Uncharacterized protein OS=Brachypodium distachyon GN=BRADI3G27960 PE=3 SV=1 - [I1I4F7_BRADI]	453	47.1596	7.98682	54.7199	13.25	3	1	4	6	catalytic activity	membrane	metabolic process	0.779769	0.964401	1.12737	1.22915	0.645918	0.826677	1.27967	1.23311	0.693223	0.916553	1.21801	1.11579
E2GL16	Poly(ADP-ribose) polymerase OS=Hordeum vulgare var. distichum PE=2 SV=1 - [E2GL16_HORVD]	824	91.7334	5.30029	109.207	10.19	3	6	6	7	catalytic activity	nucleus	metabolic process	0.704793	0.680475	1.1097	1.75103	0.754607	0.593508	0.981618	1.96739	0.693621	0.623191	1.17152	1.74155
I1IWX2	Uncharacterized protein OS=Brachypodium distachyon GN=BRADI5G07240 PE=4 SV=1 - [I1IWX2_BRADI]	342	38.6522	4.91943	121.429	17.25	2	4	4	7	protein binding			0.852521	1.04583	1.17384	1.06701	0.895195	1.01427	1.12913	1.09643	0.6938	1.05469	1.1857	1.06842
F2DH22	Predicted protein OS=Hordeum vulgare var. distichum PE=2 SV=1 - [F2DH22_HORVD]	823	90.3068	5.23682	29.74	1.58	2	1	1	1				0.511066	0.928345	1.2486	1.45501	0.751593	0.80134	1.23665	1.20079	0.695382	0.918771	1.33186	1.04126
F2E3A7	Predicted protein OS=Hordeum vulgare var. distichum PE=2 SV=1 - [F2E3A7_HORVD]	594	65.8017	7.18115	57.41	2.53	2	1	1	1	catalytic activity	membrane	metabolic process	0.626535	0.925554	1.49127	0.875166	0.607295	1.02815	1.45783	0.816922	0.696691	0.980193	1.42352	0.839953
I1H8R9	Uncharacterized protein OS=Brachypodium distachyon GN=BRADI1G71880 PE=3 SV=1 - [I1H8R9_BRADI]	387	41.295	5.77002	111.681	11.11	1	2	3	6	catalytic activity; metal ion binding; nucleotide binding	membrane	metabolic process	0.880508	1.0306	1.20548	1.16992	0.547903	0.833859	1.24805	1.29662	0.697146	1.04888	1.34172	1.37516
P93607	Cold acclimation protein WCOR410b OS=Triticum aestivum GN=Wcor410b PE=2 SV=1 - [P93607_WHEAT]	268	28.8197	5.36377	126.949	20.52	7	5	8	15			response to stimulus	0.778665	1.07001	1.07281	1.27051	0.775319	1.07277	1.03699	1.126	0.697275	1.14005	1.16522	1.11333
F2EDT6	Predicted protein OS=Hordeum vulgare var. distichum PE=2 SV=1 - [F2EDT6_HORVD]	503	55.5046	5.85889	28.83	5.17	1	2	2	3	protein binding	membrane		0.865051	0.874115	1.11166	1.24985	0.868153	1.05638	0.950417	1.22965	0.697939	0.828382	1.28884	1.26726
F2E732	Predicted protein OS=Hordeum vulgare var. distichum PE=2 SV=1 - [F2E732_HORVD]	307	33.9452	5.36377	258.051	34.2	2	9	12	18				0.703932	1.18145	1.12712	1.06022	0.726906	1.07563	1.08562	0.929569	0.69881	1.07838	1.25429	0.89
F2DNZ2	Predicted protein OS=Hordeum vulgare var. distichum PE=2 SV=1 - [F2DNZ2_HORVD]	409	44.5397	5.05908	170.527	10.27	1	2	3	7	catalytic activity; protein binding	membrane	metabolic process	0.694325	0.963211	1.1444	1.09437	0.645169	0.854578	1.16755	1.3179	0.699532	0.932275	1.27487	1.03203
F2E8J8	Predicted protein OS=Hordeum vulgare var. distichum PE=2 SV=1 - [F2E8J8_HORVD]	399	43.5254	5.93506	50.71	3.51	3	1	1	1	catalytic activity	cytoplasm	metabolic process	0.573802	0.889128	1.2335	1.44116	0.627654	0.844255	1.15406	1.55901	0.700278	0.919594	1.06482	1.53356
F2CY57	Sulfurtransferase OS=Hordeum vulgare var. distichum PE=2 SV=1 - [F2CY57_HORVD]	378	40.4736	7.57666	180.488	27.51	4	8	8	11	catalytic activity	membrane		0.90303	1.15577	1.11136	0.844995	0.757293	1.04404	1.22891	0.874047	0.700441	1.20462	1.25437	0.876005
F2E6I5	Predicted protein OS=Hordeum vulgare var. distichum PE=2 SV=1 - [F2E6I5_HORVD]	405	43.7036	6.20166	122.114	15.8	3	5	5	6	catalytic activity; metal ion binding	cytoplasm	metabolic process	0.807951	1.0438	1.15168	1.05361	0.716119	1.10728	1.11541	1.0464	0.701301	1.13244	1.21221	0.89092
F2DJY4	Predicted protein OS=Hordeum vulgare var. distichum PE=2 SV=1 - [F2DJY4_HORVD]	212	23.4165	5.30029	123.12	13.68	1	2	2	5	protein binding	cytoplasm; membrane; mitochondrion	cell organization and biogenesis; transport	0.722772	1.19528	1.03943	1.10942	0.82506	1.20749	0.969109	1.10634	0.701432	1.14123	1.01069	1.2749
F2E6A1	Predicted protein OS=Hordeum vulgare var. distichum PE=2 SV=1 - [F2E6A1_HORVD]	176	19.192	6.26514	78.64	28.41	4	3	4	7				0.86175	1.07266	1.20689	0.852551	0.375387	1.66135	0.934187	1.23415	0.701546	1.13429	1.2967	0.916666
F2CRZ5	Predicted protein OS=Hordeum vulgare var. distichum PE=2 SV=1 - [F2CRZ5_HORVD]	437	49.082	5.51611	70.6	10.3	5	1	4	4	RNA binding	cytoplasm	cell organization and biogenesis; metabolic process	0.922405	1.02414	0.952385	1.24684	1.1567	1.07854	0.877691	0.817846	0.701547	1.14436	1.29	0.819902
A3RHM7	Glutathione-dependent formaldehyde dehydrogenase (Fragment) OS=Hordeum vulgare var. distichum GN=Faldh PE=4 SV=1 - [A3RHM7_HORVD]	146	15.7167	6.65381	77.67	8.9	1	2	2	6	catalytic activity; metal ion binding		metabolic process	0.796649	1.02537	1.11229	1.2596	0.685662	0.901823	1.18004	1.11612	0.702525	1.1944	0.963361	1.01601
F2D712	Predicted protein OS=Hordeum vulgare var. distichum PE=2 SV=1 - [F2D712_HORVD]	454	50.4879	9.33447	80.1218	11.89	2	2	6	8	catalytic activity; motor activity; protein binding	cytoplasm; cytoskeleton; membrane	cell organization and biogenesis	0.645631	1.17184	1.06109	1.24985	0.546647	1.25064	0.977803	1.44855	0.702568	1.34367	1.09039	1.0656
F2E8H3	Predicted protein OS=Hordeum vulgare var. distichum PE=4 SV=1 - [F2E8H3_HORVD]	76	8.69176	3.86572	35.1	14.47	1	3	3	3				0.916882	1.06533	0.984563	1.14627	0.818983	1.01378	0.938995	1.29694	0.702582	0.886473	1.23129	1.06734
Q6XJU7	Mutant FCA-D1 OS=Triticum aestivum GN=Fca PE=4 SV=1 - [Q6XJU7_WHEAT]	284	29.3741	8.42627	59.37	11.62	41	2	2	2	nucleotide binding			0.933338	1.01495	1.09288	0.964476	0.869904	0.890693	1.11163	1.21503	0.703665	0.786532	1.34115	1.22259
F2DST6	Predicted protein OS=Hordeum vulgare var. distichum PE=2 SV=1 - [F2DST6_HORVD]	618	66.1911	8.32373	159.555	11.65	1	6	6	10		membrane		0.847181	0.960762	1.26068	0.871914	0.709365	1.02436	1.21895	0.921854	0.706849	0.905296	1.40512	0.994786
F2DEC3	Predicted protein OS=Hordeum vulgare var. distichum PE=2 SV=1 - [F2DEC3_HORVD]	370	40.5915	7.53271	38.86	11.35	2	3	3	3	catalytic activity; nucleotide binding		metabolic process	0.605249	0.738923	1.07976	1.68814	0.825385	0.693669	1.47256	1.60206	0.707726	0.632558	1.16964	1.61721
F2D4I9	Predicted protein OS=Hordeum vulgare var. distichum PE=2 SV=1 - [F2D4I9_HORVD]	426	47.6611	5.8335	102.633	13.38	1	2	5	7	protein binding			0.689815	0.737888	1.3667	1.12483	0.731465	0.668306	1.38698	1.09547	0.709205	0.605351	1.44024	1.26786
P27807	Histone H2B.1 OS=Triticum aestivum PE=1 SV=3 - [H2B1_WHEAT]	152	16.4231	9.99365	209.093	30.92	33	1	5	12	DNA binding	chromosome; nucleus	cell organization and biogenesis; metabolic process	0.753678	0.90837	1.19971	1.18817	0.995727	0.821491	1.12213	1.09839	0.709443	0.824273	1.32111	1.1835
Q2QKB0	Alternative splicing regulator OS=Triticum aestivum GN=SRp30a PE=2 SV=1 - [Q2QKB0_WHEAT]	284	31.611	10.2573	34.26	10.21	13	3	3	3	nucleotide binding			1.3019	0.994766	1.06185	0.63092	1.16446	1.02219	1.09939	0.530506	0.709884	1.30459	1.05865	0.802827
B5AAU3	Chorismate synthase OS=Hordeum vulgare var. distichum PE=2 SV=1 - [B5AAU3_HORVD]	442	47.1929	7.43018	38.53	14.25	2	4	4	4	catalytic activity		metabolic process	0.800271	1.26958	1.12281	1.03087	0.832299	1.3338	0.803335	1.22219	0.711258	1.37498	0.902375	1.18287
F2CZV2	Predicted protein OS=Hordeum vulgare var. distichum PE=2 SV=1 - [F2CZV2_HORVD]	133	13.563	9.74463	65.1313	6.77	1	2	2	5	enzyme regulator activity	cytoplasm; membrane; mitochondrion	metabolic process; regulation of biological process	0.786131	1.01958	1.0944	1.18923	0.742608	0.963522	1.08478	1.12622	0.711944	1.03094	1.13433	1.14807
Q03387	Eukaryotic initiation factor iso-4F subunit p82-34 OS=Triticum aestivum PE=1 SV=2 - [IF41_WHEAT]	788	86.2417	8.01611	284.133	20.56	2	2	13	25	DNA binding; protein binding; RNA binding		metabolic process	0.657537	0.684758	1.05025	1.72546	0.617376	0.37953	0.407337	3.48878	0.712092	0.641941	1.08702	2.07485
I1I3Y9	Uncharacterized protein OS=Brachypodium distachyon GN=BRADI3G26660 PE=4 SV=1 - [I1I3Y9_BRADI]	298	32.584	6.31592	79.85	3.36	1	1	1	2	catalytic activity; metal ion binding		metabolic process	0.94544	0.945112	1.0191	1.19889	0.788931	0.803829	1.03572	1.56724	0.712214	0.887047	1.08489	1.52367
F2CY97	Predicted protein OS=Hordeum vulgare var. distichum PE=2 SV=1 - [F2CY97_HORVD]	580	63.2073	4.729	36.6	9.83	2	2	4	4		membrane	transport	0.624371	0.749335	1.36482	1.04889	0.930474	0.908304	0.898144	1.47452	0.713219	1.03382	0.851522	1.65231
F2EJL5	Predicted protein OS=Hordeum vulgare var. distichum PE=2 SV=1 - [F2EJL5_HORVD]	157	16.1849	4.84326	105.98	16.56	1	2	2	3				0.972614	1.30213	0.724752	1.2656	0.798049	1.26182	0.920103	1.31075	0.715302	1.17235	0.953505	1.35256
F2DFS9	Predicted protein (Fragment) OS=Hordeum vulgare var. distichum PE=2 SV=1 - [F2DFS9_HORVD]	1058	119.528	6.3667	116.47	10.87	4	3	8	10	catalytic activity; nucleotide binding	cytoplasm	metabolic process; regulation of biological process	0.983177	1.14581	1.13959	0.899147	0.865913	0.929679	1.10625	1.04637	0.716148	1.02183	1.2479	1.10413
F2CZ66	Predicted protein OS=Hordeum vulgare var. distichum PE=2 SV=1 - [F2CZ66_HORVD]	337	37.441	6.32861	44.54	4.15	1	1	1	2	catalytic activity; nucleotide binding	membrane	metabolic process	0.573106	0.94353	1.23296	1.21153	0.284529	0.748614	1.33321	1.73021	0.716287	0.682081	1.29999	1.41051
F2DNP3	Predicted protein OS=Hordeum vulgare var. distichum PE=2 SV=1 - [F2DNP3_HORVD]	233	24.2905	7.56201	149.925	15.45	2	3	3	6				0.696419	0.57297	0.830073	2.47724	0.66068	0.597641	0.557698	2.85262	0.718311	0.477031	0.697134	2.74641
F2CYG6	Predicted protein OS=Hordeum vulgare var. distichum PE=2 SV=1 - [F2CYG6_HORVD]	347	38.2483	6.06201	92.88	4.32	3	1	1	2	catalytic activity; metal ion binding; nucleotide binding		metabolic process	0.678688	0.668936	1.08289	1.60948	0.571291	0.735768	0.995586	2.00143	0.718377	0.793015	0.838344	1.94615
I1HCS5	Uncharacterized protein OS=Brachypodium distachyon GN=BRADI2G05460 PE=3 SV=1 - [I1HCS5_BRADI]	795	89.8904	6.91748	393.151	15.97	1	12	12	20	catalytic activity; nucleotide binding	cytoplasm	metabolic process	0.719738	1.05679	1.16029	1.12667	0.71532	1.07866	1.1468	1.1343	0.719671	1.09838	1.14799	1.20297
REVERSED_00071716	REVERSED_00071716	193	18.7433	5.93506	22.83	9.84	2	1	1	1				0.755831	1.09717	1.16444	1.02834	0.751729	1.03063	1.25051	0.957059	0.720859	1.05218	1.36463	0.801918
F2DLS6	Predicted protein OS=Hordeum vulgare var. distichum PE=2 SV=1 - [F2DLS6_HORVD]	827	92.7467	4.79248	63.1902	2.42	2	2	2	2	enzyme regulator activity	membrane	metabolic process; regulation of biological process	0.837145	1.22948	1.11255	0.774822	0.862532	1.27437	1.10136	0.693833	0.721748	1.18691	1.44039	0.507517
F2CPP6	Predicted protein OS=Hordeum vulgare var. distichum PE=2 SV=1 - [F2CPP6_HORVD]	661	73.569	7.82568	26.1	2.87	1	1	1	1	metal ion binding; protein binding			0.864718	1.08989	1.18366	0.847707	0.853393	1.07119	1.15995	0.916752	0.72497	1.3419	1.04237	0.991122
I1I5F1	Uncharacterized protein OS=Brachypodium distachyon GN=BRADI3G30860 PE=3 SV=1 - [I1I5F1_BRADI]	458	48.6903	7.1958	104.71	6.11	1	1	2	2	catalytic activity	membrane	metabolic process	0.521457	1.20873	1.28882	1.00848	0.69444	1.19679	1.16118	0.982686	0.726081	1.93752	0.63088	0.931813
E5AXU4	Vacuolar processing enzyme 2a (Fragment) OS=Hordeum vulgare GN=vpe2a PE=2 SV=1 - [E5AXU4_HORVU]	411	46.0856	6.41748	158.613	11.44	5	1	6	19	catalytic activity		metabolic process	0.71231	0.900488	1.58473	0.623281	0.739993	0.878696	1.5095	0.728976	0.72744	0.933669	1.53168	0.668562
F2DHC4	Predicted protein OS=Hordeum vulgare var. distichum PE=2 SV=1 - [F2DHC4_HORVD]	265	27.9478	5.26221	146.458	19.25	3	4	4	5			response to stimulus	0.487425	0.977192	1.22358	1.47021	0.745695	0.873695	1.04591	1.52962	0.728773	0.810365	1.26285	1.25463
F2DGG4	Predicted protein OS=Hordeum vulgare var. distichum PE=2 SV=1 - [F2DGG4_HORVD]	122	13.3255	5.99854	85.2386	19.67	2	2	2	4				0.863409	0.656307	0.916795	1.90853	1.03877	0.69832	0.792445	1.7766	0.728928	0.468354	0.636585	2.94589
I1IC16	Uncharacterized protein OS=Brachypodium distachyon GN=BRADI3G50100 PE=4 SV=1 - [I1IC16_BRADI]	490	54.564	6.59521	45.84	2.04	1	1	1	2	catalytic activity		metabolic process	0.911489	1.3781	0.986391	0.723385	0.8755	1.46605	0.978935	0.678029	0.72932	1.49078	1.09924	0.588482
I1IV05	Uncharacterized protein OS=Brachypodium distachyon GN=BRADI4G44380 PE=4 SV=1 - [I1IV05_BRADI]	623	69.0022	6.21436	117.942	12.52	4	6	7	11	metal ion binding	membrane		0.8085	0.937448	1.16814	1.16863	0.765873	1.01674	1.05111	1.26049	0.729556	0.881333	1.06449	1.29512
I1IP72	Uncharacterized protein OS=Brachypodium distachyon GN=BRADI4G27530 PE=4 SV=1 - [I1IP72_BRADI]	114	12.6031	6.3667	101.45	13.16	3	1	1	6	catalytic activity			1.03786	0.985992	1.13281	0.828946	1.06521	1.03199	1.16349	0.943109	0.729645	1.04137	1.1935	1.01185
D7PGW0	Cinnamyl alcohol dehydrogenase OS=Triticum aestivum GN=CAD PE=2 SV=1 - [D7PGW0_WHEAT]	360	38.6004	6.13818	98.2028	25	8	7	7	7	catalytic activity; metal ion binding; nucleotide binding	membrane	metabolic process	0.669164	0.945708	1.26234	1.19581	0.639564	0.742762	1.36885	1.34843	0.729675	0.978248	1.20516	1.30151
O82073	Sucrose synthase OS=Triticum aestivum GN=Ss1 PE=2 SV=1 - [O82073_WHEAT]	808	92.4631	6.23975	1003.29	32.05	5	1	26	84	catalytic activity		metabolic process	0.66256	1.07198	1.17511	1.16645	0.806251	1.01974	1.05023	0.762272	0.729867	1.03712	1.20259	1.09258
I1GLZ0	Uncharacterized protein OS=Brachypodium distachyon GN=BRADI1G04860 PE=4 SV=1 - [I1GLZ0_BRADI]	614	65.6931	8.1626	126.06	12.21	4	5	6	9	catalytic activity; nucleotide binding	membrane		0.879943	1.0449	1.18723	0.893462	0.771584	0.936981	1.19632	1.08367	0.731504	0.865767	1.3156	1.08497
F2CUF4	Predicted protein OS=Hordeum vulgare var. distichum PE=2 SV=1 - [F2CUF4_HORVD]	422	44.9085	6.65381	29.1	2.61	2	1	1	1				0.741298	0.926946	1.04237	1.47907	0.731214	0.594697	1.24937	1.32335	0.732327	0.900987	0.90708	1.49559
F2DIP0	Predicted protein OS=Hordeum vulgare var. distichum PE=2 SV=1 - [F2DIP0_HORVD]	1172	132.658	6.40479	152.81	11.6	3	12	12	15	catalytic activity; metal ion binding; nucleotide binding	cytoplasm; membrane	metabolic process; regulation of biological process	0.881504	1.06789	1.07607	1.01363	0.801309	1.07935	1.10402	1.03175	0.733971	1.011	1.08126	1.07657
I1HG69	Uncharacterized protein OS=Brachypodium distachyon GN=BRADI2G15790 PE=4 SV=1 - [I1HG69_BRADI]	581	62.8421	6.65381	1688.55	22.72	1	3	14	94	catalytic activity; nucleotide binding	membrane	metabolic process	0.913725	1.22504	1.00261	0.918216	0.841455	1.1417	1.09123	1.08124	0.734323	1.13421	1.28135	0.984164
B2CGM6	Triticin OS=Triticum aestivum PE=4 SV=1 - [B2CGM6_WHEAT]	577	64.8958	6.91748	2535.27	37.44	7	1	19	184	catalytic activity		metabolic process		2.00203		2.9493	0.277764	0.687299	1.5019	1.65803	0.734436	1.23073	1.10637	1.30072
Q6UJY8	Globulin OS=Triticum turgidum PE=4 SV=1 - [Q6UJY8_TRITU]	225	24.487	8.19189	1944.11	58.67	3	1	11	116				1.04261	0.64282	1.4007	0.980292	0.930928	1.03071	1.90925	0.90431	0.734715	0.59129	1.99597	0.650074
F2DA22	Chaperone protein DnaJ 1 OS=Hordeum vulgare var. distichum GN=dnaJ1 PE=2 SV=1 - [F2DA22_HORVD]	421	46.7768	5.92236	245.663	23.28	8	1	9	13	metal ion binding; nucleotide binding; protein binding	cytoplasm	metabolic process; response to stimulus	0.639187	0.954641	1.27535	1.19028	0.714192	0.918506	1.25281	1.16155	0.734897	0.953393	1.23633	1.13691
Q70DK1	Chopper chaperone OS=Hordeum vulgare var. distichum GN=cch PE=4 SV=1 - [Q70DK1_HORVD]	112	11.2375	4.71631	61.0601	24.11	3	2	2	3	metal ion binding		transport	1.03269	0.823367	0.984819	1.1525	0.827357	0.901808	0.992093	1.43736	0.735091	0.855953	0.859619	1.9205
F2CVU7	Predicted protein OS=Hordeum vulgare var. distichum PE=2 SV=1 - [F2CVU7_HORVD]	580	64.9548	7.41553	409.574	22.76	1	6	13	28	protein binding			0.752695	1.04184	1.10668	1.04095	0.735104	0.622191	1.28041	0.968302	0.735148	1.04326	1.26042	1.05797
F2DDK1	Predicted protein (Fragment) OS=Hordeum vulgare var. distichum PE=2 SV=1 - [F2DDK1_HORVD]	235	24.0897	8.85107	456.858	31.91	2	4	6	17	antioxidant activity; catalytic activity		metabolic process	0.683817	0.614251	0.834313	2.29438	0.881302	0.527343	0.947485	2.05224	0.735992	0.562025	0.868808	2.39653
F2E7G3	Predicted protein OS=Hordeum vulgare var. distichum PE=2 SV=1 - [F2E7G3_HORVD]	242	26.3837	9.05615	77.2827	20.25	6	5	5	6	catalytic activity; RNA binding		metabolic process	0.803013	1.19801	0.985421	1.01479	0.911726	1.14311	1.08799	1.00178	0.736693	1.19506	1.01862	1.05156
F2DGF3	Predicted protein OS=Hordeum vulgare var. distichum PE=2 SV=1 - [F2DGF3_HORVD]	1018	114.916	6.81494	153.209	8.84	1	2	7	15	catalytic activity	membrane	metabolic process	0.742686	1.17618	1.14027	1.11041	0.818989	1.02747	1.17599	1.07637	0.737256	0.965448	1.19284	1.0923
F2E2L5	Predicted protein OS=Hordeum vulgare var. distichum PE=2 SV=1 - [F2E2L5_HORVD]	148	16.6605	5.05908	124.636	31.76	2	4	4	8	metal ion binding			0.80787	1.28832	1.04399	0.938136	0.842222	1.1526	1.00809	0.964099	0.737797	1.35985	1.14609	0.719024
Q9ZTB6	Starch branching enzyme IIb OS=Hordeum vulgare GN=sbeIIb PE=2 SV=1 - [Q9ZTB6_HORVU]	829	93.5434	6.12549	90.6433	10.98	8	1	7	9	catalytic activity		metabolic process	0.666998	1.03827	1.35882	0.898658	0.910953	0.985612	1.94475	0.919257	0.738233	0.85548	1.36139	1.04858
I1IYK0	Uncharacterized protein OS=Brachypodium distachyon GN=BRADI5G12640 PE=4 SV=1 - [I1IYK0_BRADI]	309	33.0422	5.70654	46.47	7.77	1	3	3	3	protein binding			0.786825	1.12164	0.973754	1.40172	0.697813	1.02856	1.12015	1.25513	0.739441	1.15356	1.00308	1.28154
F2DUE2	Predicted protein OS=Hordeum vulgare var. distichum PE=2 SV=1 - [F2DUE2_HORVD]	239	26.2232	5.30029	58.24	20.92	2	5	5	7	catalytic activity		metabolic process	0.925229	1.18563	0.890011	1.03594	0.876873	1.22417	1.02514	1.00943	0.740197	1.19338	1.07799	1.07525
F2D653	Predicted protein (Fragment) OS=Hordeum vulgare var. distichum PE=2 SV=1 - [F2D653_HORVD]	295	33.0505	6.02393	99.46	28.47	2	1	5	7	catalytic activity		metabolic process	1.02578	0.799728	1.18539	0.896288	0.643173	1.15115	1.29986	0.822383	0.743504	0.893952	1.3309	1.03739
Q41518	Single-stranded nucleic acid binding protein OS=Triticum aestivum GN=whGRP-1 PE=2 SV=1 - [Q41518_WHEAT]	167	16.2453	5.24951	1783.5	85.03	6	9	10	72	nucleotide binding			0.961937	1.03365	1.08265	0.890139	0.862705	1.01106	1.09135	0.99264	0.743663	1.10726	1.2198	0.968109
I1HD55	Uncharacterized protein OS=Brachypodium distachyon GN=BRADI2G06560 PE=4 SV=1 - [I1HD55_BRADI]	142	15.6445	9.94971	30.62	8.45	1	1	1	1	DNA binding			0.639435	1.00427	0.935827	1.70908	0.653779	1.20332	0.909364	1.47259	0.744492	1.05315	0.90136	1.57994
F2CXU0	Predicted protein OS=Hordeum vulgare var. distichum PE=2 SV=1 - [F2CXU0_HORVD]	791	86.8898	5.19873	99.5342	4.3	2	2	3	3	protein binding; RNA binding		metabolic process	0.736915	0.926939	1.2315	1.13392	0.768668	0.941699	1.21393	1.1165	0.745164	1.09204	1.08554	1.21013
G5CU79	Cysteine endopeptidase EP8 OS=Triticum turgidum subsp. durum x Secale cereale PE=2 SV=2 - [G5CU79_9POAL]	364	40.1356	6.20166	85.5743	7.97	3	2	2	2	catalytic activity		metabolic process	0.759235	1.64164	0.971266	0.628292	0.841497	1.34426	0.849939	1.05546	0.746178	1.43783	1.02281	0.949247
F2CU59	Predicted protein OS=Hordeum vulgare var. distichum PE=2 SV=1 - [F2CU59_HORVD]	166	17.8033	9.43701	30.4	13.25	2	2	2	3				0.679688	0.698377	0.953497	2.04263	0.622577	0.705891	0.925335	2.14769	0.747222	0.872318	1.11083	1.44727
Q334I0	Heat shock protein 101 OS=Triticum durum GN=hsp101b-B PE=2 SV=2 - [Q334I0_9POAL]	917	101.002	6.23975	1039.03	33.48	11	8	25	67	catalytic activity; nucleotide binding; protein binding		metabolic process; regulation of biological process; response to stimulus	0.690257	0.8492	1.25368	1.27916	0.609848	0.896498	1.32846	1.40743	0.74759	0.867079	0.982184	1.41078
I1HZX2	Uncharacterized protein OS=Brachypodium distachyon GN=BRADI3G11390 PE=4 SV=1 - [I1HZX2_BRADI]	349	38.5344	8.68994	53.6733	4.3	2	2	2	3	protein binding		metabolic process	0.789584	1.14578	0.811008	1.45494	0.652401	0.720593	1.41192	1.23672	0.748572	1.10411	1.08245	1.19496
F2CQ15	Predicted protein OS=Hordeum vulgare var. distichum PE=2 SV=1 - [F2CQ15_HORVD]	255	27.4721	4.7417	96.8567	9.02	2	1	1	4		cytoplasm; endoplasmic reticulum; membrane		0.692469	1.04294	1.47017	0.818292	0	0.772296	2.63387	0	0.752873	1.06638	1.21812	0.817544
F2DLP7	Predicted protein OS=Hordeum vulgare var. distichum PE=2 SV=1 - [F2DLP7_HORVD]	438	47.9453	8.27979	212.037	14.61	2	5	5	14	catalytic activity		metabolic process	0.814167	1.14031	1.13015	1.076	0.791205	1.04131	1.02976	1.15839	0.75294	1.0558	1.15197	1.1209
F2DS44	Predicted protein OS=Hordeum vulgare var. distichum PE=2 SV=1 - [F2DS44_HORVD]	400	45.9046	6.58057	32.46	8.25	2	2	2	2	protein binding		cell communication	1.08695	0.812331	1.18126	1.21112	0.711694	0.848494	1.226	1.31406	0.753684	0.657067	1.415	1.18988
F2E8M3	Dihydrolipoyl dehydrogenase OS=Hordeum vulgare var. distichum PE=2 SV=1 - [F2E8M3_HORVD]	502	52.7695	7.57666	902.761	47.01	4	3	23	58	catalytic activity	cytoplasm	cellular homeostasis; metabolic process; regulation of biological process	0.779653	1.09624	1.16868	1.02127	0.885113	1.03281	1.10935	0.973945	0.755825	1.02414	1.17369	1.07797
F2DK00	Predicted protein OS=Hordeum vulgare var. distichum PE=2 SV=1 - [F2DK00_HORVD]	511	55.2646	7.32764	463.455	26.61	1	3	10	19	catalytic activity	membrane	metabolic process	0.747424	1.12815	1.04363	1.06789	0.868713	1.15506	1.01024	1.12985	0.755965	1.0488	1.13185	1.10841
F2D3M4	Predicted protein OS=Hordeum vulgare var. distichum PE=2 SV=1 - [F2D3M4_HORVD]	351	39.3613	9.80322	18.74	9.69	1	2	2	2		membrane		0.672673	0.737056	1.13367	1.49739	0.646434	0.95778	1.66334	1.89477	0.75624	0.888345	1.16737	1.2585
F2D2N1	Predicted protein OS=Hordeum vulgare var. distichum PE=2 SV=1 - [F2D2N1_HORVD]	488	54.1903	7.1958	39.69	4.92	3	2	2	2	catalytic activity	membrane	metabolic process	0.805316	0.931151	0.95498	1.51174	0.960032	0.893579	1.01746	1.2426	0.756604	0.587947	1.07346	2.09214
Q6EZE8	Sucrose-phosphate synthase OS=Triticum aestivum GN=SPS1 PE=2 SV=1 - [Q6EZE8_WHEAT]	1055	115.123	6.20166	74.6165	6.73	6	3	4	6	catalytic activity		metabolic process	0.995753	0.914337	1.09809	0.695025	0.916497	0.774796	1.35219	0.865756	0.756707	0.695246	1.21754	1.34905
F2DQP9	Inosine-5'-monophosphate dehydrogenase OS=Hordeum vulgare var. distichum PE=2 SV=1 - [F2DQP9_HORVD]	496	51.8154	5.90967	62.93	13.71	2	5	5	7	catalytic activity; metal ion binding; protein binding	membrane	metabolic process	0.904233	0.978066	0.972292	1.34388	0.911501	1.02131	1.23302	1.1279	0.757856	0.994248	0.908478	1.26498
F2DC79	Predicted protein OS=Hordeum vulgare var. distichum PE=2 SV=1 - [F2DC79_HORVD]	289	31.966	5.47803	218.069	17.65	1	4	4	15	catalytic activity	membrane	metabolic process	0.927725	0.827106	1.1247	1.25798	0.842095	0.790168	1.27681	1.1917	0.758773	0.761069	1.19845	1.34163
G5CEW6	Translation initiation factor 4G OS=Triticum aestivum PE=4 SV=1 - [G5CEW6_WHEAT]	1488	162.129	6.53662	114.797	6.45	1	7	7	8	DNA binding; protein binding; RNA binding		metabolic process	0.849921	0.94743	1.16194	1.13491	0.969992	0.768043	1.29337	0.948937	0.759458	1.05247	1.21436	1.15089
Q41628	ATP/ADP carrier protein OS=Triticum turgidum PE=2 SV=1 - [Q41628_TRITU]	331	35.8986	9.78857	223.684	12.99	5	4	5	13	transporter activity	cytoplasm; membrane; mitochondrion	transport	0.757511	1.19552	1.02752	1.14293	0.662494	1.27887	0.890714	1.10395	0.760408	1.31564	1.15304	0.993803
I1IDP1	Uncharacterized protein OS=Brachypodium distachyon GN=BRADI3G54700 PE=4 SV=1 - [I1IDP1_BRADI]	323	36.5624	7.54736	77.3743	13	1	3	3	3	catalytic activity; metal ion binding; RNA binding	membrane		0.726928	0.795343	1.27651	1.08982	0.783688	0.82312	1.30293	1.16463	0.761451	0.641276	1.37975	1.19496
I1GQB5	Uncharacterized protein OS=Brachypodium distachyon GN=BRADI1G14730 PE=3 SV=1 - [I1GQB5_BRADI]	401	42.6423	6.87354	188.564	8.23	2	1	3	15	enzyme regulator activity			0.773584	1.2935	0.838594	1.29035	0.73739	1.2301	0.874345	1.36096	0.762171	1.30755	1.03315	1.3595
F2DKF4	Predicted protein (Fragment) OS=Hordeum vulgare var. distichum PE=2 SV=1 - [F2DKF4_HORVD]	113	12.3642	10.228	0	15.93	1	1	1	1				0.254451	0.439998	1.05214	2.79391	0.733006	0.625372	0.706954	2.46034	0.762173	0.596985	0.716336	2.43383
F2DXZ9	Predicted protein OS=Hordeum vulgare var. distichum PE=2 SV=1 - [F2DXZ9_HORVD]	361	40.1615	7.25439	49.85	4.43	2	1	2	2				0.761442	1.08192	1.01028	1.30482	0.641475	1.16283	1.05598	1.25227	0.763994	0.95271	1.07187	1.2472
F2D1M6	Predicted protein OS=Hordeum vulgare var. distichum PE=2 SV=1 - [F2D1M6_HORVD]	352	39.1603	5.16064	72.13	13.92	5	4	4	6	catalytic activity; metal ion binding	membrane	metabolic process	0.529926	0.672928	1.66933	1.09827	0.5151	0.914712	1.2708	1.14956	0.765861	0.798177	1.4953	1.13002
I1I2C0	Uncharacterized protein OS=Brachypodium distachyon GN=BRADI3G19070 PE=4 SV=1 - [I1I2C0_BRADI]	211	23.8863	5.93506	109.669	12.8	1	1	2	3			cellular homeostasis; regulation of biological process	1.07623	1.21174	1.00354	0.617487	0.878571	0.877102	1.18371	1.06666	0.765919	1.13117	1.11419	1.01262
F2CSE2	Predicted protein OS=Hordeum vulgare var. distichum PE=2 SV=1 - [F2CSE2_HORVD]	300	32.8671	9.5249	52.92	4	2	1	1	2	catalytic activity; metal ion binding		metabolic process	0.86888	1.13297	1.01081	1.06117	0.800859	1.2233	0.954356	1.13756	0.765971	1.33952	0.963529	1.16086
F2DXB5	Predicted protein OS=Hordeum vulgare var. distichum PE=2 SV=1 - [F2DXB5_HORVD]	661	74.6753	5.98584	34.58	2.57	2	1	1	1				0.746231	0.600058	1.55295	1.01733	0.852924	0.892562	1.25042	0.995774	0.766234	0.770979	1.37412	1.09531
F2CYT1	Predicted protein OS=Hordeum vulgare var. distichum PE=2 SV=1 - [F2CYT1_HORVD]	363	38.8797	6.72705	0	10.47	2	3	3	3	catalytic activity; metal ion binding; nucleotide binding	membrane	metabolic process	0.728871	1.06687	1.17785	1.03714	0.952919	1.29634	0.799573	1.10068	0.766282	1.02139	1.24257	0.981466
Q3S861	Pyridoxine biosynthesis protein OS=Triticum aestivum PE=2 SV=1 - [Q3S861_WHEAT]	314	33.2771	6.87354	159.163	25.16	3	3	7	9	catalytic activity		metabolic process	0.725236	1.04739	1.06151	1.10275	0.617464	0.974488	1.16756	1.08519	0.766603	1.00471	1.136	1.25306
Q8H0K8	Xylanase inhibitor OS=Triticum aestivum GN=xiI PE=1 SV=1 - [Q8H0K8_WHEAT]	402	40.9078	7.89893	472.359	28.36	3	4	9	28	catalytic activity		metabolic process	0.764952	0.694917	1.05205	1.54527	0.621442	0.765561	1.15826	1.31581	0.766982	0.578292	1.02936	1.70906
F2DM63	Predicted protein OS=Hordeum vulgare var. distichum PE=2 SV=1 - [F2DM63_HORVD]	332	37.1569	5.50342	28.36	4.82	1	1	1	2	catalytic activity; RNA binding		metabolic process		1.46407	1.22517	1.53981	0.772834	1.39639	1.08107	1.12501	0.767446	1.17766	1.14035	1.02875
F2DQ38	Predicted protein (Fragment) OS=Hordeum vulgare var. distichum PE=2 SV=1 - [F2DQ38_HORVD]	1044	116.186	8.01611	202.209	11.11	7	9	12	18	catalytic activity; nucleotide binding	cytoplasm	metabolic process; response to stimulus	0.970338	1.05008	0.97464	1.15405	0.951309	1.02578	1.11747	1.16168	0.768133	1.06279	1.0469	1.22583
F2DR15	Predicted protein OS=Hordeum vulgare var. distichum PE=2 SV=1 - [F2DR15_HORVD]	213	23.915	7.66455	50.2933	9.86	2	2	2	3		membrane	transport	0.934132	1.12202	1.0391	0.84839	1.05963	0.931228	1.1917	0.676123	0.768387	1.14904	1.22049	0.764697
I1HLH4	Uncharacterized protein OS=Brachypodium distachyon GN=BRADI2G34680 PE=3 SV=1 - [I1HLH4_BRADI]	661	73.5225	7.2251	50.59	4.99	1	3	3	3	catalytic activity; nucleotide binding	cytoplasm	metabolic process	0.710283	0.877172	1.1155	1.40982	0.714846	0.805913	1.29685	1.17867	0.770609	0.741795	1.19941	1.42893
I1H4C6	Uncharacterized protein OS=Brachypodium distachyon GN=BRADI1G59220 PE=4 SV=1 - [I1H4C6_BRADI]	479	53.3151	6.90283	119.44	20.25	1	3	7	8	catalytic activity		metabolic process	0.893441	1.03728	1.25707	0.901183	0.945904	0.920861	1.17936	0.933964	0.77114	1.08367	1.09158	0.920633
I1J329	Uncharacterized protein OS=Brachypodium distachyon GN=BRADI5G25300 PE=3 SV=1 - [I1J329_BRADI]	402	42.115	6.56592	51.67	6.47	3	2	2	2	catalytic activity; nucleotide binding	cytoplasm; cytoskeleton	cell organization and biogenesis; metabolic process	0.858493	0.84607	1.23048	1.07254	0.889695	0.923665	1.04936	1.25082	0.771211	1.03535	1.17735	1.08694
F2DP00	Predicted protein OS=Hordeum vulgare var. distichum PE=2 SV=1 - [F2DP00_HORVD]	132	14.6165	5.05908	379.332	26.52	2	3	3	13		membrane		0.8839	1.23849	1.12966	0.855425	0.878271	1.03631	1.22448	0.822511	0.772571	1.09957	1.2483	0.77691
F2ECX9	Predicted protein OS=Hordeum vulgare var. distichum PE=2 SV=1 - [F2ECX9_HORVD]	484	55.2169	5.96045	42.08	2.07	3	1	1	1	catalytic activity; DNA binding	nucleus	metabolic process; regulation of biological process	0.937803	1.17361	1.02077	0.913929	0.854177	1.24404	1.03282	0.90876	0.77264	1.13304	1.19708	0.924543
F2DT12	Predicted protein OS=Hordeum vulgare var. distichum PE=2 SV=1 - [F2DT12_HORVD]	601	68.1678	8.57275	71.9556	11.48	2	6	6	6				0.988632	1.10552	1.01823	1.0377	0.817263	1.31908	0.912382	0.97439	0.773055	0.99689	1.10032	1.13237
P12782	Phosphoglycerate kinase, chloroplastic OS=Triticum aestivum PE=2 SV=1 - [PGKH_WHEAT]	480	49.8086	7.03467	1666.45	42.5	125	14	19	78	catalytic activity; nucleotide binding	cytoplasm	metabolic process	0.891843	1.53149	0.897636	0.774616	0.756831	1.6521	0.852187	0.783321	0.773304	1.71114	0.800935	0.851348
F2DXJ9	Sucrose synthase OS=Hordeum vulgare var. distichum PE=2 SV=1 - [F2DXJ9_HORVD]	808	92.1471	6.25244	1071.6	34.53	9	2	28	89	catalytic activity	membrane	metabolic process	0.723047	1.0398	1.11174	1.24034	0.594864	1.32692	0.758671	1.56133	0.7744	1.13732	0.898966	1.2236
F2CXN7	Predicted protein OS=Hordeum vulgare var. distichum PE=2 SV=1 - [F2CXN7_HORVD]	532	58.1486	7.31299	213.07	9.59	1	1	3	6	catalytic activity	membrane	metabolic process	1.52623		1.94181		0.999147	1.00376	1.02866	1.12492	0.775179	0.945558	1.10605	1.17354
F2CRU4	Predicted protein OS=Hordeum vulgare var. distichum PE=2 SV=1 - [F2CRU4_HORVD]	1016	115.242	6.91748	153.92	9.84	3	1	9	16	catalytic activity	membrane	metabolic process	1.10503	0.923666	0.962797	1.09544	1.07243	1.12804	1.06894	1.06904	0.776313	1.05698	0.970101	1.38929
A1C0L3	UCW116, putative lipase OS=Hordeum vulgare var. distichum GN=UCW116 PE=4 SV=1 - [A1C0L3_HORVD]	362	38.8007	7.48877	219.25	12.43	4	4	4	16	catalytic activity		metabolic process	0.882927	1.46152	0.814057	1.10186	0.970539	1.41538	0.828574	1.11134	0.777391	1.31101	0.954536	1.14539
F2D488	Predicted protein OS=Hordeum vulgare var. distichum PE=2 SV=1 - [F2D488_HORVD]	356	37.0739	6.78564	74.25	8.15	1	2	2	3	catalytic activity; metal ion binding; nucleotide binding	membrane	metabolic process	0.841639	0.859339	1.15219	1.41848	0.705356	0.871914	1.24471	1.19457	0.778306	0.930316	1.08368	1.29753
A5YVV3	Glyceraldehyde-3-phosphate dehydrogenase OS=Triticum aestivum GN=GAPC PE=2 SV=1 - [A5YVV3_WHEAT]	337	36.6258	7.51807	7058.54	73.59	10	3	30	393	catalytic activity; nucleotide binding		metabolic process	0.858176	1.05618	1.11324	1.01793	0.754565	1.12236	1.11297	1.15267	0.778798	1.08086	1.09502	1.11528
B9VTA2	Ubiquitin fusion degradation 1 protein OS=Triticum aestivum GN=UFD1a PE=2 SV=1 - [B9VTA2_WHEAT]	317	35.1195	6.0874	90.62	15.46	8	5	5	5			metabolic process	1.16343	1.11945	1.14304	0.940655	0.649422	1.13386	1.09376	1.12671	0.778973	1.25879	0.921701	1.17138
Q2QKC2	Pre-mRNA processing factor OS=Triticum aestivum PE=2 SV=1 - [Q2QKC2_WHEAT]	167	18.7956	11.5464	54.2	7.78	2	1	1	1	metal ion binding; nucleotide binding			0.803485	0.85518	1.38394	0.895332	0.537805	1.01116	1.42891	0.992015	0.780537	0.923602	1.29024	1.02256
F2CRN3	Predicted protein OS=Hordeum vulgare var. distichum PE=2 SV=1 - [F2CRN3_HORVD]	138	14.1281	4.60205	94.343	19.57	3	2	2	6				0.825374	1.03433	1.25746	0.859442	0.928466	0.94258	1.19209	1.05892	0.781085	1.07469	1.24035	0.906328
F2D3U6	Predicted protein OS=Hordeum vulgare var. distichum PE=2 SV=1 - [F2D3U6_HORVD]	538	60.3884	4.80518	243.815	21	7	3	10	19	metal ion binding; protein binding	cytoplasm; endoplasmic reticulum; membrane	metabolic process	0.973846	1.23344	1.09953	0.799577	0.90772	1.23538	1.09715	0.843603	0.781778	1.315	1.18839	0.833073
F2E328	Histone H2B OS=Hordeum vulgare var. distichum PE=2 SV=1 - [F2E328_HORVD]	150	16.226	10.0229	189.245	31.33	36	1	5	12	DNA binding	chromosome; nucleus	cell organization and biogenesis; metabolic process	0.880158	0.891778	1.18842	1.06923	0.786358	0.814564	1.24508	1.12929	0.782442	0.904295	1.25705	1.09001
C3W8L3	Soluble starch synthase (Fragment) OS=Hordeum vulgare var. distichum GN=SSI PE=2 SV=1 - [C3W8L3_HORVD]	515	57.4506	6.48096	133.704	12.43	9	5	5	7	catalytic activity		metabolic process	0.769031	1.09083	1.10711	1.06435	0.787985	0.899408	1.27975	1.03194	0.782849	1.04871	1.20659	0.98289
F2CWI1	Predicted protein (Fragment) OS=Hordeum vulgare var. distichum PE=2 SV=1 - [F2CWI1_HORVD]	550	59.5987	5.2876	108.783	11.45	2	6	6	7	protein binding	cytoplasm	cell organization and biogenesis	0.978854	1.09361	0.963504	0.926645	0.920889	1.07354	1.01072	1.0112	0.783174	1.08189	1.20341	0.921798
F2E8H2	Predicted protein (Fragment) OS=Hordeum vulgare var. distichum PE=2 SV=1 - [F2E8H2_HORVD]	445	46.3248	8.27979	21.06	7.42	1	2	2	3				0.985848	1.36519	1.08185	0.621621	1.1295	1.31707	1.01656	0.380321	0.783379	1.31226	1.05874	1.00114
I0JTW5	Eukaryotic translation initiation factor 3 subunit A, putative, expressed OS=Triticum aestivum PE=4 SV=1 - [I0JTW5_WHEAT]	1012	116.831	9.34912	389.507	24.51	2	2	20	27	RNA binding		metabolic process	0.968117	1.26422	1.07881	1.15931	1.07293	1.19368	1.21893	1.10075	0.784326	1.2613	0.889858	1.1161
I1I1Y4	Uncharacterized protein OS=Brachypodium distachyon GN=BRADI3G17960 PE=4 SV=1 - [I1I1Y4_BRADI]	260	29.708	4.91943	125.696	13.08	2	3	3	7		proteasome	metabolic process	0.748805	0.901033	1.32038	1.1973	0.984769	0.779948	1.24716	1.18104	0.78477	1.03113	1.17801	1.07859
F2D6I8	Predicted protein OS=Hordeum vulgare var. distichum PE=2 SV=1 - [F2D6I8_HORVD]	337	36.5887	7.13721	6901.53	64.39	10	1	27	376	catalytic activity; nucleotide binding		metabolic process	0.772086	1.05339	1.15701	0.922754	0.776127	1.16692	1.16317	0.849692	0.785335	1.09829	1.22554	0.928191
D3G8A3	26S protease regulatory subunit-like protein (Fragment) OS=Lolium perenne PE=2 SV=1 - [D3G8A3_LOLPR]	433	47.9888	4.97021	199.3	38.34	12	10	11	19	catalytic activity; nucleotide binding	cytoplasm	metabolic process; response to stimulus	0.955037	0.987477	1.14794	1.06101	0.65485	0.844234	1.28562	1.03304	0.787351	0.897892	1.31862	1.18171
F2E5L3	Predicted protein OS=Hordeum vulgare var. distichum PE=2 SV=1 - [F2E5L3_HORVD]	185	20.539	6.25244	23.73	26.49	2	3	3	3	catalytic activity; metal ion binding	membrane	metabolic process	0.882808	0.799308	1.27758	0.890458	0.884508	1.12814	0.997203	1.03071	0.787613	1.07861	1.10472	1.11413
F2E2Z7	Predicted protein OS=Hordeum vulgare var. distichum PE=2 SV=1 - [F2E2Z7_HORVD]	247	27.3119	5.04639	557.633	14.57	8	1	3	21	catalytic activity			0.770727	0.97652	1.10636	1.22083	0.813221	1.01216	1.0572	1.27667	0.787784	1.1179	0.994308	1.28795
I1ILT0	Uncharacterized protein OS=Brachypodium distachyon GN=BRADI4G19207 PE=3 SV=1 - [I1ILT0_BRADI]	954	107.683	5.18604	119.26	4.72	4	4	4	5	catalytic activity; DNA binding; nucleotide binding	nucleus	metabolic process	0.818569	1.03705	1.38407	0.656731	0.873145	1.03611	1.14968	0.820947	0.787891	1.22741	1.23907	0.68846
F2DEL5	Predicted protein (Fragment) OS=Hordeum vulgare var. distichum PE=2 SV=1 - [F2DEL5_HORVD]	303	32.078	8.47021	40.38	4.29	3	1	1	1	metal ion binding; nucleotide binding; protein binding		metabolic process; response to stimulus	0.879456	0.968006	0.964984	1.3597	0.703469	0.979115	1.08874	1.3831	0.788415	1.07191	1.08546	1.17382
I1HUM5	Uncharacterized protein OS=Brachypodium distachyon GN=BRADI2G58930 PE=4 SV=1 - [I1HUM5_BRADI]	395	44.9438	7.37158	112.676	19.24	5	1	7	9	catalytic activity; metal ion binding		metabolic process	0.880255	1.07492	1.24384	0.69534	0.885666	1.18534	1.098	0.884434	0.789406	1.17841	1.34312	0.589082
F2E6W6	Predicted protein OS=Hordeum vulgare var. distichum PE=2 SV=1 - [F2E6W6_HORVD]	379	43.4665	6.48096	82.6167	8.44	1	3	3	3	catalytic activity; motor activity	cytoskeleton; membrane	cellular component movement	0.732425	0.824888	1.3168	1.15715	0.81487	1.01694	1.11871	1.07989	0.790747	1.11316	1.14954	1.03506
F2D4S0	Predicted protein OS=Hordeum vulgare var. distichum PE=2 SV=1 - [F2D4S0_HORVD]	488	51.5674	6.88818	186.39	18.24	2	6	6	14	catalytic activity	extracellular; membrane	cell organization and biogenesis; metabolic process	0.951303	1.04456	1.06413	0.85761	0.8242	1.1187	1.08892	0.953601	0.790791	1.11144	1.13624	1.03274
F2CPS8	Predicted protein OS=Hordeum vulgare var. distichum PE=2 SV=1 - [F2CPS8_HORVD]	222	25.0937	6.99072	319.589	27.03	1	1	6	20	catalytic activity; nucleotide binding	cytoplasm; nucleus	cell communication; metabolic process; regulation of biological process; response to stimulus; transport	0.841568	1.06495	1.14769	0.97512	0.835654	1.26621	0.953727	1.04453	0.791147	0.995471	1.18926	1.08908
F2DQ19	Predicted protein OS=Hordeum vulgare var. distichum PE=2 SV=1 - [F2DQ19_HORVD]	704	79.7188	5.18604	39.21	3.13	3	2	2	3		membrane; nucleus	transport	0.937111	0.898421	1.02718	0.963456	1.0528	0.889231	1.12528	0.869562	0.791232	1.06272	1.19154	0.928456
F2DGR3	Predicted protein OS=Hordeum vulgare var. distichum PE=2 SV=1 - [F2DGR3_HORVD]	870	95.4382	6.58057	251.311	14.14	4	11	11	14	protein binding			0.922494	1.01997	1.1412	0.958885	0.890258	1.05567	1.08823	0.920111	0.795129	0.980806	1.26917	1.06341
F2DTX2	Predicted protein OS=Hordeum vulgare var. distichum PE=2 SV=1 - [F2DTX2_HORVD]	299	33.4989	5.5542	38.86	4.01	1	1	1	1	RNA binding	cytoplasm; nucleus	metabolic process	0.649763	1.18187	1.08831	1.20264	0.892818	1.11979	0.959726	1.14334	0.795184	1.37996	0.939802	1.01802
I1ITE4	Adenylate kinase 9 OS=Brachypodium distachyon GN=BRADI4G39600 PE=3 SV=1 - [I1ITE4_BRADI]	241	26.3188	7.41553	219.414	37.76	1	1	9	16	catalytic activity; nucleotide binding		metabolic process	0.828803	0.960315	1.21584	1.01171	0.893558	0.823716	1.22179	1.07678	0.795189	0.914041	1.2883	0.986807
I1HVG2	Uncharacterized protein OS=Brachypodium distachyon GN=BRADI2G61560 PE=4 SV=1 - [I1HVG2_BRADI]	181	20.0591	9.78857	299.295	50.28	3	6	8	29				0.842633	1.20444	1.14498	0.839465	0.837002	1.21965	1.10673	0.880037	0.795479	1.14607	1.17459	0.799806
Q75QN8	Cold shock domain protein 3 OS=Triticum aestivum GN=WCSP3 PE=2 SV=1 - [Q75QN8_WHEAT]	231	21.5304	6.1001	1394	81.39	2	6	10	51	DNA binding; metal ion binding		metabolic process; regulation of biological process	1.03044	0.999605	1.15006	0.996803	0.970143	1.07569	0.916108	1.17064	0.795631	1.12383	1.07061	1.10095
D4N8D8	Carbonic anhydrase OS=Triticum turgidum subsp. durum x Secale cereale PE=2 SV=1 - [D4N8D8_9POAL]	259	28.0582	8.07471	56.072	15.83	4	3	3	3	catalytic activity; metal ion binding	membrane		0.712969	0.851643	1.26942	1.09139	0.71489	0.865272	1.35385	1.16074	0.79649	0.751155	1.46863	0.846869
F2CZM5	Predicted protein OS=Hordeum vulgare var. distichum PE=2 SV=1 - [F2CZM5_HORVD]	442	47.6141	5.65576	81.8987	4.98	3	1	2	3				0.758052	1.01973	1.16342	1.04711	0.586337	1.0993	1.1244	1.29911	0.797645	0.884837	1.07622	1.36318
A2IAW9	Thylakoid bound ascorbate peroxidase OS=Triticum aestivum PE=2 SV=1 - [A2IAW9_WHEAT]	431	46.6676	7.09326	146.556	19.95	7	1	7	11	antioxidant activity; catalytic activity		metabolic process; response to stimulus	0.875231	1.1433	1.02642	0.741675	0.726531	1.27177	1.14453	0.924715	0.798109	1.26364	1.18219	0.809245
I1IQS7	Uncharacterized protein OS=Brachypodium distachyon GN=BRADI4G32280 PE=4 SV=1 - [I1IQS7_BRADI]	762	84.2875	5.50342	141.159	6.43	2	2	3	6	metal ion binding	cytoplasm; membrane	transport	0.832164	1.03433	1.06929	1.15647	0.764425	0.825906	1.00273	1.64557	0.798334	1.045	1.15683	1.07354
F2CWK2	Predicted protein (Fragment) OS=Hordeum vulgare var. distichum PE=2 SV=1 - [F2CWK2_HORVD]	553	59.0086	5.69385	33.42	3.98	4	2	2	3	catalytic activity	membrane	metabolic process	0.968062	0.930584	0.927047	1.1266	1.07746	0.93352	0.996385	0.995705	0.798473	0.979386	1.19183	1.09484
F2DNV0	Coatomer subunit gamma OS=Hordeum vulgare var. distichum PE=2 SV=1 - [F2DNV0_HORVD]	856	94.9429	5.09717	51.6139	5.37	3	3	4	4	structural molecule activity	cytoplasm; Golgi; membrane	transport	0.961654	1.02633	1.26105	0.863891	0.951849	0.909455	1.38904	0.778162	0.798475	1.10862	1.11735	0.768916
Q66VR4	Auxin amidohydrolase OS=Triticum aestivum PE=2 SV=1 - [Q66VR4_WHEAT]	437	47.284	5.74463	79.37	16.93	4	5	5	6	catalytic activity		metabolic process	0.643853	1.09968	1.24115	1.07404	0.828067	0.990773	1.20533	1.08541	0.799041	1.06747	1.18636	0.987041
Q5I3F0	Peroxidase 8 OS=Triticum monococcum GN=POX8 PE=2 SV=1 - [Q5I3F0_TRIMO]	356	37.544	7.03467	49.08	5.06	2	2	2	2	antioxidant activity; catalytic activity; metal ion binding		metabolic process; response to stimulus	0.901904	0.843777	1.25501	0.977123	0.843348	0.949473	1.23415	0.955201	0.799968	1.01303	1.15408	1.11183
F2EJN4	Predicted protein OS=Hordeum vulgare var. distichum PE=2 SV=1 - [F2EJN4_HORVD]	631	68.2696	5.05908	69.3391	5.86	2	3	3	4	metal ion binding	membrane		0.819965	1.0728	1.01083	1.17257	0.980926	0.988544	1.13158	0.907256	0.80051	0.98458	1.15128	1.15076
Q5UHH1	0.19 dimeric alpha-amylase inhibitor (Fragment) OS=Aegilops tauschii PE=4 SV=1 - [Q5UHH1_AEGTA]	124	13.3094	7.50342	2888.97	97.58	42	3	14	154	enzyme regulator activity			0.720569	0.713754	1.3428	1.31074	0.713103	0.817162	1.06979	1.61583	0.800938	0.736997	1.21104	1.37122
F2CR77	Predicted protein OS=Hordeum vulgare var. distichum PE=2 SV=1 - [F2CR77_HORVD]	414	46.914	5.57959	2192.86	43.48	11	16	17	93	catalytic activity; nucleotide binding			0.859329	1.11064	1.07728	1.05002	0.842621	1.09638	1.10119	1.00654	0.801366	1.10078	1.14532	1.04655
F2CW55	Predicted protein OS=Hordeum vulgare var. distichum PE=4 SV=1 - [F2CW55_HORVD]	101	11.2265	5.5542	236.691	49.5	2	5	5	15	protein binding			0.86137	1.09556	1.09937	0.961381	0.766324	1.09512	1.11241	0.889085	0.803087	1.10241	1.15407	0.86018
F2D9E7	Predicted protein OS=Hordeum vulgare var. distichum PE=2 SV=1 - [F2D9E7_HORVD]	483	46.0466	8.60205	88.4954	9.94	2	3	3	3	metal ion binding; nucleotide binding			0.506271	0.949484	1.33491	1.41419	0.666679	0.972985	1.07419	1.18578	0.803155	1.14827	0.926437	1.20585
I1IHW1	Uncharacterized protein OS=Brachypodium distachyon GN=BRADI4G05830 PE=4 SV=1 - [I1IHW1_BRADI]	493	52.6378	5.75732	90.1268	7.71	3	4	4	5	catalytic activity; metal ion binding	membrane	metabolic process	0.718684	1.08947	1.09678	1.12421	0.994325	1.04445	1.02911	1.2014	0.803257	1.06826	1.01693	1.07911
F2DFM2	Predicted protein OS=Hordeum vulgare var. distichum PE=2 SV=1 - [F2DFM2_HORVD]	363	39.8746	7.48877	47.5	7.44	1	2	2	2		membrane		0.924655	0.999269	1.06537	1.05174	0.892561	1.03314	1.02672	1.14145	0.804037	0.941511	1.2698	1.00086
Q43663	Wali3 protein OS=Triticum aestivum GN=wali3 PE=4 SV=1 - [Q43663_WHEAT]	88	9.48964	8.35303	76.51	15.91	2	1	1	2	enzyme regulator activity	extracellular		0.834304	0.564547	0.738511	2.28718	0.70583	0.913269	0.738193	1.95517	0.804412	0.874183	0.789202	1.72188
I1IGI1	Uncharacterized protein OS=Brachypodium distachyon GN=BRADI4G01920 PE=3 SV=1 - [I1IGI1_BRADI]	467	51.069	7.7085	192.511	11.13	2	5	5	9	catalytic activity; nucleotide binding		metabolic process	0.823659	1.12904	1.08464	1.09907	0.814752	1.04493	1.10936	1.0972	0.805127	1.05942	1.16374	1.06902
Q1PBI3	Glucose-6-phosphate isomerase OS=Triticum aestivum GN=GPI PE=2 SV=1 - [Q1PBI3_WHEAT]	567	62.2183	7.45947	432.887	38.27	20	7	17	34	catalytic activity	cytoplasm	metabolic process	0.879827	1.20582	0.920873	1.24589	0.830907	0.898584	1.09565	1.17728	0.805315	1.01222	1.08816	1.15879
I1IA06	Uncharacterized protein OS=Brachypodium distachyon GN=BRADI3G44340 PE=3 SV=1 - [I1IA06_BRADI]	921	101.997	6.50732	321.025	15.31	11	10	12	18	catalytic activity; nucleotide binding; protein binding		metabolic process	0.881008	0.924913	1.04722	1.14145	0.906118	0.979857	1.03064	1.18668	0.807175	1.01099	1.10283	1.07659
I1I6J9	Uncharacterized protein OS=Brachypodium distachyon GN=BRADI3G34557 PE=4 SV=1 - [I1I6J9_BRADI]	135	15.9889	8.41162	28.1	6.67	2	1	1	1	catalytic activity	membrane		0.818607	1.11399	1.15417	0.933718	0.873457	1.01741	1.17392	0.922404	0.807828	1.20835	1.27876	0.629195
Q3LGB6	Low-molecular-weight glutenin subunit (Fragment) OS=Triticum aestivum GN=Glu-A3C PE=4 SV=1 - [Q3LGB6_WHEAT]	181	20.9045	7.6499	0	7.73	1	1	1	1				0.877433	0.960389	1.01267	1.29053	1.03383	0.938087	0.895027	1.28849	0.808052	0.844749	0.840421	1.86284
F2CRA2	Predicted protein (Fragment) OS=Hordeum vulgare var. distichum PE=2 SV=1 - [F2CRA2_HORVD]	426	45.0927	6.90283	105.656	11.97	3	4	4	5		membrane		0.967375	0.865409	1.00341	1.34161	0.821317	0.677619	1.06199	1.35894	0.809	0.979509	0.903186	1.42934
F2DNW4	Predicted protein (Fragment) OS=Hordeum vulgare var. distichum PE=2 SV=1 - [F2DNW4_HORVD]	709	77.5897	5.57959	84.59	6.21	1	2	3	3				0.734005	1.07934	1.22822	0.88196	0.893281	1.23904	0.964771	0.9137	0.809511	1.35179	0.931289	1.04846
F2E311	Predicted protein OS=Hordeum vulgare var. distichum PE=2 SV=1 - [F2E311_HORVD]	727	81.2896	5.37646	40.24	4.4	5	2	2	2	DNA binding; protein binding	membrane		0.724734	0.954136	1.33978	0.797159	0.433699	0.956801	1.79028	0.811473	0.810155	0.855618	1.19013	1.22854
F2DI62	Predicted protein OS=Hordeum vulgare var. distichum PE=2 SV=1 - [F2DI62_HORVD]	422	45.1716	7.79639	64.0467	5.92	3	2	2	4	catalytic activity		metabolic process	0.875148	1.00174	1.00822	1.09418	0.883033	1.16865	0.922546	1.05317	0.810981	1.06767	1.05036	1.25398
F2D7E4	Predicted protein OS=Hordeum vulgare var. distichum PE=2 SV=1 - [F2D7E4_HORVD]	281	30.4107	5.52881	0	3.2	1	1	1	1	structural molecule activity	cytoplasm; ribosome	metabolic process	0.698531	0.705116	1.27339	1.4306	1.02452	0.575342	1.56329	0.61714	0.81151	0.774147	1.58024	0.669282
B6VCI3	Putative DNA replication licensing factor mcm4 (Fragment) OS=Aegilops speltoides PE=3 SV=1 - [B6VCI3_AEGSP]	534	59.4746	7.38623	43.69	2.43	7	1	1	1	catalytic activity; DNA binding; nucleotide binding		metabolic process	0.655423	0.916308	1.35742	1.0754	0.800072	0.891626	1.18839	1.18286	0.811855	0.815434	1.2813	1.13258
F2DAW2	Annexin OS=Hordeum vulgare var. distichum PE=2 SV=1 - [F2DAW2_HORVD]	314	35.2824	6.80029	123.927	18.47	2	3	6	11	metal ion binding			0.769307	1.16497	0.963739	0.9598	0.719562	1.15202	0.961045	1.09905	0.811905	1.15153	1.13479	0.930546
E7BXE5	Potassium channel beta subunit OS=Puccinellia tenuiflora GN=KPutB1 PE=2 SV=1 - [E7BXE5_9POAL]	328	36.5567	6.80029	76.02	13.11	4	4	4	5	transporter activity	cytoplasm	transport	0.813003	0.814673	1.0607	1.57376	0.700105	0.964376	1.06835	1.4554	0.811973	0.719158	0.805495	2.626
Q43638	Heat-shock protein OS=Secale cereale PE=2 SV=1 - [Q43638_SECCE]	781	88.0626	4.95752	667.484	28.68	1	1	18	34	nucleotide binding; protein binding	cytoplasm	metabolic process; response to stimulus	0.99109	1.08305	1.15684	0.712611	0.832017	1.06529	1.23792	0.820183	0.813359	1.06127	1.30774	0.757978
F2DNL2	Xylose isomerase OS=Hordeum vulgare var. distichum PE=2 SV=1 - [F2DNL2_HORVD]	479	53.3966	5.42725	239.664	20.67	3	8	8	15	catalytic activity; metal ion binding	cytoplasm	metabolic process	0.936278	0.944724	1.00017	1.24832	0.959642	0.857976	1.09327	1.31489	0.813766	0.886575	1.00904	1.4194
F2DJN8	Predicted protein OS=Hordeum vulgare var. distichum PE=2 SV=1 - [F2DJN8_HORVD]	1010	112.834	6.30322	86.1769	5.05	4	4	4	8	catalytic activity; metal ion binding	membrane	metabolic process	0.71543	0.92028	1.18851	1.08512	0.806226	0.85996	1.2526	1.16285	0.814443	1.0011	1.06836	1.18812
I1HWJ1	Uncharacterized protein OS=Brachypodium distachyon GN=BRADI3G01960 PE=4 SV=1 - [I1HWJ1_BRADI]	257	23.9325	6.37939	60.5453	15.56	1	1	2	3	DNA binding; metal ion binding		metabolic process; regulation of biological process	1.05627	0.646421	1.21977	1.08266	0.682332	1.1718	1.05584	1.19161	0.815996	0.999227	1.13634	1.38008
B6D9L4	Hypersensitive induced response protein 3 OS=Triticum aestivum GN=HIR3 PE=2 SV=1 - [B6D9L4_WHEAT]	287	31.4811	5.97314	25.4	4.88	4	1	1	1		membrane		0.766842	0.569338	0.938107	2.08364	0.671454	0.717532	1.0526	1.83867	0.816221	0.732906	0.852855	1.97404
I1HED3	Uncharacterized protein OS=Brachypodium distachyon GN=BRADI2G10180 PE=4 SV=1 - [I1HED3_BRADI]	720	81.0287	7.63525	45.5143	3.47	4	1	2	7	catalytic activity; nucleotide binding	cytoplasm; membrane	metabolic process	0.976066	0.946648	0.905513	1.03038	3.81029	0	0	0	0.817878	0.963273	1.1772	1.23873
G5DFC5	14-3-3 protein OS=Triticum aestivum PE=2 SV=1 - [G5DFC5_WHEAT]	263	29.952	4.77979	1682.38	61.98	12	1	18	87	protein binding	membrane		0.879117	1.04244	1.49182	0.536353	0	2.23782	1.52273	0	0.818165	1.31407	2.0229	0.499101
Q5DVL6	C2 domain-containing protein OS=Hordeum vulgare var. distichum PE=2 SV=1 - [Q5DVL6_HORVD]	326	32.6471	5.8208	95.5349	3.37	1	1	1	3	protein binding			1.00279	1.3782	0.78591	0.913165	0.894475	1.1798	0.919826	1.06542	0.818744	1.32205	0.966228	1.12938
A3KLL4	Malate dehydrogenase OS=Triticum aestivum PE=2 SV=1 - [A3KLL4_WHEAT]	333	35.4632	6.0874	2285.13	51.35	7	18	18	120	catalytic activity; nucleotide binding		metabolic process	0.836666	1.12582	1.00529	1.04835	0.85061	1.11989	1.03628	1.05263	0.818966	1.12879	1.05293	1.04681
F2E0U0	Predicted protein OS=Hordeum vulgare var. distichum PE=2 SV=1 - [F2E0U0_HORVD]	479	51.5415	8.17725	71.93	15.66	3	6	6	7	catalytic activity; nucleotide binding	cytoplasm; membrane	metabolic process	1.05274	0.929291	1.08496	1.15687	0.808359	0.961789	1.13646	1.26388	0.819079	0.991038	1.15366	1.15047
F2DCS7	Predicted protein OS=Hordeum vulgare var. distichum PE=2 SV=1 - [F2DCS7_HORVD]	577	62.1656	6.49365	1911.26	28.94	3	7	18	116	catalytic activity; metal ion binding; nucleotide binding	membrane	metabolic process	0.857367	1.33433	0.966347	0.981596	0.752091	1.38699	0.848047	1.23409	0.81956	1.21598	1.07402	1.00765
E0WC53	WALI7 OS=Triticum aestivum GN=wali7 PE=2 SV=1 - [E0WC53_WHEAT]	264	28.0537	7.38623	64.4994	9.85	2	2	2	3				0.561306	0.804279	1.19068	1.46253	0.48727	0.882131	1.09498	1.7704	0.820671	0.753049	1.05464	1.5658
I1HZM9	Uncharacterized protein OS=Brachypodium distachyon GN=BRADI3G10630 PE=4 SV=1 - [I1HZM9_BRADI]	726	81.4929	6.06201	43.33	5.1	2	2	2	2	catalytic activity	membrane	metabolic process	1.61507	1.06138	1.22441	0.615422	3.81029	0	0	0	0.820966	0.948212	1.25696	0.987609
F2DL08	Predicted protein OS=Hordeum vulgare var. distichum PE=2 SV=1 - [F2DL08_HORVD]	431	47.4876	6.771	67.2833	5.8	3	1	2	3	catalytic activity		metabolic process		0.965019	1.38128	1.91671	0.996873	0.896963	1.10683	1.51183	0.82108	0.962598	0.98311	1.3606
F2CZT3	Predicted protein OS=Hordeum vulgare var. distichum PE=2 SV=1 - [F2CZT3_HORVD]	369	39.5402	5.49072	57.6833	10.57	1	2	2	3	catalytic activity; protein binding	membrane	metabolic process	0.940034	1.74151	0.820691	0.885064	0.752717	2.10759	0.777227	0.809637	0.821165	2.49691	0.737168	0.664075
I1I915	Uncharacterized protein OS=Brachypodium distachyon GN=BRADI3G41550 PE=4 SV=1 - [I1I915_BRADI]	691	76.4612	5.99854	97.135	9.7	2	1	6	9	catalytic activity; nucleotide binding	cytoplasm	metabolic process	0.940583	1.07487	0.951233	1.14422	0.976902	0.992148	1.02528	1.06625	0.821484	0.854164	0.852042	1.7446
F2DNT1	Predicted protein (Fragment) OS=Hordeum vulgare var. distichum PE=2 SV=1 - [F2DNT1_HORVD]	299	31.157	7.45947	52.68	13.38	1	1	2	2	catalytic activity	membrane	metabolic process	0.712446	0.969558	1.17547	1.23694	0.722899	1.16565	1.16939	0.967632	0.821927	1.01533	1.14945	1.08785
F2EBJ5	Predicted protein OS=Hordeum vulgare var. distichum PE=2 SV=1 - [F2EBJ5_HORVD]	310	34.4327	4.67822	81.26	7.74	1	2	2	4	catalytic activity; nucleotide binding		metabolic process	0.616126	1.2278	1.30654	0.926064	0.557819	0.822276	1.45381	1.16865	0.821985	1.21744	1.58573	1.21824
I1GVW4	Uncharacterized protein OS=Brachypodium distachyon GN=BRADI1G31860 PE=4 SV=1 - [I1GVW4_BRADI]	271	30.2233	6.78564	55.56	4.43	1	1	1	1	catalytic activity		metabolic process	0.743553	1.10288	1.22958	0.92675	0.752481	1.01151	1.22632	1.0285	0.822478	0.98282	1.15053	1.12719
I1IHT0	Uncharacterized protein OS=Brachypodium distachyon GN=BRADI4G05570 PE=3 SV=1 - [I1IHT0_BRADI]	404	46.0154	6.63916	60.81	4.21	1	1	1	2	catalytic activity; nucleotide binding	cytoplasm	metabolic process	0.999402	1.01367	1.09605	0.898985	0.968884	0.977696	1.01329	1.1173	0.822693	1.02468	1.19752	0.991502
F2DC74	Predicted protein OS=Hordeum vulgare var. distichum PE=2 SV=1 - [F2DC74_HORVD]	423	47.0908	8.96826	136.347	15.37	13	4	5	11	catalytic activity; nucleotide binding	cytoplasm	metabolic process; reproduction; response to stimulus	0.871218	0.906812	1.066	1.09486	0.794592	0.939609	1.20766	1.18387	0.822871	0.768464	1.11073	1.27153
I1HXS5	Uncharacterized protein OS=Brachypodium distachyon GN=BRADI3G05490 PE=3 SV=1 - [I1HXS5_BRADI]	529	56.2231	7.72314	102.32	6.43	1	3	3	6	catalytic activity	membrane	metabolic process	0.793879	0.772848	0.999186	1.61928	0.709276	0.582163	0.958985	2.12487	0.823085	0.698223	0.965422	2.00466
Q8LPA7	Cold shock protein-1 OS=Triticum aestivum GN=WCSP1 PE=2 SV=1 - [Q8LPA7_WHEAT]	229	21.3703	6.1001	1255.1	68.56	2	4	9	40	DNA binding; metal ion binding; RNA binding		metabolic process; regulation of biological process	0.800607	1.05609	1.09915	1.07943	0.785848	1.12071	1.24468	0.996476	0.824323	1.11485	1.12644	1.01829
F2EL68	Predicted protein OS=Hordeum vulgare var. distichum PE=2 SV=1 - [F2EL68_HORVD]	929	101.89	4.77979	40.8	3.88	2	3	3	3	transporter activity	cytoplasm; Golgi; membrane	cell organization and biogenesis; transport	0.917424	1.21665	1.10489	0.588859	0.933827	1.11413	1.17108	0.815519	0.824566	1.11227	1.20345	0.856272
F2DCY0	Predicted protein (Fragment) OS=Hordeum vulgare var. distichum PE=2 SV=1 - [F2DCY0_HORVD]	572	62.0996	6.0874	114.266	12.41	3	2	5	7	catalytic activity	membrane	metabolic process	0.906588	1.05696	1.22279	0.90242	0.894799	0.971999	1.23243	0.904585	0.825182	0.898498	1.20347	1.04084
F2DMW8	Predicted protein OS=Hordeum vulgare var. distichum PE=2 SV=1 - [F2DMW8_HORVD]	622	69.3013	7.10791	57.5757	3.22	1	2	2	2				0.760515	0.890859	1.12378	1.32885	0.649254	0.763047	1.21313	1.53158	0.825409	0.758798	1.05991	1.44765
D8L9J3	Dolichyl-diphosphooligosaccharide--protein glycosyltransferase, putative, expressed OS=Triticum aestivum GN=TAA_ctg0091b.00200.1 PE=4 SV=1 - [D8L9J3_WHEAT]	688	74.6619	6.7124	56.67	7.41	4	4	4	4	catalytic activity	cytoplasm; endoplasmic reticulum; membrane	metabolic process	0.782206	1.16647	1.0405	0.889276	0.836387	1.10801	1.0581	1.00853	0.829126	1.30651	1.13323	0.686204
F2CZ85	Predicted protein (Fragment) OS=Hordeum vulgare var. distichum PE=2 SV=1 - [F2CZ85_HORVD]	389	44.273	7.10791	46.57	3.34	1	1	1	1	protein binding; structural molecule activity	cytoplasm; membrane	transport	1.03556	0.760534	1.13951	1.10292	0.749786	1.13225	1.09008	1.00563	0.830087	0.773222	1.27779	1.16686
I1GZB5	Uncharacterized protein OS=Brachypodium distachyon GN=BRADI1G44440 PE=3 SV=1 - [I1GZB5_BRADI]	911	99.1657	9.18799	49.33	1.98	3	1	1	1	catalytic activity; nucleotide binding; protein binding	membrane	metabolic process	0.803362	0.687357	1.33104	1.20334	0.891763	0.585784	1.37515	1.1265	0.830272	0.723892	1.45641	0.921337
F2E520	Predicted protein OS=Hordeum vulgare var. distichum PE=2 SV=1 - [F2E520_HORVD]	477	50.6349	6.87354	132.322	9.43	2	4	4	5	catalytic activity; metal ion binding		metabolic process	0.924544	1.01819	1.09403	1.23504	0.773236	0.91291	1.14763	1.24706	0.83119	0.86153	1.13978	1.2403
F2DEW2	Predicted protein OS=Hordeum vulgare var. distichum PE=2 SV=1 - [F2DEW2_HORVD]	399	44.5493	6.02393	98.7282	19.55	2	6	6	9	catalytic activity; nucleotide binding	cytoplasm	metabolic process	0.85743	1.0377	1.01618	1.0538	0.893641	1.09637	1.01708	1.08193	0.831492	1.15681	1.11697	1.20561
F2D3Y8	Predicted protein OS=Hordeum vulgare var. distichum PE=2 SV=1 - [F2D3Y8_HORVD]	313	33.0586	5.63037	65.6844	13.1	5	3	3	3	catalytic activity	membrane	metabolic process	0.947041	0.994348	1.07877	1.08562	1.15172	0.98729	0.937867	0.975345	0.832281	0.709774	1.19628	1.09984
I1HIQ7	Uncharacterized protein OS=Brachypodium distachyon GN=BRADI2G23250 PE=3 SV=1 - [I1HIQ7_BRADI]	649	71.021	5.2876	3977.77	54.08	7	2	38	280	nucleotide binding		cell organization and biogenesis	0.767727	0.816194	1.31272	1.01804	0.748766	1.00826	1.27737	0.981708	0.833026	0.930602	1.26814	1.03781
I1IF34	Annexin OS=Brachypodium distachyon GN=BRADI3G58830 PE=3 SV=1 - [I1IF34_BRADI]	315	35.4024	6.55127	42.1767	10.16	1	2	3	3	metal ion binding			0.826008	1.29829	0.884556	1.12279	0.69158	1.28215	0.921734	1.30919	0.833552	1.27163	0.870973	1.21631
I1IFE7	Uncharacterized protein OS=Brachypodium distachyon GN=BRADI3G59627 PE=4 SV=1 - [I1IFE7_BRADI]	2069	233.178	5.21143	0	0.39	1	1	1	1	protein binding	cytoplasm; membrane; mitochondrion; nucleus	cell organization and biogenesis; transport	1.00971	1.08462	1.01276	0.939016	0.812459	1.04685	1.05744	1.18775	0.833647	1.10209	1.32582	0.653729
D2KZ12	3-ketoacyl-CoA thiolase-like protein OS=Triticum aestivum GN=TaSAG8 PE=2 SV=1 - [D2KZ12_WHEAT]	459	47.8958	7.95752	423.496	46.62	2	2	13	31	catalytic activity	membrane	metabolic process	0.814723	0.961282	1.09922	1.1224	0.995127	1.1264	0.93792	1.0752	0.834678	1.15927	0.997515	1.02929
Q43470	14-3-3-like protein B OS=Hordeum vulgare PE=2 SV=1 - [1433B_HORVU]	262	29.6728	4.7417	1847.2	62.98	8	5	18	93	protein binding			0.672012	1.17281	1.28067	1.07855	0.683644	1.21501	1.3522	0.974175	0.835097	1.07896	1.17788	0.921468
F2CQ10	Predicted protein OS=Hordeum vulgare var. distichum PE=2 SV=1 - [F2CQ10_HORVD]	169	18.8764	5.18604	21.89	13.02	3	1	1	1	catalytic activity; nucleotide binding			0.444782	1.94072	1.38941		0.622529	0.837801	1.70452	0.794615	0.835394	0.96286	1.17307	1.12174
F2DPN6	Predicted protein OS=Hordeum vulgare var. distichum PE=2 SV=1 - [F2DPN6_HORVD]	319	35.6033	6.48096	31.8	3.76	1	1	1	1	protein binding	membrane	cellular homeostasis; regulation of biological process	0.897072	0.97373	1.12926	1.04465	0.81132	1.00607	1.05904	1.24047	0.835617	0.843509	1.19453	1.21209
F2DS59	Predicted protein OS=Hordeum vulgare var. distichum PE=2 SV=1 - [F2DS59_HORVD]	331	35.8435	9.39307	508.706	33.23	1	2	10	37	catalytic activity	membrane	metabolic process	0.745412	0.932674	1.09455	1.22188	0.806216	1.10696	1.08561	1.04145	0.836441	1.04691	1.0037	1.21252
F2CTC8	Predicted protein OS=Hordeum vulgare var. distichum PE=2 SV=1 - [F2CTC8_HORVD]	345	37.3202	4.79248	37.1318	6.09	3	2	2	2		membrane		0.840725	1.1042	1.06083	1.00101	0.93139	1.01698	1.04392	1.07568	0.836875	1.02411	1.17058	1.01838
F2CXY5	Predicted protein OS=Hordeum vulgare var. distichum PE=2 SV=1 - [F2CXY5_HORVD]	140	15.4623	10.0083	55.71	11.43	1	1	1	1	RNA binding	cytoplasm	transport	1.07794	0.943349	1.07944	0.908678	1.10021	1.16147	1.13578	0.965246	0.837262	1.097	1.17908	1.02585
Q7X729	Acidic ribosomal protein P2 (Fragment) OS=Triticum aestivum PE=1 SV=1 - [Q7X729_WHEAT]	112	11.4487	4.41162	276.105	47.32	2	3	5	31	structural molecule activity	cytoplasm; ribosome	metabolic process	0.83589	1.13318	1.2304	0.812249	0.733365	1.19751	1.15523	0.981195	0.837473	1.29004	1.18058	0.768657
F2CUT7	Predicted protein OS=Hordeum vulgare var. distichum PE=2 SV=1 - [F2CUT7_HORVD]	413	44.671	9.26123	43.76	10.17	2	3	3	3	catalytic activity; nucleotide binding	membrane	metabolic process	0.989634	1.22657	1.00233	0.896133	0.954911	1.35202	0.964787	0.736404	0.83785	0.946882	1.15127	0.882733
C7AE90	Ubiquitin-like protein OS=Triticum aestivum GN=UbiL2 PE=2 SV=1 - [C7AE90_WHEAT]	568	58.3222	4.89404	194.372	10.39	2	1	4	6	protein binding			0.936663	0.945853	1.1098	1.0192	0.968905	1.26849	1.03913	0.799525	0.837965	1.19377	1.52412	1.1339
I1HXK3	Uncharacterized protein OS=Brachypodium distachyon GN=BRADI3G04900 PE=4 SV=1 - [I1HXK3_BRADI]	208	23.2934	5.18604	37.23	12.02	1	2	2	2				0.784086	0.917792	1.29586	0.974454	0.958239	1.22619	1.04568	0.669816	0.83835	0.950615	1.18175	1.06788
F2DBR2	Predicted protein OS=Hordeum vulgare var. distichum PE=2 SV=1 - [F2DBR2_HORVD]	1040	112.168	5.19873	273.034	10.1	3	9	9	18	enzyme regulator activity	membrane; proteasome	metabolic process; regulation of biological process	0.949007	0.884005	1.10524	1.07103	0.892115	0.859767	1.1194	1.15268	0.839629	0.81495	1.17925	1.18342
F6M8E2	Alpha-gliadin (Fragment) OS=Triticum compactum PE=4 SV=1 - [F6M8E2_9POAL]	150	16.9318	7.40088	26.04	8.67	7	1	1	1				1.01044	0.942521	1.14517	0.89417	0.99478	1.02759	0.931848	1.1636	0.841602	0.471164	1.32482	1.45914
F2E445	Predicted protein OS=Hordeum vulgare var. distichum PE=2 SV=1 - [F2E445_HORVD]	228	24.711	4.60205	30.25	4.39	2	1	1	1	catalytic activity	membrane	metabolic process	0.667419	1.22052	1.01027	1.26127	0.576138	1.09221	1.11647	1.37283	0.841618	1.18738	1.17457	0.793671
I1GTM8	Uncharacterized protein OS=Brachypodium distachyon GN=BRADI1G25260 PE=4 SV=1 - [I1GTM8_BRADI]	296	31.6093	5.09717	0	3.04	1	1	1	1		membrane		0.948693	1.122	0.854674	1.2503	0.798493	1.12553	0.996991	1.20967	0.841939	1.09205	0.977219	1.25776
I1HCH1	Uncharacterized protein OS=Brachypodium distachyon GN=BRADI2G04537 PE=4 SV=1 - [I1HCH1_BRADI]	121	13.4669	4.91943	93.8318	14.88	3	2	2	5				0.904713	0.992217	1.18798	0.918525	0.721785	1.07852	1.23806	0.948288	0.842014	1.07387	1.2349	0.893501
F2CS08	Predicted protein (Fragment) OS=Hordeum vulgare var. distichum PE=2 SV=1 - [F2CS08_HORVD]	433	46.7651	8.48486	120.972	22.4	5	8	8	9	RNA binding	membrane		0.809817	1.04477	1.1769	0.994973	0.783399	1.08253	1.1281	0.98307	0.842447	1.05628	1.09147	1.14488
F2DDQ9	Predicted protein OS=Hordeum vulgare var. distichum PE=2 SV=1 - [F2DDQ9_HORVD]	893	98.7258	4.89404	69.5409	5.82	1	4	4	5	protein binding; transporter activity	membrane	transport	0.933576	1.04573	1.01207	1.10253	0.661156	1.26629	1.14421	0.877076	0.842474	1.07954	1.0237	1.28268
Q9SWU3	Histone H1 WH1A.1 OS=Triticum aestivum PE=2 SV=1 - [Q9SWU3_WHEAT]	236	23.9991	10.7993	20.25	11.44	5	3	3	7	DNA binding	chromosome; nucleus	cell organization and biogenesis; metabolic process	0.935851	1.10432	1.18238	0.66711	0.875012	1.20802	1.23978	0.672688	0.843648	1.07288	1.29928	0.604513
F2CS54	Predicted protein OS=Hordeum vulgare var. distichum PE=2 SV=1 - [F2CS54_HORVD]	665	73.0727	5.21143	3485.22	48.72	4	8	38	195	catalytic activity; nucleotide binding		cell organization and biogenesis	0.787074	1.16568	1.01402	1.04908	0.875562	1.18525	1.00684	1.09218	0.844308	1.1514	1.01361	1.06839
F2DGN6	Predicted protein OS=Hordeum vulgare var. distichum PE=2 SV=1 - [F2DGN6_HORVD]	374	39.5962	9.45166	125.9	14.71	1	3	3	5	catalytic activity; nucleotide binding	membrane	metabolic process	0.789461	1.199	0.983962	1.21109	1.01891	1.5776	0.904254	1.37603	0.844671	1.08482	0.837131	1.5204
F2CY68	Predicted protein OS=Hordeum vulgare var. distichum PE=2 SV=1 - [F2CY68_HORVD]	530	58.4729	6.49365	33.83	5.09	2	3	3	4	catalytic activity; metal ion binding		metabolic process	1.13795	1.17929	0.963082	0.833636	0.936466	1.10662	1.11691	0.840689	0.844792	1.08686	1.19281	0.875718
F2CPS5	Predicted protein OS=Hordeum vulgare var. distichum PE=2 SV=1 - [F2CPS5_HORVD]	157	17.3012	8.85107	90.9733	19.11	2	1	2	3				0.868041	1.18843	0.979384	1.06442	0.910499	1.18444	0.98041	0.996311	0.845607	1.12731	1.03454	1.11754
I1HGG4	Uncharacterized protein OS=Brachypodium distachyon GN=BRADI2G16660 PE=4 SV=1 - [I1HGG4_BRADI]	358	38.5806	9.0415	64.79	6.15	2	2	2	2	protein binding		metabolic process	0.89503	1.04548	0.829586	1.44332	0.790582	1.06934	0.993744	1.34025	0.845712	1.0292	0.828311	1.39819
F2CRX3	Predicted protein (Fragment) OS=Hordeum vulgare var. distichum PE=2 SV=1 - [F2CRX3_HORVD]	549	60.6901	5.71924	172.01	10.56	4	4	4	5	catalytic activity; nucleotide binding	membrane	metabolic process	1	1.19365	0.969212	1.08352	0.936497	1.15551	0.984545	0.928884	0.845738	1.07093	1.0588	1.08696
I1I2S0	Uncharacterized protein OS=Brachypodium distachyon GN=BRADI3G20460 PE=4 SV=1 - [I1I2S0_BRADI]	663	71.6175	7.73779	372.256	19.76	1	1	11	20	nucleotide binding; RNA binding	membrane		0.818758	0.902733	1.28612	1.01293	0.749382	1.08152	1.19547	0.980747	0.84624	1.07314	1.17465	0.999394
Q1PBH3	Tocopherol cyclase OS=Triticum aestivum GN=TC PE=2 SV=1 - [Q1PBH3_WHEAT]	467	52.0406	7.1958	105.94	8.99	2	2	3	4	catalytic activity			0.631516	0.880947	1.306	1.19363	0.814077	0.918386	1.26836	1.10833	0.846389	0.827258	1.3715	1.05643
F2CQP8	Predicted protein OS=Hordeum vulgare var. distichum PE=2 SV=1 - [F2CQP8_HORVD]	291	32.5254	5.49072	972.784	50.86	1	4	15	69	catalytic activity; metal ion binding			0.824126	1.02119	1.0363	1.28488	0.774576	0.94001	1.07826	1.34512	0.846859	0.97427	1.02589	1.34944
I1H5P4	Uncharacterized protein OS=Brachypodium distachyon GN=BRADI1G63020 PE=3 SV=1 - [I1H5P4_BRADI]	494	53.1373	7.59131	238.663	22.67	1	8	8	15	catalytic activity	cytoplasm	metabolic process	0.899171	1.05501	0.981013	1.08825	0.922352	0.882306	1.05778	1.14764	0.846911	0.958494	1.03972	1.18819
F2CZV9	Histone deacetylase OS=Hordeum vulgare var. distichum PE=2 SV=1 - [F2CZV9_HORVD]	518	57.8159	5.37646	0	2.32	4	1	1	1	catalytic activity	nucleus	cell organization and biogenesis; metabolic process; regulation of biological process	1.02604	0.826618	1.18078	0.960304	0.770004	1.00504	1.24719	0.9749	0.847686	0.83624	1.32895	0.971522
F2CYH1	Predicted protein OS=Hordeum vulgare var. distichum PE=2 SV=1 - [F2CYH1_HORVD]	300	32.114	5.50342	135.323	9	2	2	2	6	catalytic activity; metal ion binding	cytoplasm; membrane		1.00659	1.04494	0.978127	1.05813	1.01608	0.891557	1.15751	0.895545	0.848508	1.20356	1.14572	0.822269
I1HZI3	Uncharacterized protein OS=Brachypodium distachyon GN=BRADI3G10250 PE=4 SV=1 - [I1HZI3_BRADI]	471	52.1358	6.93213	57.48	4.46	1	1	2	3	catalytic activity			0.922989	0.958671	0.991986	1.17737	0.92329	0.940576	0.935921	1.37666	0.849067	0.95403	0.895032	1.56797
F2DG15	Predicted protein OS=Hordeum vulgare var. distichum PE=2 SV=1 - [F2DG15_HORVD]	1220	134.206	5.92236	144.73	6.07	1	1	7	9		membrane		1.04443	0.5571	1.13111	1.36754	0.601552	0.433865	1.44467	1.63321	0.849126	0.814174	1.21128	1.23533
F2CWM2	Predicted protein OS=Hordeum vulgare var. distichum PE=2 SV=1 - [F2CWM2_HORVD]	457	48.158	6.80029	168.382	12.25	2	5	5	6	catalytic activity		metabolic process	1.06709	0.986308	0.987658	1.16092	0.864299	0.973568	1.04587	1.17477	0.850202	0.993014	0.975372	1.3379
I1HGB6	Uncharacterized protein OS=Brachypodium distachyon GN=BRADI2G16237 PE=4 SV=1 - [I1HGB6_BRADI]	859	91.6047	5.2749	45.56	2.79	4	2	2	2				0.818855	1.03199	1.16155	1.01498	0.859626	1.15765	1.04535	0.986997	0.850409	1.10525	1.06197	1.03742
I3NM23	Lipoxygenase OS=Triticum aestivum PE=3 SV=1 - [I3NM23_WHEAT]	861	95.9192	6.27783	248.946	11.96	11	2	9	15	catalytic activity; metal ion binding	membrane	metabolic process	0.943212	1.12149	0.92017	1.13902	0.914066	0.973156	0.996109	1.28409	0.850674	1.40846	0.955732	1.39078
I1GQY0	Lon protease homolog OS=Brachypodium distachyon GN=BRADI1G17070 PE=3 SV=1 - [I1GQY0_BRADI]	994	108.338	5.43994	63.24	3.82	1	3	3	3	catalytic activity; nucleotide binding	membrane	metabolic process	0.873323	0.990224	0.938754	1.05534	1.25305	1.26995	1.2743	0.913871	0.851171	0.828432	1.10891	1.35723
I1HNP3	Uncharacterized protein OS=Brachypodium distachyon GN=BRADI2G41340 PE=4 SV=1 - [I1HNP3_BRADI]	173	18.8231	5.10986	90.3081	17.34	2	1	2	4				1.07538	0.968785	1.01388	0.968327	1.22214	0.761659	1.01569	1.05702	0.852051	0.981209	1.27149	0.899474
F2DAW4	Predicted protein OS=Hordeum vulgare var. distichum PE=4 SV=1 - [F2DAW4_HORVD]	96	10.2969	4.36084	82.2767	36.46	1	3	3	3				1.25412	1.22739	0.810798	0.661699	0.787552	1.19832	1.01624	1.0961	0.852804	1.20787	0.905848	0.858142
I1ISA4	Uncharacterized protein OS=Brachypodium distachyon GN=BRADI4G36490 PE=4 SV=1 - [I1ISA4_BRADI]	539	61.5202	6.771	49.93	2.04	1	1	1	1	protein binding	membrane		0.904952	1.04086	1.11625	0.968871	0.950315	0.794386	1.23209	1.01402	0.853732	1.03859	1.20295	0.897962
C7C4X1	Glyceraldehyde-3-phosphate dehydrogenase OS=Triticum aestivum GN=ga3pd PE=2 SV=1 - [C7C4X1_WHEAT]	337	36.5048	7.18115	5460.78	62.61	9	14	26	295	catalytic activity; nucleotide binding		metabolic process	1.01648	1.1075	0.773098	1.28335	1.08451	1.13776	0.703898	1.31845	0.854211	1.02181	0.814212	1.28725
F2CYJ8	Predicted protein OS=Hordeum vulgare var. distichum PE=2 SV=1 - [F2CYJ8_HORVD]	577	63.4959	4.91943	432.967	19.06	4	9	9	26	antioxidant activity; catalytic activity		cellular homeostasis; metabolic process; regulation of biological process	0.836354	1.22792	1.03183	0.86359	0.87897	1.3212	0.983374	0.871015	0.855719	1.28575	1.07773	0.946664
F2CYV4	Predicted protein OS=Hordeum vulgare var. distichum PE=2 SV=1 - [F2CYV4_HORVD]	412	46.1228	9.21729	89.6367	9.22	1	4	4	5		membrane		0.917938	1.19276	0.786555	1.29439	0.722758	1.08287	0.828195	1.66318	0.855813	0.994908	0.854836	1.37343
I1HBU1	Uncharacterized protein OS=Brachypodium distachyon GN=BRADI2G02600 PE=4 SV=1 - [I1HBU1_BRADI]	702	74.1859	5.60498	81.0967	4.56	1	3	3	4	protein binding			0.836574	1.03121	1.08016	1.0215	0.861664	1.03079	1.22229	0.849339	0.856685	1.02251	1.19271	0.953553
F2CZS3	Predicted protein OS=Hordeum vulgare var. distichum PE=2 SV=1 - [F2CZS3_HORVD]	605	67.6563	4.77979	57.17	4.13	4	2	2	2	protein binding			0.953716	1.05692	1.04419	0.987664	0.745012	1.04446	1.00666	1.14285	0.856844	1.07658	0.935855	1.1607
F2CTR2	Predicted protein (Fragment) OS=Hordeum vulgare var. distichum PE=2 SV=1 - [F2CTR2_HORVD]	518	58.6539	6.99072	839.119	48.46	2	19	19	53	catalytic activity; nucleotide binding	cytoplasm	metabolic process	0.940827	1.05746	0.967253	1.12972	0.868819	1.00488	1.13183	1.20462	0.857317	0.967371	1.13936	1.11931
F2CZP2	Predicted protein OS=Hordeum vulgare var. distichum PE=2 SV=1 - [F2CZP2_HORVD]	705	77.5757	5.8208	90.6833	6.95	6	4	5	7	catalytic activity; nucleotide binding	membrane	metabolic process	0.933206	1.07638	0.930868	1.17743	0.943181	0.940316	0.953716	1.25051	0.85743	1.07294	1.07384	0.978904
I1H8U4	Uncharacterized protein OS=Brachypodium distachyon GN=BRADI1G72120 PE=4 SV=1 - [I1H8U4_BRADI]	233	26.4114	8.01611	54.56	4.29	3	1	1	1				0.786281	1.08765	1.17341	0.98133	1.00168	1.17677	1.09166	0.675687	0.857781	1.20663	1.12356	0.833704
F2D9Z5	Predicted protein OS=Hordeum vulgare var. distichum PE=2 SV=1 - [F2D9Z5_HORVD]	358	38.1246	5.93506	577.41	48.32	4	12	13	41		membrane		1.00168	1.0834	0.997869	0.970157	0.906241	1.12624	0.977223	0.988728	0.858275	1.09552	1.05287	1.03637
F2D195	Predicted protein OS=Hordeum vulgare var. distichum PE=2 SV=1 - [F2D195_HORVD]	984	109.17	6.72705	174.531	4.37	7	2	5	11	catalytic activity; nucleotide binding; protein binding	cytoplasm	metabolic process; regulation of biological process; response to stimulus	1.07066	0.957568	0.91218	1.23964	0.98768	0.979038	0.969753	1.1304	0.858785	0.925533	1.04854	1.1687
A0MAU9	Putative steroid membrane binding protein OS=Triticum aestivum GN=MBP PE=2 SV=1 - [A0MAU9_WHEAT]	223	24.2041	4.71631	182.037	34.98	4	5	5	9				0.989548	1.29916	0.836451	0.979611	0.974363	1.13865	1.01166	0.922643	0.859991	1.07101	1.19987	0.836991
Q8S3J5	Ferredoxin OS=Triticum aestivum PE=2 SV=1 - [Q8S3J5_WHEAT]	151	16.0536	4.88135	55.34	9.27	1	1	1	1	metal ion binding		metabolic process	0.854761	1.06374	1.2726	0.743059	1.00202	0.892992	1.20755	1.43429	0.861225	1.05818	1.01836	1.14924
F2D424	Predicted protein OS=Hordeum vulgare var. distichum PE=2 SV=1 - [F2D424_HORVD]	441	44.0628	8.44092	46.7533	8.16	2	3	3	4	nucleotide binding	membrane		0.788751	1.16389	1.13364	0.980422	0.920675	1.25358	0.957301	1.04834	0.861806	1.13169	1.09663	0.907419
F2EKA8	Predicted protein OS=Hordeum vulgare var. distichum PE=2 SV=1 - [F2EKA8_HORVD]	557	60.5944	5.94775	212.699	20.29	2	6	8	12	catalytic activity	membrane	metabolic process	0.874567	0.986654	1.0842	1.11545	0.950312	0.989384	1.15707	1.05256	0.863603	1.1179	1.2011	1.1369
F2DDR9	Hexokinase 5 OS=Hordeum vulgare var. distichum GN=HXK5 PE=2 SV=1 - [F2DDR9_HORVD]	507	54.6507	6.31592	59.76	7.5	3	3	3	3	catalytic activity; nucleotide binding	membrane	metabolic process	0.89987	1.08166	1.21837	0.692438	1.06745	1.16113	0.915493	0.718306	0.863811	1.09593	1.12122	0.793332
I1HSQ2	Uncharacterized protein OS=Brachypodium distachyon GN=BRADI2G53077 PE=4 SV=1 - [I1HSQ2_BRADI]	361	41.3004	6.96143	212.691	18.28	10	4	4	9	nucleotide binding; signal transducer activity	cytoplasm; nucleus	cell communication; regulation of biological process; response to stimulus	0.997987	1.11091	0.864281	1.24072	0.887505	1.157	0.83217	1.25982	0.864196	1.18335	0.724636	1.4134
I1I0Y4	Uncharacterized protein OS=Brachypodium distachyon GN=BRADI3G15050 PE=4 SV=1 - [I1I0Y4_BRADI]	936	102.175	6.12549	445.648	14.42	1	1	12	31		membrane	metabolic process	1.20742	0.851184	1.06237	0.870399	0.879093	0.723331	1.26073	1.1628	0.864381	0.850651	1.24173	1.07969
I1IKY0	Uncharacterized protein OS=Brachypodium distachyon GN=BRADI4G15710 PE=4 SV=1 - [I1IKY0_BRADI]	1118	130.85	5.88428	70.1367	3.58	5	1	4	5	catalytic activity; protein binding		metabolic process	0.99084	1.08431	1.05278	0.897871	0.839048	1.2293	0.914052	1.15741	0.865348	1.16154	1.06869	0.975948
F2DWX8	Predicted protein OS=Hordeum vulgare var. distichum PE=2 SV=1 - [F2DWX8_HORVD]	203	21.6919	6.39209	95.1855	13.3	5	1	2	2	catalytic activity; nucleotide binding	membrane	metabolic process; regulation of biological process	1.0361	0.975997	1.02927	1.01301	1.07665	1.11202	0.901854	0.98273	0.866088	1.0046	0.918096	1.03843
Q2Q091	Peptidyl-prolyl cis-trans isomerase (Fragment) OS=Triticum aestivum GN=CYP20-a PE=3 SV=1 - [Q2Q091_WHEAT]	150	16.3562	8.27979	715.688	45.33	12	1	6	26	catalytic activity		metabolic process	1.03264	0.924128	1.13919	0.896204	1.01806	1.02045	1.0287	0.945375	0.867143	0.952528	1.18381	1.04427
F2D7B8	Predicted protein (Fragment) OS=Hordeum vulgare var. distichum PE=2 SV=1 - [F2D7B8_HORVD]	680	72.7425	5.45264	1236.76	27.35	3	3	16	58	nucleotide binding; protein binding		cell organization and biogenesis; metabolic process	0.745035	0.835498	1.20344	1.37709	0.695959	0.806774	1.23496	1.36706	0.868026	0.799557	1.12082	1.48257
Q69EY5	GDP dissociation inhibitor protein OS=Hordeum vulgare GN=GDI1 PE=2 SV=1 - [Q69EY5_HORVU]	445	49.2447	6.27783	106.03	12.13	6	1	4	5	enzyme regulator activity		transport	0.894339	1.04221	1.03987	1.11366	0.944845	1.02398	0.993706	1.13411	0.868468	0.90065	1.23459	1.02154
F2E7Q5	Predicted protein OS=Hordeum vulgare var. distichum PE=2 SV=1 - [F2E7Q5_HORVD]	425	47.3851	6.27783	44.7265	12.47	2	4	4	5	protein binding			1.0377	0.960938	1.02675	1.10674	0.928476	1.02088	1.0913	1.04975	0.868605	0.989964	1.11582	0.958455
F2DAJ1	Predicted protein OS=Hordeum vulgare var. distichum PE=2 SV=1 - [F2DAJ1_HORVD]	298	33.2483	6.58057	66.69	16.78	2	4	4	7				0.930934	0.99526	1.09589	1.03849	0.943824	1.05785	1.02559	1.06642	0.868606	1.04608	1.10271	1.15393
I1HKU3	Uncharacterized protein OS=Brachypodium distachyon GN=BRADI2G31920 PE=4 SV=1 - [I1HKU3_BRADI]	215	24.9507	8.04541	25.03	14.42	1	3	3	4				0.933887	1.2705	0.981172	0.926932	0	2.30357	1.47289	0	0.869995	1.30815	0.935729	0.877729
I1I0X2	Uncharacterized protein OS=Brachypodium distachyon GN=BRADI3G14960 PE=4 SV=1 - [I1I0X2_BRADI]	291	32.5585	5.49072	1131.41	39.18	2	2	13	67	catalytic activity; metal ion binding			0.92173	0.988677	0.935094	1.34576	0.88718	0.985015	0.911342	1.35128	0.870099	0.929951	0.961553	1.3699
F2DX45	Predicted protein OS=Hordeum vulgare var. distichum PE=2 SV=1 - [F2DX45_HORVD]	790	88.1781	6.01123	499.45	22.53	1	7	16	29	catalytic activity; metal ion binding		metabolic process	1.02712	1.07038	0.998565	0.99241	0.991184	1.02283	1.15709	0.831296	0.870707	1.16226	1.07776	0.945348
F2DNX0	Predicted protein OS=Hordeum vulgare var. distichum PE=2 SV=1 - [F2DNX0_HORVD]	306	33.8253	7.54736	66.15	2.94	1	1	1	1				0.850021	1.03497	1.15698	0.985725	0.78049	1.08166	1.14156	1.00506	0.870951	1.16226	1.11973	0.878659
I1H7M5	Uncharacterized protein OS=Brachypodium distachyon GN=BRADI1G68670 PE=4 SV=1 - [I1H7M5_BRADI]	273	31.5596	5.73193	67.8306	5.13	4	1	1	4	catalytic activity	membrane		1.08376	1.06678	0.774223	1.38211	0.797454	0.87215	1.08748	1.38822	0.871081	0.778092	1.0938	1.43543
F4Y594	Heat shock protein 90 OS=Triticum aestivum GN=Hsp90.2-D1 PE=2 SV=1 - [F4Y594_WHEAT]	700	80.3869	5.05908	1462.46	47.71	4	2	38	115	nucleotide binding; protein binding	cytoplasm; membrane	metabolic process; response to stimulus	0.892133	0.998705	1.13739	0.837906	0.757252	1.18459	0.928138	1.0539	0.871865	1.08635	1.00383	1.02748
I1GYH7	Uncharacterized protein OS=Brachypodium distachyon GN=BRADI1G41790 PE=4 SV=1 - [I1GYH7_BRADI]	83	8.82449	6.60986	160	46.99	3	3	3	6	metal ion binding		transport	0.776162	0.954595	0.939384	1.49282	0.871782	1.0344	0.92881	1.45691	0.871887	0.925581	0.960231	1.66769
F2CSA7	Predicted protein OS=Hordeum vulgare var. distichum PE=2 SV=1 - [F2CSA7_HORVD]	298	32.2842	5.5542	60.86	3.36	4	1	1	1	catalytic activity		metabolic process	1.18623	0.854465	0.974243	1.04813	0.647072	0.789003	1.59289	0.838951	0.872076	0.864798	1.19595	1.09436
F2DNQ0	Predicted protein (Fragment) OS=Hordeum vulgare var. distichum PE=2 SV=1 - [F2DNQ0_HORVD]	165	18.2141	6.02393	0	5.45	2	1	1	1	catalytic activity		metabolic process	0.664017	0.942043	1.21396	1.27622	0.758004	1.07153	0.953035	1.28556	0.872717	1.04684	0.799595	1.46176
F2CW97	Predicted protein OS=Hordeum vulgare var. distichum PE=2 SV=1 - [F2CW97_HORVD]	464	50.6468	8.63135	145.527	24.35	4	10	10	12	catalytic activity; nucleotide binding	membrane	metabolic process	0.845227	0.966043	1.05979	1.01654	0.905789	1.07691	1.06132	1.10675	0.873104	1.02443	1.12341	1.01978
F2DYP6	Predicted protein OS=Hordeum vulgare var. distichum PE=2 SV=1 - [F2DYP6_HORVD]	448	48.4556	4.57666	25.88	4.69	2	2	2	2	catalytic activity; nucleotide binding	membrane	metabolic process	1.03246	0.929836	1.04694	1.02434	1.07145	1.00375	0.93002	1.08542	0.873329	1.37404	0.704368	1.32011
P46274	Mitochondrial outer membrane porin OS=Triticum aestivum GN=VDAC1 PE=2 SV=1 - [VDAC1_WHEAT]	275	28.887	8.44092	39.32	19.27	2	5	5	6	transporter activity	cytoplasm; membrane; mitochondrion	regulation of biological process; transport	1.10544	1.19959	1.00246	0.921112	1.02793	1.12288	0.885743	0.910668	0.873402	1.07391	0.850679	1.03749
B2ZGG4	GTPase SAR1 OS=Triticum aestivum GN=Sar1.1 PE=2 SV=1 - [B2ZGG4_WHEAT]	193	22.0674	6.80029	0	6.74	9	1	1	1	nucleotide binding	cytoplasm; endoplasmic reticulum; Golgi	transport	1.07565	0.824123	1.07559	1.07271	0.876458	0.692592	1.11209	1.46622	0.874485	0.794829	1.04825	1.57253
Q9M7E9	Eukaryotic initiation factor 4B (Fragment) OS=Triticum aestivum GN=Eif4B PE=4 SV=1 - [Q9M7E9_WHEAT]	135	14.8474	5.26221	102.655	25.19	2	1	3	4	RNA binding		metabolic process	0.796743	1.24908	0.842237	1.29906	0.807601	1.40245	0.900066	0.999359	0.875797	1.12437	0.976086	1.15805
F2DAR6	Predicted protein OS=Hordeum vulgare var. distichum PE=2 SV=1 - [F2DAR6_HORVD]	271	27.0808	5.46533	43.69	7.38	3	1	1	1	catalytic activity; nucleotide binding	membrane	metabolic process	0.992227	1.09464	0.959223	1.04326	0.788805	0	1.61403	1.6356	0.875844	1.09392	1.09777	0.862677
F2CS69	Predicted protein OS=Hordeum vulgare var. distichum PE=2 SV=1 - [F2CS69_HORVD]	560	60.5828	6.66846	631.959	25.89	3	14	14	42	catalytic activity; nucleotide binding	cytoplasm; cytosol	metabolic process	0.937839	1.02262	1.08864	0.974264	0.821571	1.01572	1.17493	1.04518	0.876516	0.964385	1.15677	1.07288
I1HWC7	Uncharacterized protein OS=Brachypodium distachyon GN=BRADI3G01477 PE=3 SV=1 - [I1HWC7_BRADI]	665	73.3139	5.18604	3625.46	41.5	4	2	33	205	catalytic activity; nucleotide binding		cell organization and biogenesis	0.936942	1.44054	0.743859	1.27992	0.906335	1.4178	0.698551	1.2044	0.877037	1.38788	0.782865	1.27148
I1GPF5	Uncharacterized protein OS=Brachypodium distachyon GN=BRADI1G12050 PE=4 SV=1 - [I1GPF5_BRADI]	987	108.308	6.93213	231.805	11.96	1	2	11	14	catalytic activity		metabolic process; regulation of biological process	0.748469	1.11442	1.10459	1.17938	0.759361	1.22326	0.975415	1.1118	0.877861	1.11228	1.09209	1.00307
F2DGY8	Predicted protein OS=Hordeum vulgare var. distichum PE=2 SV=1 - [F2DGY8_HORVD]	343	37.9986	8.23584	52.0985	20.7	7	5	5	6	protein binding			1.07293	0.935587	1.03606	0.888557	1.11131	1.05525	1.16115	0.977996	0.878057	0.82893	1.22032	1.03426
F2E6K4	Predicted protein OS=Hordeum vulgare var. distichum PE=2 SV=1 - [F2E6K4_HORVD]	343	36.6915	5.26221	55.18	12.83	4	4	4	6	catalytic activity	membrane		0.963477	1.10478	1.01668	0.75815	1.07472	1.04589	1.03275	0.854015	0.878239	1.06611	0.99466	0.96279
I1HYG5	Uncharacterized protein OS=Brachypodium distachyon GN=BRADI3G07370 PE=3 SV=1 - [I1HYG5_BRADI]	324	35.8756	6.56592	158.9	25	14	6	7	16	catalytic activity; nucleotide binding; protein binding; RNA binding	cytoplasm	metabolic process; regulation of biological process; reproduction; response to stimulus	0.947213	0.843298	1.13209	1.09129	0.848219	0.911218	1.02886	1.33207	0.878325	1.0811	1.08717	1.02919
F2DFW6	Predicted protein OS=Hordeum vulgare var. distichum PE=2 SV=1 - [F2DFW6_HORVD]	697	78.3753	5.42725	30.7	4.3	2	2	2	3	protein binding			0.907834	1.12884	0.881158	1.10647	0.795629	0.993068	1.26751	1.00049	0.878394	1.11167	1.16427	0.949016
I1IC62	Uncharacterized protein OS=Brachypodium distachyon GN=BRADI3G50470 PE=4 SV=1 - [I1IC62_BRADI]	262	28.7375	6.27783	186.06	5.73	3	1	1	4	catalytic activity	membrane	metabolic process	0.826363	1.34796	0.968204	1.08483	0.641292	1.36557	0.928862	1.10537	0.878474	1.61635	0.912646	0.872177
I1GT06	Uncharacterized protein OS=Brachypodium distachyon GN=BRADI1G23490 PE=4 SV=1 - [I1GT06_BRADI]	476	51.897	5.73193	41.93	4.41	2	2	2	2	catalytic activity; nucleotide binding		metabolic process; response to stimulus	0.992707	1.1	0.985854	0.972547	0.870594	1.02376	1.05307	1.04906	0.879328	1.05738	1.10485	0.940898
I1IFQ5	Uncharacterized protein OS=Brachypodium distachyon GN=BRADI3G60550 PE=3 SV=1 - [I1IFQ5_BRADI]	767	85.4256	5.77002	485.354	14.34	1	3	12	27	catalytic activity; metal ion binding		metabolic process	0.88915	1.12414	1.19452	0.887012	0.859084	1.14925	1.01852	0.985952	0.879671	1.29215	1.01448	1.12996
F2CYG9	Predicted protein OS=Hordeum vulgare var. distichum PE=2 SV=1 - [F2CYG9_HORVD]	605	66.7301	9.20264	71.31	2.15	1	1	1	3	catalytic activity; RNA binding	membrane	metabolic process	1.03896	1.2556	0.891746	0.794837	0.983188	1.16302	0.986288	0.895649	0.880001	1.19209	1.00764	0.963977
I1HRB0	Uncharacterized protein OS=Brachypodium distachyon GN=BRADI2G49180 PE=4 SV=1 - [I1HRB0_BRADI]	459	50.5315	7.86963	47.36	5.45	2	2	2	2	DNA binding; metal ion binding	membrane		1.44429	0.869407	0.883807	0.57674	1.04024	0.925283	1.09581	0.938551	0.880057	0.871974	1.21441	1.07676
I1HUR3	Uncharacterized protein OS=Brachypodium distachyon GN=BRADI2G59267 PE=4 SV=1 - [I1HUR3_BRADI]	513	56.4812	5.23682	50.09	1.56	1	1	1	1				1.10466	1.03724	1.09147	0.728096	1.05518	0.926512	1.19907	0.742683	0.881969	1.11769	1.11113	0.935199
D8L9G6	Phosphorylase OS=Triticum aestivum GN=TAA_ctg0079b.00040.1 PE=3 SV=1 - [D8L9G6_WHEAT]	832	93.6759	7.57666	79.07	3.85	7	3	3	3	catalytic activity		metabolic process	0.861095	1.06189	0.93628	1.4147	0.68585	1.02728	0.963302	1.22778	0.883219	1.11106	0.848557	1.32397
F2E785	Predicted protein OS=Hordeum vulgare var. distichum PE=2 SV=1 - [F2E785_HORVD]	1308	141.782	6.23975	139.27	5.58	3	3	5	8	protein binding	cytoplasm; membrane; mitochondrion		1.0853	0.989818	0.999509	1.0251	0.991403	1.10788	1.03615	1.09146	0.883534	1.24509	0.979751	1.02447
F2CSY5	Predicted protein OS=Hordeum vulgare var. distichum PE=2 SV=1 - [F2CSY5_HORVD]	187	20.9163	4.4624	68.5	9.63	2	2	2	2		membrane		1.03248	1.05298	0.997897	0.929617	0.85549	1.21409	1.02117	0.96669	0.884044	1.11962	1.09582	0.956197
D8L9A5	Putative PDI-like protein OS=Triticum aestivum GN=pdil5-1 PE=3 SV=1 - [D8L9A5_WHEAT]	440	47.1422	5.19873	309.988	27.73	2	1	10	16	catalytic activity	membrane	cellular homeostasis; metabolic process; regulation of biological process	1.03472	1.23787	0.800333	1.06981	0.637661	1.4363	1.42739	1.21361	0.884423	1.6287	0.553612	1.23587
F2E611	Predicted protein OS=Hordeum vulgare var. distichum PE=2 SV=1 - [F2E611_HORVD]	621	68.1508	6.53662	284.759	17.39	5	7	7	19	catalytic activity	membrane	metabolic process	1.02109	1.00287	0.976821	1.1476	0.957505	1.13024	1.04756	1.10352	0.88495	0.91025	1.1361	1.27538
I1J001	Uncharacterized protein OS=Brachypodium distachyon GN=BRADI5G16614 PE=3 SV=1 - [I1J001_BRADI]	192	20.8358	8.29443	62.3233	9.38	2	2	2	3	catalytic activity; nucleotide binding		metabolic process	0.850622	0.997556	1.00369	1.27853	1.07526	1.04593	0.969012	0.956176	0.885294	1.18936	0.933617	1.12048
F2CWJ6	Predicted protein OS=Hordeum vulgare var. distichum PE=2 SV=1 - [F2CWJ6_HORVD]	159	17.43	8.38232	74.4667	15.09	2	2	2	3				0.865123	0.888482	1.09924	1.3164	0.826768	0.968883	1.10464	1.18798	0.885358	0.82513	1.17733	1.32067
F8WTQ9	Delta-aminolevulinic acid dehydratase OS=Aegilops speltoides GN=ALAD1 PE=2 SV=1 - [F8WTQ9_AEGSP]	428	46.2024	5.8335	413.193	49.07	1	1	13	29	catalytic activity; metal ion binding		metabolic process	0.871592	1.29385	0.956739	0.963996	0.971235	1.10887	0.947581	1.03467	0.885933	1.24976	0.967953	0.969454
P36183	Endoplasmin homolog OS=Hordeum vulgare PE=2 SV=1 - [ENPL_HORVU]	809	92.8589	4.94482	740.501	29.3	7	21	23	41	nucleotide binding; protein binding	cytoplasm; endoplasmic reticulum; organelle lumen	metabolic process; response to stimulus	0.97035	1.38443	0.963713	0.811469	0.887321	1.26217	0.988875	0.821061	0.886988	1.33807	1.01474	0.722971
I1H0H0	Uncharacterized protein OS=Brachypodium distachyon GN=BRADI1G47700 PE=4 SV=1 - [I1H0H0_BRADI]	359	38.9386	8.66064	20.28	7.8	3	2	2	2	catalytic activity; metal ion binding; nucleotide binding		metabolic process	1.17827	0.984369	1.08429	0.589676	1.06946	1.03402	0.910337	1.22668	0.887013	0.976323	1.08863	1.14948
O49868	Putative ribophorin I homologue (Fragment) OS=Hordeum vulgare PE=4 SV=1 - [O49868_HORVU]	473	53.1099	6.81494	59.63	2.33	2	1	1	1	catalytic activity	cytoplasm; endoplasmic reticulum; membrane	metabolic process	0.749525	1.45945	0.9006	1.02242	0.717583	1.56952	0.859167	0.982444	0.887134	1.4934	0.870458	0.858661
I1H3E4	Uncharacterized protein OS=Brachypodium distachyon GN=BRADI1G56510 PE=3 SV=1 - [I1H3E4_BRADI]	112	12.7104	6.78564	0	15.18	5	1	1	2	catalytic activity; nucleotide binding; protein binding			1.01514	0.961629	1.17454	0.745162	0.931036	1.13842	1.0643	0.880293	0.887263	0.876614	1.28285	0.941972
F2CUM8	3-oxoacyl-[acyl-carrier-protein] synthase OS=Hordeum vulgare var. distichum PE=2 SV=1 - [F2CUM8_HORVD]	463	48.5643	7.15186	71.8	12.74	3	4	4	6	catalytic activity	membrane	metabolic process	0.982401	1.03548	0.962943	1.04651	0.961802	1.09374	0.973453	1.03951	0.888307	1.06506	1.13323	0.977169
F2E4Q2	Predicted protein (Fragment) OS=Hordeum vulgare var. distichum PE=2 SV=1 - [F2E4Q2_HORVD]	468	50.3528	6.85889	122.173	11.32	2	4	4	6	catalytic activity		metabolic process	1.05474	0.974099	1.07218	1.00115	0.869992	0.953075	1.26508	0.964381	0.888669	1.02691	1.22473	0.928978
F2E6W0	Predicted protein OS=Hordeum vulgare var. distichum PE=2 SV=1 - [F2E6W0_HORVD]	1243	137.822	6.46826	37.48	2.01	3	2	2	2	catalytic activity; metal ion binding	membrane	metabolic process	0.839289	0.982967	1.14721	1.04516	1.139	1.27617	0.831226	0.79829	0.8899	0.871448	1.30176	0.912127
A4ZCD1	GTP-binding protein OS=Triticum aestivum GN=GBP-1 PE=2 SV=1 - [A4ZCD1_WHEAT]	533	58.8701	5.71924	79.7667	10.32	5	5	5	6	catalytic activity; nucleotide binding		metabolic process	0.889053	1.06231	0.956353	1.24998	0.907857	1.15208	0.904436	1.24727	0.891848	0.940699	1.11869	1.27437
F2DET3	Predicted protein OS=Hordeum vulgare var. distichum PE=2 SV=1 - [F2DET3_HORVD]	471	51.4381	7.23975	246.853	20.38	4	7	8	23	catalytic activity	cytoplasm	metabolic process	0.867627	1.09391	1.00047	1.04571	0.832877	1.09443	1.13744	0.989848	0.892667	1.09571	1.03459	1.04974
I1GSJ4	Uncharacterized protein OS=Brachypodium distachyon GN=BRADI1G21990 PE=4 SV=1 - [I1GSJ4_BRADI]	363	40.9448	6.43018	1101.7	27	2	1	10	72	catalytic activity		cell organization and biogenesis; metabolic process	0.837564	1.19693	1.00889	1.04876	0.72094	1.16227	0.982355	1.27235	0.893032	1.04969	1.03718	1.34512
F2D6E2	Predicted protein OS=Hordeum vulgare var. distichum PE=2 SV=1 - [F2D6E2_HORVD]	335	36.2601	6.52197	259.332	38.81	1	6	8	15	protein binding			1.07969	1.16793	1.02372	0.93292	1.01937	1.2319	1.05659	0.815415	0.893141	1.07717	0.998582	1.02316
I1IEX1	Uncharacterized protein OS=Brachypodium distachyon GN=BRADI3G58130 PE=4 SV=1 - [I1IEX1_BRADI]	498	56.033	7.31299	125.61	10.64	2	2	5	6	catalytic activity; nucleotide binding; RNA binding	cytoplasm	metabolic process	0.961784	1.04967	1.17895	0.733518	1.02315	1.10277	0.936361	0.934428	0.893351	0.982283	1.2349	1.01005
F2DA67	Peptidyl-prolyl cis-trans isomerase OS=Hordeum vulgare var. distichum PE=2 SV=1 - [F2DA67_HORVD]	154	16.1674	5.59229	180.742	28.57	2	3	3	9	catalytic activity		metabolic process	0.921307	1.00923	0.890276	1.15908	0.906862	0.998348	0.973438	1.1572	0.893629	1.16286	0.933207	1.15038
F2DQ10	Predicted protein OS=Hordeum vulgare var. distichum PE=2 SV=1 - [F2DQ10_HORVD]	898	98.0595	5.18604	211.301	14.37	2	12	12	14	enzyme regulator activity	membrane; proteasome	metabolic process; regulation of biological process	0.874782	0.958193	1.12039	1.16697	0.904161	0.930772	1.17989	1.03498	0.893721	0.951333	1.19393	1.06302
F2CRQ8	Predicted protein OS=Hordeum vulgare var. distichum PE=2 SV=1 - [F2CRQ8_HORVD]	222	23.9169	5.42725	136.272	23.42	2	3	3	5				0.78792	0.900637	1.00489	1.4208	1.04276	0.955357	0.963152	1.27737	0.893731	0.953221	1.03333	1.26613
F2ECW3	Predicted protein OS=Hordeum vulgare var. distichum PE=2 SV=1 - [F2ECW3_HORVD]	165	17.8183	9.39307	42.26	9.09	1	1	1	1	catalytic activity		cellular homeostasis; regulation of biological process	0.923155	0.772256	1.14113	1.24708	0.732361	0.734683	1.20551	1.45998	0.893981	0.683513	1.26083	1.21986
F2DPD0	Predicted protein OS=Hordeum vulgare var. distichum PE=2 SV=1 - [F2DPD0_HORVD]	823	90.2966	6.06201	330.615	13.12	5	8	8	19	metal ion binding	cytoplasm; membrane	transport	1.03019	1.03403	0.962485	0.97648	0.865111	1.07065	1.0339	1.03093	0.893989	1.14346	1.01553	1.00221
F2E1C7	Predicted protein OS=Hordeum vulgare var. distichum PE=2 SV=1 - [F2E1C7_HORVD]	695	80.109	5.37646	48.9033	5.76	2	4	4	4	transporter activity	cytoplasm; Golgi; membrane	transport	0.877303	1.32574	0.983497	0.838029	0.922937	1.23755	1.02316	0.861646	0.894309	1.23112	1.05455	0.848391
I1H2Y8	Uncharacterized protein OS=Brachypodium distachyon GN=BRADI1G55060 PE=4 SV=1 - [I1H2Y8_BRADI]	1460	167.587	5.31299	38.35	0.68	4	1	1	1	catalytic activity; protein binding		metabolic process; regulation of biological process	1.00265	1.17473	0.964388	0.915822	1.06143	0.951425	0.814563	1.37041	0.895021	0.947575	0.918653	1.4691
F2D6N0	Predicted protein OS=Hordeum vulgare var. distichum PE=2 SV=1 - [F2D6N0_HORVD]	283	30.4777	8.45557	52.76	23.32	3	3	3	3	nucleotide binding; RNA binding		metabolic process	0.687842	1.13915	1.11186	1.00558	0.999421	1.3808	0.948487	0.976947	0.895402	0.922491	1.2243	1.12667
I1IVW7	Uncharacterized protein OS=Brachypodium distachyon GN=BRADI5G02170 PE=3 SV=1 - [I1IVW7_BRADI]	401	41.0091	6.41748	129.322	23.44	1	6	7	9	catalytic activity		metabolic process	1.06179	1.27405	1.22651	0.846989	0.802104	1.01294	1.22012	1.09164	0.895403	1.1322	1.00688	1.00039
F2CQH5	UDP-glucose 6-dehydrogenase OS=Hordeum vulgare var. distichum PE=2 SV=1 - [F2CQH5_HORVD]	480	52.675	6.23975	670.358	35	3	7	13	33	catalytic activity; nucleotide binding		metabolic process	1.12181	1.40028	0.876987	0.964563	1.14744	1.29677	0.872814	0.760007	0.895916	0.683285	1.59574	2.03155
I1GX60	Uncharacterized protein OS=Brachypodium distachyon GN=BRADI1G35600 PE=3 SV=1 - [I1GX60_BRADI]	490	52.876	7.07861	32.44	6.12	1	2	2	2	catalytic activity	membrane	metabolic process	0.804094	0.742762	1.27356	1.18575	0.65635	0.903101	1.32917	1.12743	0.896485	1.06939	0.966345	1.03433
I1GQJ1	Lysyl-tRNA synthetase OS=Brachypodium distachyon GN=BRADI1G15370 PE=3 SV=1 - [I1GQJ1_BRADI]	598	68.0421	6.0874	97.2598	13.04	3	8	8	10	catalytic activity; nucleotide binding	cytoplasm	metabolic process	0.857802	1.23208	0.860868	1.16094	0.830604	1.14231	1.01391	1.03656	0.897664	1.27019	0.847597	1.14787
Q5NE29	Non-specific lipid-transfer protein OS=Triticum aestivum GN=ltp9.4 PE=2 SV=1 - [Q5NE29_WHEAT]	122	12.3512	9.23193	376.392	31.15	2	2	4	21			transport	0.915467	1.04945	1.0548	0.939256	0.881674	1.04966	1.12103	1.12669	0.897987	1.06418	1.1373	0.971225
F2E8P0	Predicted protein OS=Hordeum vulgare var. distichum PE=2 SV=1 - [F2E8P0_HORVD]	316	35.1831	7.13721	0	4.75	1	1	1	1	protein binding		metabolic process	1.12474	0.985283	0.979429	0.958789	0.902934	1.0347	1.13278	0.939363	0.898351	1.07042	1.09895	0.982938
Q2PCC3	Type 2 non specific lipid transfer protein OS=Triticum aestivum GN=ltp7.1b PE=4 SV=1 - [Q2PCC3_WHEAT]	98	10.0579	8.67529	137.644	24.49	1	2	2	9			transport	0.690648	0.719088	1.13386	1.37222	0.769098	0.643063	1.24516	1.47425	0.898405	1.02786	1.14143	0.973368
Q75QN9	Cold shock domain protein 2 OS=Triticum aestivum GN=WCSP2 PE=2 SV=1 - [Q75QN9_WHEAT]	205	19.2135	5.90967	633.129	80	2	6	9	27	DNA binding; metal ion binding		metabolic process; regulation of biological process	1.22619	1.14511	1.15283	0.817738	0.832795	1.17009	1.13024	0.947966	0.898679	1.17986	1.14864	0.884748
F2CVN1	Predicted protein OS=Hordeum vulgare var. distichum PE=2 SV=1 - [F2CVN1_HORVD]	310	34.7504	6.59521	185.924	23.87	3	6	6	11	protein binding	membrane		1.06283	1.01565	1.04091	1.04524	0.919935	0.884058	1.16755	1.04693	0.898869	0.920174	1.19128	1.22059
I1H0F6	Uncharacterized protein OS=Brachypodium distachyon GN=BRADI1G47570 PE=4 SV=1 - [I1H0F6_BRADI]	1333	142.155	6.17627	47.56	0.83	1	1	1	1	catalytic activity; nucleotide binding; protein binding	membrane; nucleus; organelle lumen	metabolic process; regulation of biological process	0.961101	1.04651	1.06929	0.961267	0.923478	1.19519	1.04379	0.852182	0.899748	1.10162	1.05967	1.01931
B2ZGK8	Plastid acetyl-CoA carboxylase OS=Aegilops tauschii GN=Acc-1 PE=4 SV=1 - [B2ZGK8_AEGTA]	2311	254.716	6.16357	408.399	16.66	203	2	30	41	catalytic activity; metal ion binding; nucleotide binding		metabolic process	0.870291	1.24557	1.04634	0.782432	0	0	0	0	0.900479	1.24675	0.975888	0.893987
F2DLU8	Predicted protein (Fragment) OS=Hordeum vulgare var. distichum PE=2 SV=1 - [F2DLU8_HORVD]	528	60.7072	7.76709	28.26	2.46	1	1	1	1	protein binding		metabolic process	0.870396	1.17652	1.01505	1.0172	1.06494	0.990595	0.981542	1.02263	0.90081	0.947178	1.26265	0.8662
Q9M3U8	Putative elongation factor 1 beta OS=Hordeum vulgare GN=eEF1Bbeta 25 PE=2 SV=1 - [Q9M3U8_HORVU]	226	24.5453	4.66553	331.727	44.69	5	7	9	27	RNA binding	cytoplasm	metabolic process	0.870889	1.15371	1.01197	1.0913	0.821645	1.175	0.932902	1.06632	0.900823	1.07083	0.951442	1.04574
I1HHI6	Uncharacterized protein OS=Brachypodium distachyon GN=BRADI2G19570 PE=3 SV=1 - [I1HHI6_BRADI]	739	80.6438	5.98584	36.33	2.3	3	1	1	1	catalytic activity; nucleotide binding; RNA binding	membrane	metabolic process; reproduction	1.25223	0.878107	1.05282	0.787391	1.07687	1.34613	1.08767	0.350593	0.901028	0.81224	1.34477	0.888458
I1HUJ4	Peptidyl-prolyl cis-trans isomerase OS=Brachypodium distachyon GN=BRADI2G58640 PE=4 SV=1 - [I1HUJ4_BRADI]	155	16.3814	9.05615	42.09	17.42	1	2	2	2	catalytic activity		metabolic process	0.963126	0.929528	0.977911	1.25467	1.09615	0.981867	0.96956	1.10518	0.901929	1.08691	0.814345	1.38701
I1IQG6	Uncharacterized protein OS=Brachypodium distachyon GN=BRADI4G31310 PE=3 SV=1 - [I1IQG6_BRADI]	511	54.7782	8.11865	494.075	13.7	2	1	6	27	catalytic activity	membrane	metabolic process	0.97958	0.996773	1.05906	1.05631	0.98018	1.1298	0.890782	1.0366	0.901952	1.03034	0.977521	1.13887
I1HC19	Uncharacterized protein OS=Brachypodium distachyon GN=BRADI2G03297 PE=4 SV=1 - [I1HC19_BRADI]	310	35.6233	9.5249	39.29	3.55	1	1	1	1	catalytic activity	cytoplasm; membrane	metabolic process	0.891775	1.35769	1.06771	0.66171	0.865683	1.60986	1.01288	0.44341	0.902475	1.62469	1.05439	0.336727
I1IV81	Uncharacterized protein OS=Brachypodium distachyon GN=BRADI4G44977 PE=4 SV=1 - [I1IV81_BRADI]	1710	193.426	5.36377	628.595	20.53	1	1	30	50	structural molecule activity	cytoplasm; Golgi; membrane	transport	0.939814	1.11665	0.913679	1.16864	0.604257	1.186	1.04568	1.33089	0.903045	1.14194	0.996006	1.06676
F2CXK4	Predicted protein OS=Hordeum vulgare var. distichum PE=2 SV=1 - [F2CXK4_HORVD]	663	71.6845	6.7417	232.75	22.02	2	2	12	17	nucleotide binding; RNA binding			0.641653	0.976413	1.33741	0.954847	0.785605	0.940458	1.12778	1.2208	0.903491	1.02847	1.14076	0.948845
F2CR01	Predicted protein OS=Hordeum vulgare var. distichum PE=2 SV=1 - [F2CR01_HORVD]	188	20.3155	8.48486	60.9014	17.02	1	4	4	4				1.05883	1.08277	0.97267	0.947074	0.991393	0.949586	1.02317	1.07869	0.90386	1.04103	1.12162	0.959003
Q6PQF3	Cell wall beta-glucosidase OS=Secale cereale PE=2 SV=1 - [Q6PQF3_SECCE]	624	67.1861	7.51807	122.946	23.24	9	1	13	18	catalytic activity		metabolic process	0.79215	1.23335	0.904159	1.24711	0.851609	1.18409	0.971939	1.09779	0.903933	0.982721	1.19058	0.940424
F2CT57	Predicted protein OS=Hordeum vulgare var. distichum PE=2 SV=1 - [F2CT57_HORVD]	227	26.2448	7.06396	118.4	9.25	6	3	3	4	catalytic activity; nucleotide binding; transporter activity	membrane	metabolic process; transport	0.827961	0.953463	1.18329	1.08758	0.964148	1.15179	1.16337	1.14864	0.904812	0.946071	1.05009	1.28818
F2CTU5	Predicted protein OS=Hordeum vulgare var. distichum PE=2 SV=1 - [F2CTU5_HORVD]	335	35.6652	8.29443	103.76	24.78	2	5	5	8	antioxidant activity; catalytic activity; metal ion binding		metabolic process; response to stimulus	1.39845	1.13968	0.820957	0.943078	1.45858	0.679778	1.03638	0.822353	0.905266	0.997628	1.02911	0.919505
F2D7V9	Predicted protein (Fragment) OS=Hordeum vulgare var. distichum PE=2 SV=1 - [F2D7V9_HORVD]	422	45.8759	7.81104	27.44	10.43	1	2	3	3				0.725169	1.09107	1.13764	1.1265	0.912729	1.06	1.23865	1.03877	0.905306	0.879282	1.0644	1.2447
F2CTT6	Methylthioribose-1-phosphate isomerase OS=Hordeum vulgare var. distichum PE=2 SV=1 - [F2CTT6_HORVD]	367	38.5501	5.85889	110.46	11.72	3	4	4	6	catalytic activity	membrane	metabolic process	1.00082	1.06923	0.941397	1.04023	0.903494	1.11074	0.928594	1.07015	0.905971	1.15714	0.869418	1.18366
I1GP93	Uncharacterized protein OS=Brachypodium distachyon GN=BRADI1G11520 PE=4 SV=1 - [I1GP93_BRADI]	744	80.5479	6.34131	141.575	7.66	1	1	4	7	catalytic activity	membrane	metabolic process	0.986512	1.1166	1.08163	0.841464	0.991416	1.05766	1.08724	1.35286	0.907954	0.915731	1.30726	0.939927
F2CQU6	Predicted protein OS=Hordeum vulgare var. distichum PE=2 SV=1 - [F2CQU6_HORVD]	401	41.7118	7.62061	126.156	27.68	2	6	9	13	catalytic activity	membrane	metabolic process	0.959651	1.06273	0.979923	0.785451	0.880224	1.15141	1.18777	0.762246	0.908816	1.44684	0.951537	0.74729
F2E7G1	Predicted protein OS=Hordeum vulgare var. distichum PE=2 SV=1 - [F2E7G1_HORVD]	449	49.655	6.21436	159.378	20.94	4	8	8	10	catalytic activity; nucleotide binding	cytoplasm	metabolic process	0.943677	0.985357	1.06848	1.13068	0.981059	0.920808	1.05955	1.14662	0.910065	0.889419	1.11318	1.16727
F2CYC6	Predicted protein OS=Hordeum vulgare var. distichum PE=2 SV=1 - [F2CYC6_HORVD]	277	30.0888	7.63525	60.58	5.78	1	1	1	1	catalytic activity; nucleotide binding	membrane	metabolic process	1.04222	1.28108	0.768904	1.05713	1.2749	1.45696	0.54089	1.24392	0.910319	1.22811	0.872597	1.16424
Q6UQ05	Glutathione peroxidase OS=Triticum monococcum GN=gpc1 PE=2 SV=1 - [Q6UQ05_TRIMO]	168	18.4423	7.23975	225.196	52.38	7	1	6	14	antioxidant activity; catalytic activity		metabolic process; response to stimulus	1.01451	1.34851	0.700117	1.10404	0.963045	1.21038	0.760881	1.2488	0.911248	1.21579	0.89316	1.11716
A1E9K3	Apocytochrome f OS=Hordeum vulgare GN=petA PE=3 SV=1 - [CYF_HORVU]	320	35.3408	8.74854	64.03	15	7	4	4	6	metal ion binding	cytoplasm; membrane	metabolic process; transport	1.07451	1.3321	0.923137	0.86438	1.00964	1.24246	0.942339	0.783035	0.912203	1.51573	0.898939	0.717248
Q852R3	Glutathione peroxidase OS=Hordeum vulgare GN=BarPHGPX PE=2 SV=1 - [Q852R3_HORVU]	169	18.5203	5.64307	180.326	24.85	8	2	4	11	antioxidant activity; catalytic activity		metabolic process; response to stimulus	0.9324	1.06557	0.947645	1.21716	0.748101	1.01488	0.654757	2.02618	0.912946	0.950499	0.805301	1.62167
F2EFL7	Predicted protein (Fragment) OS=Hordeum vulgare var. distichum PE=2 SV=1 - [F2EFL7_HORVD]	303	34.8891	6.354	29.23	4.62	1	1	1	1				1.07532	0.964572	0.99327	1.03306	0.963722	0.852836	1.12068	1.11117	0.913265	0.774952	1.25064	1.06849
P29546	Elongation factor 1-beta OS=Triticum aestivum PE=1 SV=2 - [EF1B_WHEAT]	216	23.0735	4.70361	772.619	48.15	2	4	10	46	RNA binding	cytoplasm	metabolic process	0.885288	1.04177	1.04519	0.984125	0.886016	0.9778	1.01586	0.959826	0.913666	1.08521	1.12178	0.898531
I1GKL4	Uncharacterized protein OS=Brachypodium distachyon GN=BRADI1G00887 PE=4 SV=1 - [I1GKL4_BRADI]	1074	122.977	5.56689	66.23	2.33	1	2	2	3	transporter activity	membrane	transport	1.07634	0.975189	0.957079	1.04873	0.983104	1.08812	0.762214	1.29831	0.913769	0.969893	1.09782	1.09903
F2CUJ6	Predicted protein OS=Hordeum vulgare var. distichum PE=2 SV=1 - [F2CUJ6_HORVD]	604	68.0964	7.82568	176.665	10.93	6	2	6	10	catalytic activity; nucleotide binding	membrane	metabolic process	0.858424	0.879769	1.14506	1.3035	0.805218	0.865683	1.13957	1.31981	0.915752	0.755005	0.890313	1.33233
I1I4G9	Uncharacterized protein OS=Brachypodium distachyon GN=BRADI3G28070 PE=3 SV=1 - [I1I4G9_BRADI]	574	61.1079	5.47803	857.312	42.33	1	1	22	64	nucleotide binding	cytoplasm	metabolic process	1.31235	0.896482	0.975212	0.810251	1.12976	0.749357	1.15116	0.928812	0.915887	0.703482	1.37266	0.968979
I1HVJ1	Uncharacterized protein OS=Brachypodium distachyon GN=BRADI2G61835 PE=4 SV=1 - [I1HVJ1_BRADI]	105	12.0154	9.93506	63.7	9.52	3	1	1	1				1.3622	1.13382	0.664028	0.966189	1.31652	1.05195	0.725305	1.01766	0.916273	0.850801	0.844746	1.6913
I1IB67	Uncharacterized protein OS=Brachypodium distachyon GN=BRADI3G47680 PE=3 SV=1 - [I1IB67_BRADI]	371	40.0005	7.7085	0	11.05	4	2	2	2	catalytic activity; metal ion binding; nucleotide binding		metabolic process	1.05985	0.970557	1.75338	1.11532	0.849656	0.977825	0.905152	1.48944	0.916483	0.876364	1.07709	1.31452
F2DAK8	Predicted protein OS=Hordeum vulgare var. distichum PE=4 SV=1 - [F2DAK8_HORVD]	113	11.6117	4.41162	152.633	38.05	1	1	3	10	structural molecule activity	cytoplasm; ribosome	metabolic process	0.801728	1.47506	0.961637	0.641181	0.734562	1.35663	1.04541	0.795908	0.916939	1.10071	1.19347	0.74379
F2CXI5	Predicted protein OS=Hordeum vulgare var. distichum PE=2 SV=1 - [F2CXI5_HORVD]	438	48.0133	6.21436	61.82	6.16	3	2	2	2	catalytic activity	cytoplasm; endoplasmic reticulum; membrane	metabolic process	0.920177	1.12517	1.00568	0.975691	0.865076	1.40462	0.944344	0.81584	0.917274	1.34013	1.03701	0.718911
I1IWE9	Uncharacterized protein OS=Brachypodium distachyon GN=BRADI5G03830 PE=4 SV=1 - [I1IWE9_BRADI]	236	26.175	8.646	88.7123	16.53	2	3	3	4	catalytic activity; metal ion binding			1.0346	0.91403	1.14236	0.943837	1.04835	0.964405	1.14543	0.859807	0.918448	0.871956	1.18585	1.03608
F2DQF4	Predicted protein (Fragment) OS=Hordeum vulgare var. distichum PE=2 SV=1 - [F2DQF4_HORVD]	357	39.293	7.1958	23.06	4.76	1	1	1	1	catalytic activity		metabolic process	1.29075	0.939994	0.784166	1.11339	0.961385	1.10347	0.958307	1.06643	0.91852	0.84117	1.08938	1.27732
I1GLE1	Uncharacterized protein OS=Brachypodium distachyon GN=BRADI1G03260 PE=4 SV=1 - [I1GLE1_BRADI]	616	67.8273	6.82959	93.35	4.55	8	1	2	3	catalytic activity		metabolic process	1.04654	0.795967	1.24202	0.760528	0.951405	0.924858	1.16936	0.764789	0.919852	0.82505	1.29029	0.893222
I1GU88	Uncharacterized protein OS=Brachypodium distachyon GN=BRADI1G27027 PE=4 SV=1 - [I1GU88_BRADI]	1267	138.206	6.94678	40.2968	4.81	1	4	4	4	catalytic activity; DNA binding; metal ion binding; nucleotide binding	cytoplasm; membrane; nucleus; organelle lumen	metabolic process; regulation of biological process	1.06481	1.02383	0.990251	0.985008	1.14967	0.903092	0.934139	1.09605	0.919913	1.02497	1.1554	0.891018
C1J958	Fructose-bisphosphate aldolase OS=Secale cereale PE=3 SV=1 - [C1J958_SECCE]	358	38.83	6.78564	3105.81	72.91	3	2	26	272	catalytic activity		metabolic process	0.951674	1.10658	0.962813	0.998245	0.917958	1.01076	1.01756	1.03611	0.920272	0.934222	1.13866	1.02007
Q53IQ3	Xylanase inhibitor (Fragment) OS=Triticum aestivum GN=xi-IIB PE=4 SV=1 - [Q53IQ3_WHEAT]	389	40.2514	8.07471	196.664	16.2	7	1	4	6	catalytic activity		metabolic process	0.926547	0.846344	0.942929	1.43532	0.889482	0.986613	0.739341	1.70807	0.921175	1.0918	0.844953	1.3725
I1HVU4	Uncharacterized protein OS=Brachypodium distachyon GN=BRADI2G62587 PE=4 SV=1 - [I1HVU4_BRADI]	370	38.7678	6.53662	202.824	6.22	1	1	2	8		membrane		0.988907	1.2106	0.920598	0.919383	0.937797	1.17805	0.929935	1.01811	0.921258	1.34034	0.88622	1.0442
Q9FS79	Triosephosphate isomerase OS=Triticum aestivum GN=tpis PE=2 SV=1 - [Q9FS79_WHEAT]	253	26.7859	5.46533	2229.48	52.17	1	5	11	107	catalytic activity		metabolic process	0.901206	0.983943	1.07337	1.01209	0.844596	0.959917	1.16187	1.00417	0.922543	0.966428	1.13974	1.03726
F2E4I7	Predicted protein OS=Hordeum vulgare var. distichum PE=2 SV=1 - [F2E4I7_HORVD]	506	55.9295	5.36377	273.07	29.84	2	12	12	15	catalytic activity; nucleotide binding			0.940676	1.07057	1.01206	1.08463	0.98426	1.0605	0.970217	1.10464	0.923295	1.09575	0.929407	1.13384
G0Z6F1	26s proteasome non-ATPase regulatory subunit OS=Triticum aestivum PE=2 SV=1 - [G0Z6F1_WHEAT]	307	34.2475	6.45557	71.3305	12.7	4	3	3	5	protein binding	proteasome		1.05251	0.914947	1.08215	0.969111	0.836852	1.12835	1.03718	1.09724	0.924068	1.18615	0.904078	1.00513
F2D6Q5	Predicted protein OS=Hordeum vulgare var. distichum PE=2 SV=1 - [F2D6Q5_HORVD]	329	38.7178	6.49365	63.38	3.34	1	1	1	1		nucleus		1.02668	1.0871	1.0786	0.798213	1.05351	1.21424	1.03022	0.659264	0.924931	0.929144	1.31058	0.771762
I1HPG2	Uncharacterized protein OS=Brachypodium distachyon GN=BRADI2G43690 PE=4 SV=1 - [I1HPG2_BRADI]	342	37.8456	7.51807	563.169	24.85	1	9	9	42				1.00061	1.02224	1.05159	0.983445	1.03956	0.997189	1.06171	1.00198	0.92503	1.0414	1.09953	0.959402
I1I2L4	Uncharacterized protein OS=Brachypodium distachyon GN=BRADI3G19810 PE=4 SV=1 - [I1I2L4_BRADI]	289	32.562	5.05908	51.96	19.72	1	2	4	5			transport	0.764621	1.332	0.909425	1.03611	1.01665	0.871483	1.43476	0.541002	0.926075	1.11616	1.05442	0.923555
F6LAX4	Protein phosphatase 2A structural subunit OS=Triticum aestivum PE=4 SV=1 - [F6LAX4_WHEAT]	587	65.4601	5.07178	181.65	26.41	8	12	12	18		membrane		0.931413	1.0473	1.12901	0.964393	0.885076	1.00744	1.17951	0.979051	0.926359	1.05085	1.12324	0.997294
Q1W681	Vacuolar proton-ATPase subunit A OS=Triticum aestivum PE=2 SV=1 - [Q1W681_WHEAT]	621	68.4115	5.37646	502.905	33.01	6	17	17	33	catalytic activity; nucleotide binding; transporter activity	membrane	metabolic process; transport	0.991088	0.927815	1.10656	1.07497	0.944178	0.916255	1.17776	1.07881	0.926925	0.985169	0.99707	1.19201
F2E6P5	Predicted protein OS=Hordeum vulgare var. distichum PE=2 SV=1 - [F2E6P5_HORVD]	210	23.7985	5.17334	108.72	10.48	3	1	2	4	nucleotide binding			1.0511	0.852573	1.24896	0.899778	1.08088	0.762455	1.11362	0.958533	0.927904	0.722426	1.24186	1.15341
Q9SBK5	Histidyl-tRNA synthetase (Fragment) OS=Triticum aestivum PE=2 SV=1 - [Q9SBK5_WHEAT]	432	48.6745	5.56689	149.105	18.98	2	1	7	10	catalytic activity; nucleotide binding; RNA binding	cytoplasm	metabolic process	1.06071	0.887679	1.03495	1.08192	0.961364	0.937934	1.07278	1.08569	0.927999	0.960373	1.17851	0.955442
F2CTA9	Predicted protein OS=Hordeum vulgare var. distichum PE=2 SV=1 - [F2CTA9_HORVD]	380	42.1501	4.75439	109.36	6.05	1	2	2	2		membrane	transport	0.987547	1.01827	0.978409	1.04437	1.02124	1.08232	0.983572	0.990823	0.928127	1.05504	1.02221	0.838903
Q84MJ5	Methylmalonate semialdehyde dehydrogenase (Fragment) OS=Triticum aestivum PE=2 SV=1 - [Q84MJ5_WHEAT]	385	41.0547	5.70654	395.433	40.78	1	6	11	24	catalytic activity		metabolic process	0.931742	1.00524	1.16818	1.08831	1.00303	0.865112	1.04756	1.32603	0.928224	0.826551	1.2048	1.23626
F2D0I0	Predicted protein OS=Hordeum vulgare var. distichum PE=2 SV=1 - [F2D0I0_HORVD]	1283	142.161	6.21436	62.68	3.27	3	3	3	3		membrane		0.923092	0.889147	1.03571	1.1956	0.875881	0.756797	1.02992	1.31572	0.928377	0.558534	0.894017	1.9662
G8E2S8	40S ribosomal protein S23 OS=Triticum aestivum PE=3 SV=1 - [G8E2S8_WHEAT]	136	15.0203	10.3159	56.5	15.44	3	2	2	8	structural molecule activity	cytoplasm; ribosome	metabolic process	1.0829	1.04419	0.974425	0.797404	1.06898	1.07896	0.961699	0.794624	0.928847	1.50022	0.866602	0.676001
I1HLI3	Dihydrolipoyl dehydrogenase OS=Brachypodium distachyon GN=BRADI2G34770 PE=3 SV=1 - [I1HLI3_BRADI]	502	52.7275	7.37158	774.047	44.62	4	2	22	53	catalytic activity	cytoplasm	cellular homeostasis; metabolic process; regulation of biological process	1.11114	0.857154	1.28066	0.757856	1.13418	0.952349	1.04391	1.0455	0.929347	0.86418	1.2382	0.980378
F2DZ92	Predicted protein OS=Hordeum vulgare var. distichum PE=2 SV=1 - [F2DZ92_HORVD]	310	33.3869	6.22705	296.764	31.29	3	7	7	18	catalytic activity		metabolic process	1.05446	0.921887	1.01499	1.06334	0.83403	0.90687	1.07671	1.22097	0.929428	0.983227	1.11727	1.05194
I1GLA2	Uncharacterized protein OS=Brachypodium distachyon GN=BRADI1G02940 PE=3 SV=1 - [I1GLA2_BRADI]	440	49.9012	4.66553	157.03	19.09	5	4	7	11	metal ion binding; protein binding	cytoplasm; endoplasmic reticulum	metabolic process	0.923626	1.24519	0.837036	1.08355	0.96149	1.84009	0.933543	0.829371	0.929561	1.26386	0.931852	0.843955
F2D715	Predicted protein OS=Hordeum vulgare var. distichum PE=2 SV=1 - [F2D715_HORVD]	167	19.5969	6.62451	85.8667	20.36	3	3	3	4	transporter activity	cytoplasm; membrane; mitochondrion	metabolic process; transport	0.879482	0.696846	1.314	1.08533	0.842555	0.686731	1.38604	1.04068	0.93055	0.723931	1.18476	1.24643
I1HTD2	Uncharacterized protein OS=Brachypodium distachyon GN=BRADI2G54900 PE=4 SV=1 - [I1HTD2_BRADI]	306	33.7224	6.85889	49.52	2.61	3	1	1	2	catalytic activity		metabolic process	0.933566	1.09785	0.999447	1.0358	1.02307	1.12132	0.870003	1.05417	0.930689	1.13784	1.06573	0.917364
F2CXV3	Predicted protein OS=Hordeum vulgare var. distichum PE=2 SV=1 - [F2CXV3_HORVD]	150	16.6356	6.80029	477.253	23.33	3	4	4	27	catalytic activity; nucleotide binding	cytoplasm; membrane	metabolic process	0.947108	0.890014	1.16979	1.15304	0.895678	0.943901	1.13068	1.05722	0.930908	0.889215	1.18379	1.0331
I1H2D5	Uncharacterized protein OS=Brachypodium distachyon GN=BRADI1G53230 PE=4 SV=1 - [I1H2D5_BRADI]	148	15.5664	4.86865	57.9799	36.49	5	3	3	8	metal ion binding		metabolic process	0.940336	0.917291	1.08016	1.05272	0.993318	0.874818	1.14903	1.215	0.930932	0.950573	1.03741	1.22645
F2CXC1	Predicted protein OS=Hordeum vulgare var. distichum PE=2 SV=1 - [F2CXC1_HORVD]	500	54.4716	5.26221	106.896	9.8	3	4	4	5	protein binding			0.949403	1.03417	1.16341	0.998935	0.806014	0.90547	1.22413	1.18132	0.930961	0.909795	1.26802	1.01294
C1J959	Fructose-bisphosphate aldolase OS=Triticum aestivum PE=3 SV=1 - [C1J959_WHEAT]	358	38.768	7.21045	2249.09	70.39	1	4	25	229	catalytic activity		metabolic process	1.08677	0.990989	0.905836	1.00379	1.03897	1.01087	1.01581	1.00541	0.931857	1.02817	0.958429	1.02711
D8L9K9	Fructose-1,6-bisphosphatase, cytosolic,putative,expressed OS=Triticum aestivum GN=TAA_ctg0464b.00040.1 PE=3 SV=1 - [D8L9K9_WHEAT]	344	37.3977	5.57959	184.351	18.02	3	5	5	10	catalytic activity; metal ion binding	cytoplasm; membrane	metabolic process	0.918653	1.39463	0.940462	0.721648	1.0076	1.37321	0.94493	0.609034	0.933001	1.32771	1.00322	0.662801
G8CLV5	Putative uncharacterized protein (Fragment) OS=Hordeum vulgare subsp. spontaneum PE=2 SV=1 - [G8CLV5_HORVS]	287	32.5412	5.17334	0	6.27	16	2	2	2	catalytic activity; metal ion binding	membrane	metabolic process	0.924682	1.05347	1.01032	1.10067	0.957332	0.921043	1.03397	1.18154	0.933255	0.936337	0.960048	1.30007
F2DXU2	Predicted protein OS=Hordeum vulgare var. distichum PE=2 SV=1 - [F2DXU2_HORVD]	426	46.7675	5.56689	190.112	25.82	3	8	8	11	catalytic activity	membrane	metabolic process	1.42598	0.913776	0.983473	0.864123	1.32628	0.914676	0.95538	0.84589	0.933797	0.740035	1.38683	0.82491
F2E3J2	Predicted protein OS=Hordeum vulgare var. distichum PE=2 SV=1 - [F2E3J2_HORVD]	615	67.7739	5.10986	231.654	13.17	2	6	6	10	catalytic activity; metal ion binding	membrane	metabolic process	1.02856	1.07244	1.07439	0.849888	1.03202	1.09564	1.06128	0.811922	0.934131	1.16872	1.0121	1.0318
F2DBD5	Predicted protein OS=Hordeum vulgare var. distichum PE=2 SV=1 - [F2DBD5_HORVD]	204	21.7678	6.69775	200.269	29.9	10	5	6	16	catalytic activity; nucleotide binding	membrane	metabolic process; regulation of biological process	0.874633	1.08596	0.996722	1.05716	0.887712	0.989211	1.01965	1.09025	0.934456	1.0878	0.973316	1.07975
I1I5F5	Uncharacterized protein OS=Brachypodium distachyon GN=BRADI3G30890 PE=3 SV=1 - [I1I5F5_BRADI]	134	14.7985	5.50342	53.4822	24.63	2	1	2	2	metal ion binding	membrane		1.00448	1.21707	0.903674	0.962757	1.43514	0	0.885875	1.95275	0.934609	1.13026	0.903345	1.14667
B2KKV5	SGT1 OS=Thinopyrum intermedium PE=2 SV=1 - [B2KKV5_9POAL]	372	40.9457	5.07178	173.32	29.57	7	9	9	16	protein binding			0.981832	1.18356	0.962429	0.862214	0.925826	1.26482	0.965707	0.885093	0.934854	1.12285	1.08896	0.854928
F2DL45	Predicted protein OS=Hordeum vulgare var. distichum PE=2 SV=1 - [F2DL45_HORVD]	1123	122.849	4.91943	285.857	9.71	3	8	9	16	protein binding; transporter activity	membrane	transport	0.945423	1.13221	1.17905	0.878763	0.894523	1.24509	1.09942	1.11736	0.935379	1.08502	1.19374	0.915139
F2CRB3	Predicted protein OS=Hordeum vulgare var. distichum PE=2 SV=1 - [F2CRB3_HORVD]	203	22.4892	5.2749	396.057	37.93	15	4	7	19	nucleotide binding	cytoplasm; nucleus	cell communication; regulation of biological process; response to stimulus; transport	1.1141	1.03404	1.0456	0.786806	0.917102	0.997886	1.11942	1.11617	0.935585	0.975021	1.08381	1.01201
F2DSH0	Predicted protein OS=Hordeum vulgare var. distichum PE=2 SV=1 - [F2DSH0_HORVD]	375	40.6804	6.80029	31.91	7.2	2	2	2	2	catalytic activity	membrane	metabolic process	1.41457	0.684097	0.917613	0.834105	1.08661	1.05219	0.933519	0.974604	0.936402	1.07525	1.07731	0.969944
Q539W8	Ribulose bisphosphate carboxylase large chain OS=Psathyrostachys huashanica GN=rbcL PE=3 SV=1 - [Q539W8_9POAL]	477	52.8253	6.58057	2062.27	42.35	340	3	25	190	catalytic activity; metal ion binding	cytoplasm	metabolic process	0.963645	1.79805	0.720215	0.368001	1.03662	1.97132	0.564921	0.400025	0.937153	1.69877	0.981648	0.32229
I1H051	Uncharacterized protein OS=Brachypodium distachyon GN=BRADI1G46760 PE=3 SV=1 - [I1H051_BRADI]	426	47.6674	6.01123	290.039	34.74	2	15	15	19	catalytic activity; nucleotide binding; protein binding	cytoplasm	metabolic process; regulation of biological process; response to stimulus	0.928838	0.905809	1.01967	1.10881	0.958152	0.976337	0.965499	1.15278	0.937827	0.938373	1.04772	1.03464
F2D5M2	Predicted protein OS=Hordeum vulgare var. distichum PE=2 SV=1 - [F2D5M2_HORVD]	396	42.759	5.49072	46.0778	10.1	2	3	3	3	catalytic activity	membrane	metabolic process	0.979298	1.21989	0.880121	1.00505	0.987985	1.13101	1.04289	0.752935	0.937985	0.986381	1.11102	1.03856
F2CR16	Fructose-bisphosphate aldolase OS=Hordeum vulgare var. distichum PE=2 SV=1 - [F2CR16_HORVD]	360	37.8737	6.40479	757.681	21.67	2	4	10	59	catalytic activity		metabolic process	0.89043	1.20192	1.14375	0.849342	0.937796	1.18092	1.17253	0.774942	0.938089	1.10716	1.22149	0.526888
I1IB78	Uncharacterized protein OS=Brachypodium distachyon GN=BRADI3G47780 PE=4 SV=1 - [I1IB78_BRADI]	141	14.7735	11.1655	59.89	15.6	3	2	2	3				1.12238	1.24886	1.03037	0.831431	0.938345	1.15174	1.01319	0.848384	0.939648	1.20018	0.986127	0.953214
I1II25	Uncharacterized protein OS=Brachypodium distachyon GN=BRADI4G06370 PE=3 SV=1 - [I1II25_BRADI]	813	91.2642	5.30029	304.889	9.23	1	2	7	15	nucleotide binding; protein binding	membrane	metabolic process; response to stimulus	1.16653	1.02004	0.958547	0.880854	1.0875	1.35363	0.94003	0.55933	0.940337	1.12603	1.05203	0.921604
I1I8T2	Uncharacterized protein OS=Brachypodium distachyon GN=BRADI3G40890 PE=4 SV=1 - [I1I8T2_BRADI]	567	63.0055	5.40186	159.781	12.52	3	1	8	16	protein binding		metabolic process	0.889184	0.933174	1.18219	0.931825	0.881571	0.887743	1.24515	0.969143	0.940663	0.943923	1.23435	0.861812
F2DUI9	Predicted protein OS=Hordeum vulgare var. distichum PE=2 SV=1 - [F2DUI9_HORVD]	691	76.5203	6.30322	194.727	14.47	2	4	9	12	catalytic activity; nucleotide binding	cytoplasm	metabolic process	1.01862	1.04072	0.883838	1.26028	1.02318	1.01642	0.992705	1.01732	0.94111	0.896357	1.09955	1.04932
F2E3J0	Predicted protein OS=Hordeum vulgare var. distichum PE=2 SV=1 - [F2E3J0_HORVD]	243	26.8219	8.22119	58.6574	20.99	2	4	4	4	structural molecule activity	membrane		0.834467	0.943442	1.14762	1.10905	1.05827	1.27412	0.823964	0.898121	0.941577	1.13564	1.08281	0.89315
F2CU19	Predicted protein OS=Hordeum vulgare var. distichum PE=2 SV=1 - [F2CU19_HORVD]	414	45.6526	5.35107	94.81	11.59	1	4	4	4	protein binding	membrane		0.921459	1.18074	0.937679	1.16741	0.87703	1.26868	0.981861	0.89654	0.942412	1.3838	1.16701	0.635249
P83970	Plasma membrane ATPase OS=Triticum aestivum GN=ha1 PE=2 SV=1 - [PMA1_WHEAT]	951	104.618	6.81494	248.182	15.25	19	9	12	14	catalytic activity; metal ion binding; nucleotide binding; transporter activity	membrane	metabolic process; transport	1.0221	1.12533	0.943334	0.893919	0.898735	0.998556	1.02386	0.898614	0.943022	1.11586	1.10596	0.882994
F2DMW2	Predicted protein OS=Hordeum vulgare var. distichum PE=2 SV=1 - [F2DMW2_HORVD]	328	34.8108	4.98291	154.441	16.46	4	3	3	6	catalytic activity	membrane	metabolic process	0.932008	0.928298	1.24545	1.06719	0.951754	0.917992	1.17115	1.01341	0.944834	0.816655	1.17359	1.10488
P12783	Phosphoglycerate kinase, cytosolic OS=Triticum aestivum PE=2 SV=1 - [PGKY_WHEAT]	401	42.0957	5.85889	4540	78.05	1	4	29	274	catalytic activity; nucleotide binding	cytoplasm	metabolic process	0.972107	1.0348	0.999084	1.0585	0.98606	1.15397	0.959443	1.05494	0.945216	1.11541	0.923735	1.13159
F2D829	Predicted protein OS=Hordeum vulgare var. distichum PE=2 SV=1 - [F2D829_HORVD]	692	75.1255	8.99756	65.6254	8.53	3	2	5	5	catalytic activity; nucleotide binding	membrane	metabolic process	0.79462	0.935493	0.984721	1.29997	1.21553	0.947426	0.992121	0.839555	0.945272	1.01782	1.08196	0.973966
F2CT64	Predicted protein (Fragment) OS=Hordeum vulgare var. distichum PE=2 SV=1 - [F2CT64_HORVD]	322	34.8961	6.02393	41.97	9.63	10	3	3	3	catalytic activity	membrane	metabolic process	0.980291	1.0123	0.891455	1.07345	1.25007	1.29447	0.698087	0.842568	0.945656	1.06022	1.11022	0.897776
A7VL27	Group3 late embryogenesis abundant protein OS=Triticum aestivum GN=Wrab19 PE=4 SV=1 - [A7VL27_WHEAT]	178	18.1619	8.23584	273.468	42.13	2	1	8	20				0.773927	0.551056	0.718504	2.34151	0.960521	0.81413	0.923298	1.50451	0.945732	0.581021	0.434628	2.36365
Q8L808	Putative cytochrome c oxidase subunit OS=Triticum aestivum PE=2 SV=1 - [Q8L808_WHEAT]	157	17.4773	4.42432	59.0306	31.85	3	4	4	5	catalytic activity; transporter activity	cytoplasm; mitochondrion		0.912308	1.03118	1.02002	1.22214	0.881552	0.875379	1.05922	1.10077	0.946272	0.885405	1.33768	0.899163
B5U8Z0	Alpha-glucosidase like protein OS=Hordeum vulgare GN=Agl3 PE=2 SV=1 - [B5U8Z0_HORVU]	980	108.553	5.56689	55.91	3.16	3	2	2	2	catalytic activity		metabolic process	1.06388	0.882741	1.02682	1.08949	1.10951	0.908875	1.04862	0.947598	0.946464	0.803484	1.2171	1.11345
F2CR80	Predicted protein OS=Hordeum vulgare var. distichum PE=2 SV=1 - [F2CR80_HORVD]	458	48.8318	5.16064	50.73	6.99	5	3	3	3	protein binding	membrane		0.87351	0.985053	1.11491	1.07775	0.878138	1.04545	1.10926	0.923342	0.946748	1.05948	1.03066	0.966157
REVERSED_00035237	REVERSED_00035237	509	56.3983	6.25244	0	3.14	2	1	1	1				0.922862	0.948562	1.23327	0.861297	0.921302	0.96659	1.07202	1.10814	0.947345	0.754809	1.19899	1.15767
Q0PCF3	Deoxymugineic acid synthase1 OS=Triticum aestivum GN=TaDMAS1 PE=2 SV=1 - [Q0PCF3_WHEAT]	314	35.1648	7.41553	51.42	13.38	4	5	5	6	catalytic activity		metabolic process	1.06023	0.981648	1.07674	0.938069	1.17078	0.988501	0.93068	0.732574	0.947348	1.19019	0.937826	0.988659
F2DIC8	Predicted protein OS=Hordeum vulgare var. distichum PE=2 SV=1 - [F2DIC8_HORVD]	347	38.7139	6.771	490.226	36.6	7	4	10	37				0.97798	0.780337	0.924031	1.63584	1.01475	0.723217	0.948147	1.59893	0.947413	0.541116	0.935449	1.63034
I1HR25	Uncharacterized protein OS=Brachypodium distachyon GN=BRADI2G48500 PE=4 SV=1 - [I1HR25_BRADI]	377	40.1047	6.03662	118.076	9.55	14	3	4	6				1.01414	1.18969	0.893593	1.04965	0.979968	1.28888	0.796891	0.956825	0.94751	1.16685	0.947468	0.997052
F2CQY5	Predicted protein (Fragment) OS=Hordeum vulgare var. distichum PE=2 SV=1 - [F2CQY5_HORVD]	66	7.74615	9.99365	21.37	18.18	2	1	1	1				0.863665	1.09883	0.853321	1.4052	0.916263	1.09367	1.05312	0.980631	0.947594	1.16717	0.809866	1.25997
F2CWQ6	ATP synthase gamma chain OS=Hordeum vulgare var. distichum PE=2 SV=1 - [F2CWQ6_HORVD]	326	35.4024	9.34912	140.267	15.03	2	5	5	7	catalytic activity; nucleotide binding; transporter activity	membrane	metabolic process; transport	0.99845	1.24121	0.818448	0.991664	1.03442	1.28909	0.79457	0.881912	0.948139	1.25961	0.785872	1.08173
I1J377	Uncharacterized protein OS=Brachypodium distachyon GN=BRADI5G25710 PE=4 SV=1 - [I1J377_BRADI]	457	50.7822	4.83057	0	2.41	1	1	1	1	protein binding			1.05213	0.835584	1.03823	1.156	1.19409	1.02412	0.946035	0.850102	0.948177	1.19502	0.990017	0.949218
Q84UH6	Dehydroascorbate reductase OS=Triticum aestivum GN=DHAR PE=2 SV=1 - [Q84UH6_WHEAT]	212	23.3431	6.29053	424.224	75.94	6	4	12	31	protein binding			1.0465	0.951549	0.923481	1.04888	1.02305	0.791073	1.02475	0.808932	0.948209	1.06284	0.961173	1.04935
I1GXU5	Uncharacterized protein OS=Brachypodium distachyon GN=BRADI1G37490 PE=4 SV=1 - [I1GXU5_BRADI]	413	46.4877	6.80029	1066.67	21.55	1	7	9	69	protein binding; RNA binding	cytoplasm	metabolic process	0.922587	1.11071	1.07039	1.0026	0.964038	1.09766	1.04876	0.963227	0.948983	1.14788	1.0212	1.03006
F2CXL5	Predicted protein OS=Hordeum vulgare var. distichum PE=2 SV=1 - [F2CXL5_HORVD]	450	48.1106	5.61768	24.84	7.78	3	3	3	3	RNA binding			0.773036	0.921979	1.00602	1.14991	1.07117	0.886203	1.07656	0.96924	0.949482	0.927639	1	1.27011
F2DM74	Predicted protein OS=Hordeum vulgare var. distichum PE=2 SV=1 - [F2DM74_HORVD]	1136	122.776	5.08447	205.561	9.07	2	6	8	10	protein binding	nucleus; organelle lumen	metabolic process; regulation of biological process; reproduction	1.03339	1.06553	1.11285	1.02291	0.876576	0.928697	1.09009	1.12635	0.949696	1.04002	1.02301	1.03926
F2DL59	Predicted protein OS=Hordeum vulgare var. distichum PE=2 SV=1 - [F2DL59_HORVD]	1096	122.189	6.1001	33.84	1	1	1	1	1		membrane		0.772667	1.30264	1.07239	0.89661	0.949995	1.39613	0.876151	0.839782	0.95011	1.69737	0.717755	0.655483
F2DDZ1	Predicted protein OS=Hordeum vulgare var. distichum PE=2 SV=1 - [F2DDZ1_HORVD]	411	45.6767	6.41748	59.83	6.57	3	2	2	4	catalytic activity		metabolic process	0.880859	1.11143	0.939617	1.25022	0.72402	0.968575	1.04854	1.22043	0.951234	1.04332	0.908321	1.36327
H6BDC9	Hsc70-interacting protein (Fragment) OS=Lolium perenne PE=2 SV=1 - [H6BDC9_LOLPR]	82	8.93965	9.0415	156.446	37.8	2	2	4	8	protein binding			0.911818	1.03239	1.06822	0.928392	0.958999	0.972686	1.03945	1.14432	0.95191	1.07128	1.0372	1.02208
Q9FXQ9	TaWIN1 OS=Triticum aestivum GN=TaWIN1 PE=2 SV=1 - [Q9FXQ9_WHEAT]	266	29.3766	4.83057	522.452	53.76	10	10	14	28	protein binding			0.925906	0.964499	1.06368	1.02258	0.971146	1.02435	1.02064	0.961247	0.95257	0.922423	1.1475	0.91362
F2DUJ6	Predicted protein OS=Hordeum vulgare var. distichum PE=2 SV=1 - [F2DUJ6_HORVD]	414	43.0549	4.69092	143.586	24.15	5	5	6	12	DNA binding; protein binding	nucleus	metabolic process; response to stimulus	0.927926	0.939977	0.969734	1.29282	0.93931	1.0518	0.883909	2.285	0.952587	1.05695	0.92179	1.14795
F2CR87	Predicted protein OS=Hordeum vulgare var. distichum PE=2 SV=1 - [F2CR87_HORVD]	782	85.8554	5.94775	223.451	9.97	3	4	5	14	metal ion binding	cytoplasm; membrane	transport	1.01422	1.09638	0.901475	1.22828	0.920407	1.02212	1.02746	1.17891	0.953427	1.09282	0.924825	1.09557
F2CV30	Predicted protein OS=Hordeum vulgare var. distichum PE=2 SV=1 - [F2CV30_HORVD]	334	35.9181	7.60596	118.547	18.26	4	5	5	9	antioxidant activity; catalytic activity; metal ion binding		metabolic process; response to stimulus	0.885165	0.853859	1.1438	1.0053	0.856007	0.742718	1.42116	0.981986	0.953529	0.740769	1.33948	1.02246
F2EID6	Predicted protein (Fragment) OS=Hordeum vulgare var. distichum PE=2 SV=1 - [F2EID6_HORVD]	465	51.9277	7.03467	31.59	1.94	2	1	1	2	catalytic activity		metabolic process	1.11067	0.984701	1.09908	0.758905	1.41538	1.10436	0.822885	0.632938	0.953978	1.0594	1.08997	0.94316
F2E3F5	Predicted protein OS=Hordeum vulgare var. distichum PE=2 SV=1 - [F2E3F5_HORVD]	463	48.737	8.14795	29.09	1.73	2	1	1	1	nucleotide binding	membrane		1.29115	1.22015	0.982378	0.410115	1.26778	1.21302	0.965584	0.458091	0.954414	1.35999	0.881423	0.82391
I1GRD4	Uncharacterized protein OS=Brachypodium distachyon GN=BRADI1G18440 PE=4 SV=1 - [I1GRD4_BRADI]	442	48.5796	8.66064	50.19	7.92	2	3	3	3		membrane		1.12902	1.08787	0.970529	0.835299	1.17001	1.03757	0.927495	0.9577	0.954691	1.35331	0.880033	0.866592
F2EB33	Predicted protein OS=Hordeum vulgare var. distichum PE=2 SV=1 - [F2EB33_HORVD]	182	20.8455	7.37158	18.29	8.24	3	1	1	1	transporter activity		transport	0.576171	0.749537	1.12877	1.79812	0.623239	0.962102	1.08871	1.5237	0.954874	0.915365	1.16118	0.99778
I1GT15	Uncharacterized protein OS=Brachypodium distachyon GN=BRADI1G23560 PE=4 SV=1 - [I1GT15_BRADI]	212	23.3142	9.74463	27.03	8.49	5	1	1	1	catalytic activity; nucleotide binding		metabolic process	0.866166	1.18021	1.08051	0.906071	1.11585	0.976469	1.03229	0.877931	0.955011	1.15833	1.00554	0.959897
F2EHX7	Predicted protein OS=Hordeum vulgare var. distichum PE=2 SV=1 - [F2EHX7_HORVD]	336	35.508	5.21143	574.44	41.67	2	14	14	28	catalytic activity	membrane		0.964392	1.34525	1.0232	0.826922	0.911893	1.36035	1.0985	0.903183	0.955069	1.48388	0.925867	0.689367
F2DUE4	Predicted protein OS=Hordeum vulgare var. distichum PE=2 SV=1 - [F2DUE4_HORVD]	542	59.3602	5.04639	59.78	3.87	4	1	2	2	catalytic activity		metabolic process	0.935861	0.895859	1.05199	1.22212	1.00313	0.917569	0.990683	1.19413	0.956167	0.862882	1.09073	1.19258
I1HJ32	Uncharacterized protein OS=Brachypodium distachyon GN=BRADI2G24260 PE=4 SV=1 - [I1HJ32_BRADI]	139	14.5846	6.72705	64.96	7.91	2	1	1	2	catalytic activity; protein binding		metabolic process; regulation of biological process	0.834463	0.861676	1.10039	1.31028	0.85662	0.834933	1.10557	1.3019	0.956415	0.931746	0.861224	1.39727
F2DIZ2	Predicted protein OS=Hordeum vulgare var. distichum PE=2 SV=1 - [F2DIZ2_HORVD]	391	43.4198	7.45947	41.2	2.56	2	1	1	1	catalytic activity		metabolic process	1.0064	1.15887	1.15117	0.610012	0.988726	0.990476	1.1627	0.819371	0.956553	0.866142	1.09291	0.993071
I1GZI6	Uncharacterized protein OS=Brachypodium distachyon GN=BRADI1G45080 PE=4 SV=1 - [I1GZI6_BRADI]	332	36.5446	5.41455	95.5181	16.27	2	2	5	6				0.974022	1.0501	0.902813	1.03944	0.766793	1.04939	1.11518	1.09509	0.956555	1.2007	0.813477	1.26598
I1I3A0	Uncharacterized protein OS=Brachypodium distachyon GN=BRADI3G22340 PE=4 SV=1 - [I1I3A0_BRADI]	617	67.1094	7.07861	220.2	13.13	1	1	6	10	catalytic activity; nucleotide binding	cytoplasm; cytosol; membrane	metabolic process	0.75129	1.42898	0.937975	0.995052	0.842175	1.16237	0.925425	1.22139	0.957023	1.2947	0.91212	1.10569
C7ENF7	70 kDa heat shock protein OS=Triticum aestivum PE=2 SV=1 - [C7ENF7_WHEAT]	690	73.4959	5.14795	928.006	41.74	2	1	30	66	nucleotide binding; protein binding		cell organization and biogenesis; metabolic process; response to stimulus	0.888565	1.08052	0.952004	1.21236	0.993612	1.01639	1.07632	0.958876	0.957674	1.14344	0.931772	1.08879
I1GZH8	Uncharacterized protein OS=Brachypodium distachyon GN=BRADI1G45030 PE=3 SV=1 - [I1GZH8_BRADI]	383	40.499	5.61768	88.89	11.23	2	1	4	4	catalytic activity	membrane	metabolic process	0.9212	1.41554	0.82458	0.962198	1.05484	1.71405	0.634972	0.685704	0.957863	1.68522	0.743468	0.728387
F2E2M4	Predicted protein OS=Hordeum vulgare var. distichum PE=2 SV=1 - [F2E2M4_HORVD]	814	91.6595	5.2876	305.032	10.07	1	3	8	15	nucleotide binding; protein binding	cytoplasm; membrane	metabolic process; response to stimulus	1.18124	1.12001	0.827072	0.967065	0.808289	1.02912	1.0433	1.21657	0.957968	1.10399	0.909165	1.06781
I1H5X4	Uncharacterized protein OS=Brachypodium distachyon GN=BRADI1G63610 PE=4 SV=1 - [I1H5X4_BRADI]	347	38.7229	6.82959	472.478	25.36	9	1	9	44				0.850262	0.801093	0.854537	1.95307	1.00226	0.801122	0.747382	1.87738	0.958365	0.649097	0.78176	1.9869
F2DDU5	Predicted protein OS=Hordeum vulgare var. distichum PE=2 SV=1 - [F2DDU5_HORVD]	493	51.4866	8.54346	72.26	8.52	1	1	4	4	metal ion binding	cytoplasm; membrane	transport	1.07275	1.50936	0.670491	0.887081	1.14293	1.30195	0.781587	0.844936	0.958392	0.976705	0.967624	0.992222
I1I1W8	Uncharacterized protein OS=Brachypodium distachyon GN=BRADI3G17836 PE=3 SV=1 - [I1I1W8_BRADI]	599	64.3677	7.32764	66.0033	6.68	1	2	3	4	catalytic activity	membrane	metabolic process	0.998839	4.28356	0.898534	1.34353	1.03619	1.06027	0.780144	1.25982	0.958503	1.092	0.916701	1.20686
Q9ZTU6	S222 OS=Triticum aestivum GN=S222 PE=2 SV=1 - [Q9ZTU6_WHEAT]	461	50.111	6.30322	75.94	14.32	5	5	5	5	catalytic activity		metabolic process	1.00825	0.879154	0.947291	1.4215	1.11042	1.08472	0.908792	0.879412	0.958734	1.10522	0.918212	0.889596
G8E9S4	Ribulose-1,5-bisphosphate carboxylase/oxygenase large subunit (Fragment) OS=Austrostipa bigeniculata GN=rbcL PE=3 SV=1 - [G8E9S4_9POAL]	159	17.6397	5.32568	406.944	20.75	1	1	3	18	catalytic activity; metal ion binding	cytoplasm	metabolic process	0.98699	1.73641	0.752074	0.55521	0.996106	1.70794	0.751329	0.57752	0.958846	1.58124	0.761212	0.716854
F2DXB7	Elongation factor Tu OS=Hordeum vulgare var. distichum PE=2 SV=1 - [F2DXB7_HORVD]	452	48.2621	6.40479	237.279	28.54	1	11	11	15	catalytic activity; nucleotide binding; RNA binding		metabolic process	0.921349	0.947982	1.05523	1.19482	0.910167	0.896225	1.18907	1.21626	0.96003	0.938335	1.1633	1.22675
I1HKQ4	Uncharacterized protein OS=Brachypodium distachyon GN=BRADI2G31580 PE=3 SV=1 - [I1HKQ4_BRADI]	825	92.5061	5.74463	31.55	3.39	2	2	2	2	catalytic activity; DNA binding; nucleotide binding	membrane; nucleus	metabolic process	0.888669	0.974353	1.15496	0.960522	0.965267	0.942561	1.22606	0.806807	0.960147	1.39437	1.01505	0.631067
I1HRS1	Uncharacterized protein OS=Brachypodium distachyon GN=BRADI2G50380 PE=3 SV=1 - [I1HRS1_BRADI]	895	102.396	6.03662	187.127	9.94	17	2	8	14	catalytic activity		metabolic process	1.07518	0.851529	1.08873	0.997841	1.06975	1.20965	0.804651	1.03437	0.960421	0.752575	1.25252	1.04907
F2CY09	Predicted protein OS=Hordeum vulgare var. distichum PE=2 SV=1 - [F2CY09_HORVD]	798	89.117	6.75635	365.472	11.4	4	7	7	20	catalytic activity; nucleotide binding; RNA binding	cytoplasm; membrane	metabolic process	0.927344	1.09871	1.01096	0.980379	1.1034	1.15622	0.855717	0.966442	0.961176	1.14854	1.00193	0.986703
I1GW82	Uncharacterized protein OS=Brachypodium distachyon GN=BRADI1G32830 PE=3 SV=1 - [I1GW82_BRADI]	150	16.2336	10.5649	474.648	26	1	2	5	24	structural molecule activity	cytoplasm; membrane; ribosome	metabolic process	1.05572	1.05323	1.09503	0.859793	0.867207	1.06532	1.12085	0.870728	0.961274	1.01775	1.18218	0.768151
I1GKU4	Uncharacterized protein OS=Brachypodium distachyon GN=BRADI1G01560 PE=4 SV=1 - [I1GKU4_BRADI]	440	50.3737	7.86963	76.9151	8.86	3	4	4	4	protein binding			0.858598	0.921639	1.18555	1.03304	0.906625	0.913385	1.13395	0.991146	0.962733	0.877814	0.977239	1.30897
F2EJ93	Predicted protein OS=Hordeum vulgare var. distichum PE=2 SV=1 - [F2EJ93_HORVD]	911	99.037	6.94678	56.32	3.62	4	3	3	3	catalytic activity; nucleotide binding	membrane	metabolic process	1.01871	1.14004	0.99469	0.948747	0.951009	1.30077	0.970411	0.881178	0.963082	1.14689	1.08055	0.866109
F2DHM1	Predicted protein OS=Hordeum vulgare var. distichum PE=2 SV=1 - [F2DHM1_HORVD]	689	70.4553	5.90967	118.64	8.27	3	4	5	8	RNA binding			0.920044	0.959209	1.15711	0.915746	0.858628	0.820535	1.22153	0.979591	0.963429	0.998409	1.10332	0.9681
F2DXJ7	Predicted protein OS=Hordeum vulgare var. distichum PE=2 SV=1 - [F2DXJ7_HORVD]	778	85.5172	6.34131	55.37	9.9	5	4	4	4	catalytic activity; DNA binding; nucleotide binding	membrane; nucleus	metabolic process	0.939698	1.00533	1.28715	0.627151	0.914519	0.87425	1.17121	1.10734	0.963972	1.02347	1.12842	0.882456
I1I9E6	Uncharacterized protein OS=Brachypodium distachyon GN=BRADI3G42710 PE=4 SV=1 - [I1I9E6_BRADI]	248	26.511	5.69385	68.08	35.08	5	5	5	7	metal ion binding			1.01034	0.941448	1.01776	0.837881	1.17589	0.928717	1.0018	0.834392	0.964676	0.984734	0.999432	0.935949
F2DZ09	Predicted protein OS=Hordeum vulgare var. distichum PE=2 SV=1 - [F2DZ09_HORVD]	350	36.8826	5.31299	49.84	14	1	3	3	4	antioxidant activity; catalytic activity; metal ion binding	membrane	metabolic process; response to stimulus	0.949053	0.642674	1.22751	1.52289	1.07527	1.19429	1.30354	1.17187	0.965077	0.591731	1.03291	1.58546
F2CVB4	Predicted protein OS=Hordeum vulgare var. distichum PE=2 SV=1 - [F2CVB4_HORVD]	397	44.0925	8.25049	68.19	15.87	2	6	6	6	catalytic activity; metal ion binding		metabolic process	1.02771	1.0325	0.943692	1.1333	0.834858	1.08241	0.975869	1.05817	0.965794	0.992058	0.860545	1.20211
I1HNH7	Ubiquitin carboxyl-terminal hydrolase OS=Brachypodium distachyon GN=BRADI2G40820 PE=3 SV=1 - [I1HNH7_BRADI]	445	49.7721	5.93506	124.109	5.39	3	1	2	5	catalytic activity; protein binding		metabolic process	0.491434	0.596645	1.27024	1.87493	0.998681	0.799639	1.04651	1.25918	0.965967	1.01724	0.983224	1.00923
F2CXW3	Predicted protein (Fragment) OS=Hordeum vulgare var. distichum PE=2 SV=1 - [F2CXW3_HORVD]	306	34.6131	8.30908	36.17	2.94	1	1	1	1	catalytic activity		metabolic process; response to stimulus	1.12959	0.914081	0.797598	1.35624	1.4861	0.860317	0.816426	0.862422	0.96602	0.885165	0.781282	1.68486
I1I6S8	Uncharacterized protein OS=Brachypodium distachyon GN=BRADI3G35150 PE=4 SV=1 - [I1I6S8_BRADI]	238	26.2156	6.16357	50.25	5.88	1	1	1	1	catalytic activity	membrane		1.03783	0.926864	1.19841	0.783429	0.983262	0.898835	1.24828	0.799365	0.966342	0.976091	1.26645	0.727647
F2CQY7	Predicted protein OS=Hordeum vulgare var. distichum PE=2 SV=1 - [F2CQY7_HORVD]	371	38.8771	9.21729	62.0364	4.58	3	2	2	2		membrane	transport	0.944857	1.19339	1.05664	0.807715	1.00429	1.12033	1.04096	0.810001	0.967669	1.27255	0.924604	0.934052
F2DAL6	Predicted protein OS=Hordeum vulgare var. distichum PE=2 SV=1 - [F2DAL6_HORVD]	134	14.8395	5.14795	142.01	19.4	2	1	2	5	metal ion binding	membrane		1.13673	1.13951	0.944184	0.802685	0.987804	1.21438	0.961227	0.875982	0.969663	1.21117	1.11765	0.676534
I1GSB2	40S ribosomal protein S6 OS=Brachypodium distachyon GN=BRADI1G21320 PE=3 SV=1 - [I1GSB2_BRADI]	250	28.5156	10.5503	184.667	23.6	3	1	6	36	structural molecule activity	cytoplasm; ribosome	metabolic process	1.09581	1.14628	0.984171	0.784244	0.967787	0.969199	1.14808	0.90376	0.969983	0.755562	1.5213	0.566454
Q9M4C6	VIP1 protein OS=Avena fatua GN=vip1 PE=2 SV=1 - [Q9M4C6_AVEFA]	214	22.5165	4.62744	61.43	8.88	2	2	2	2				1.01506	0.945265	1.09864	0.963897	1.08844	0.869382	1.03294	1.0586	0.970306	0.894058	1.12798	1.06745
I1HLS7	Uncharacterized protein OS=Brachypodium distachyon GN=BRADI2G35740 PE=4 SV=1 - [I1HLS7_BRADI]	1101	126.601	5.16064	46.77	2	1	2	2	2	catalytic activity; DNA binding; nucleotide binding	nucleus	cell organization and biogenesis	1.12145	0.881232	1.1041	0.86293	1.08385	0.988877	1.17272	0.578886	0.970571	0.990664	1.19863	0.820038
B8XU48	Gamma gliadin (Fragment) OS=Triticum monococcum PE=2 SV=1 - [B8XU48_TRIMO]	162	18.0833	8.51416	25.43	11.73	52	1	1	1				1.25006	0.988723	0.944129	0.834255	0.84836	0.998573	1.02782	1.25026	0.970812	0.695834	1.28525	1.05076
F2CZJ8	Predicted protein OS=Hordeum vulgare var. distichum PE=2 SV=1 - [F2CZJ8_HORVD]	208	21.7705	4.4751	79.5123	8.65	2	2	2	3	protein binding			0.946051	1.17896	0.994983	0.975183	0.946188	1.03255	1.00548	1.00497	0.970895	1.18262	1.05209	0.99387
Q9S8J7	Basic protein 2 (Fragment) OS=Triticum aestivum PE=1 SV=1 - [Q9S8J7_WHEAT]	28	2.88844	7.98682	378.629	75	1	1	2	27			transport	0.993322	1.07718	1.07314	0.920754	0.972571	1.06567	1.00202	0.885118	0.971536	1.05066	1.0949	0.938082
F2E7W3	Predicted protein OS=Hordeum vulgare var. distichum PE=2 SV=1 - [F2E7W3_HORVD]	415	45.131	6.0874	167.282	22.17	3	6	6	11	catalytic activity	membrane	metabolic process	1.0662	1.01275	1.03899	0.93257	1.05308	1.00044	1.00694	0.958087	0.971709	1.06039	1.13539	0.900696
I1I0I0	Uncharacterized protein OS=Brachypodium distachyon GN=BRADI3G13750 PE=4 SV=1 - [I1I0I0_BRADI]	110	11.2427	4.58936	652.54	43.64	2	4	4	35	structural molecule activity	cytoplasm; ribosome	metabolic process	1.0852	1.02705	1.40216	0.927848	1.13412	1.12369	1.45902	0.734605	0.973349	1.26233	1.31489	0.58563
I1H1Q6	Uncharacterized protein OS=Brachypodium distachyon GN=BRADI1G51290 PE=4 SV=1 - [I1H1Q6_BRADI]	332	37.7209	5.71924	60.9	5.12	2	1	1	2	catalytic activity	membrane	metabolic process	1.09368	0.949665	1.02466	0.945237	1.08656	0.97258	1.0327	0.987166	0.973392	0.920241	1.13624	0.936029
F2E4H1	Predicted protein OS=Hordeum vulgare var. distichum PE=2 SV=1 - [F2E4H1_HORVD]	320	33.5657	5.22412	47.46	3.75	1	1	1	1	catalytic activity			1.07051	1.1632	0.925431	0.89978	0.970616	0.93986	1.11329	1.06476	0.973427	0.946954	1.11718	1.16098
F2CSX0	Mitochondrial Rho GTPase OS=Hordeum vulgare var. distichum PE=2 SV=1 - [F2CSX0_HORVD]	599	66.7391	5.38916	68.58	4.34	2	2	2	2	catalytic activity; metal ion binding; nucleotide binding	cytoplasm; membrane; mitochondrion	cell communication; cellular homeostasis; metabolic process; regulation of biological process; response to stimulus	0.757433	1.10127	0.880185	1.4974	0.627271	0.643601	1.15971	1.81476	0.974782	0.967785	0.964272	1.01779
F2D7J5	Predicted protein OS=Hordeum vulgare var. distichum PE=2 SV=1 - [F2D7J5_HORVD]	581	62.7257	5.47803	1272.05	41.14	3	2	19	66	catalytic activity; metal ion binding		metabolic process	0.9394	0.892254	1.12829	1.15277	1.04912	0.700827	1.10911	1.4011	0.974913	0.623725	1.12689	1.26083
F2DYN8	Predicted protein OS=Hordeum vulgare var. distichum PE=2 SV=1 - [F2DYN8_HORVD]	256	27.279	6.72705	59.58	8.59	1	1	1	3	catalytic activity	cytoplasm	metabolic process	0.941463	0.873332	1.13179	1.08625	0.915849	0.924019	1.38281	0.630973	0.975875	0.776509	1.27996	0.94477
F2CS45	Predicted protein OS=Hordeum vulgare var. distichum PE=2 SV=1 - [F2CS45_HORVD]	983	107.653	6.1001	90.7	2.54	2	1	2	3	catalytic activity; nucleotide binding	cytoplasm; membrane	metabolic process	0.680225	0.951781	1.3292	1.04227	1.06875	1.00226	0.942172	1.07739	0.977179	0.990935	1.0079	1.157
F2D6H6	Peptidyl-prolyl cis-trans isomerase OS=Hordeum vulgare var. distichum PE=2 SV=1 - [F2D6H6_HORVD]	196	20.7146	9.29053	91.35	11.22	1	1	2	8	catalytic activity		metabolic process	1.0233	0.856715	1.23854	0.763745	1.03099	0.806634	1.28378	0.772581	0.977982	0.686959	1.52708	0.81132
F2EAP0	Predicted protein (Fragment) OS=Hordeum vulgare var. distichum PE=2 SV=1 - [F2EAP0_HORVD]	369	40.9517	5.70654	53.2	6.5	5	2	2	2	catalytic activity; metal ion binding; nucleotide binding; RNA binding	cytoplasm	metabolic process	1.15428	1.08132	1.10818	0.851951	0.932321	1.20653	0.77508	1.29229	0.978199	1.11744	1.00293	1.01017
D8L9A3	Putative PDI-like protein OS=Triticum aestivum GN=pdil3-1 PE=4 SV=1 - [D8L9A3_WHEAT]	541	59.5569	5.03369	64.9	5.36	3	2	2	2			cellular homeostasis; regulation of biological process	1.10202	1.00105	0.940235	1.01712	0.647929	1.10401	1.0663	1.33898	0.97838	0.99891	0.857256	1.34439
F2DZY3	Predicted protein OS=Hordeum vulgare var. distichum PE=2 SV=1 - [F2DZY3_HORVD]	540	60.089	8.54346	72.9339	13.15	5	6	6	6				0.876252	1.18827	1.00287	1.30909	0.886242	1.1627	1.16694	0.861163	0.978601	1.04771	0.980331	1.10334
I1I5H1	Uncharacterized protein OS=Brachypodium distachyon GN=BRADI3G31390 PE=4 SV=1 - [I1I5H1_BRADI]	1254	136.701	5.94775	68.7467	4.07	1	4	4	5	catalytic activity		metabolic process	0.879353	0.994329	1.07329	0.774128	0.996163	0.944498	1.07731	0.970977	0.978908	1.03493	1.05705	0.995723
I1HJF2	Uncharacterized protein OS=Brachypodium distachyon GN=BRADI2G25370 PE=3 SV=1 - [I1HJF2_BRADI]	444	49.9607	4.88135	548.34	36.71	10	3	10	30	catalytic activity; nucleotide binding; structural molecule activity	cytoplasm; cytoskeleton; membrane	cell organization and biogenesis; cellular component movement; metabolic process	1.22607	1.18057	0.900986	0.635419	1.1969	0.961194	1.00059	0.787325	0.979746	1.01663	1.12288	0.792031
F2CQV1	Phosphoglycerate kinase OS=Hordeum vulgare var. distichum PE=2 SV=1 - [F2CQV1_HORVD]	401	42.0794	6.22705	563.82	25.94	1	2	11	46	catalytic activity	cytoplasm; membrane	metabolic process	0.793694	1.00151	0.534597	1.6501	1.06249	1.15883	1.15025	1.31863	0.980199	1.34251	0.213113	2.05636
I1IT17	Uncharacterized protein OS=Brachypodium distachyon GN=BRADI4G38540 PE=4 SV=1 - [I1IT17_BRADI]	129	14.789	9.92041	1372.76	53.49	27	1	8	91	protein binding; structural molecule activity	cytoplasm; ribosome	metabolic process	0.941184	0.929264	1.30589	0.714986	0.884719	0.967722	1.29456	0.768451	0.980632	0.799769	1.08502	1.24868
I1H652	Uncharacterized protein OS=Brachypodium distachyon GN=BRADI1G64250 PE=4 SV=1 - [I1H652_BRADI]	173	19.462	4.85596	67.87	8.09	1	1	1	2	catalytic activity	cytoplasm; membrane; mitochondrion	metabolic process	0.991594	1.18762	0.849624	1.03591	0.838032	1.21535	0.940855	1.10274	0.980959	1.21003	0.898904	1.01189
I1I056	Uncharacterized protein OS=Brachypodium distachyon GN=BRADI3G12740 PE=4 SV=1 - [I1I056_BRADI]	566	62.2205	5.22412	50.24	1.59	1	1	1	1		membrane		1.11245	1.09055	0.904268	0.969563	2.96504	0.941959	0	0	0.981461	1.09443	0.988427	1.03386
F2CQ71	Histone H2A OS=Hordeum vulgare var. distichum PE=2 SV=1 - [F2CQ71_HORVD]	145	15.5078	10.4917	93.46	27.59	18	2	3	9	DNA binding	chromosome; membrane; nucleus	cell organization and biogenesis; metabolic process	1.03153	0.911483	1.39268	0.618743	0	0	0	0	0.983163	0.758617	1.39672	0.749374
F2DN70	Predicted protein (Fragment) OS=Hordeum vulgare var. distichum PE=2 SV=1 - [F2DN70_HORVD]	1008	109.806	6.29053	445.871	23.81	2	5	19	33	catalytic activity; nucleotide binding	cytoplasm; membrane	metabolic process	1.0383	0.994269	1.04518	1.0042	1.00718	0.936762	1.02256	1.08676	0.983222	1.09905	1.08622	0.986629
I1IUQ5	Uncharacterized protein OS=Brachypodium distachyon GN=BRADI4G43530 PE=4 SV=1 - [I1IUQ5_BRADI]	1165	129.638	5.63037	74.9338	2.92	4	2	2	2	catalytic activity; nucleotide binding	membrane	metabolic process	1.12031	1.28372	0.694516	1.05835	1.04731	1.29867	0.737753	1.05232	0.98434	1.1349	0.819136	1.27028
F4Y595	Heat shock protein 90 OS=Triticum aestivum GN=Hsp90.3-A1 PE=2 SV=1 - [F4Y595_WHEAT]	700	80.3827	5.03369	1937.2	48.86	4	1	40	156	nucleotide binding; protein binding	cytoplasm; membrane	metabolic process; response to stimulus	1.02985	1.42785	0.831752	0.761148	1.0084	1.38014	0.773995	0.997249	0.984371	1.42677	0.810122	0.922937
F2D692	Predicted protein OS=Hordeum vulgare var. distichum PE=2 SV=1 - [F2D692_HORVD]	360	38.6674	5.80811	191.581	25	22	2	8	15	catalytic activity; protein binding	membrane	metabolic process	0.947825	0.955649	1.1255	0.979091	0.815047	1.05154	1.09253	1.1166	0.985022	1.16606	1.00559	0.954262
F2CTA8	Predicted protein OS=Hordeum vulgare var. distichum PE=2 SV=1 - [F2CTA8_HORVD]	526	57.9636	5.57959	134.93	9.32	4	4	4	9	catalytic activity	membrane	metabolic process	0.931902	1.10441	1.13474	0.847045	0.962486	1.11463	0.872976	0.896655	0.985545	1.00746	1.14043	0.816786
F2D1L1	Superoxide dismutase [Cu-Zn] OS=Hordeum vulgare var. distichum PE=2 SV=1 - [F2D1L1_HORVD]	184	19.0237	7.37158	77.8867	17.39	1	3	3	3	antioxidant activity; catalytic activity; metal ion binding		metabolic process	1.03328	1.08812	0.935591	1.03309	0.881402	1.03056	1.09345	1.03385	0.986361	0.992119	0.953223	1.06023
Q6RYF4	Coatomer alpha subunit OS=Hordeum vulgare var. distichum GN=615K1.1 PE=4 SV=1 - [Q6RYF4_HORVD]	1218	135.725	7.00537	165.09	12.32	6	10	12	18	protein binding; structural molecule activity	cytoplasm; Golgi; membrane	transport	0.990941	1.09872	1.08591	0.897727	0.908637	1.18679	1.01052	0.930991	0.987278	1.00771	1.05014	0.8808
F2D4W3	Predicted protein OS=Hordeum vulgare var. distichum PE=2 SV=1 - [F2D4W3_HORVD]	449	48.2014	5.5542	6440.39	72.16	1	1	28	449	catalytic activity; metal ion binding	cell surface; cytoplasm; cytosol; membrane	metabolic process	0.966709	1.10692	1.02355	0.884655	1.0841	1.04224	1.02125	0.898053	0.987433	1.10379	1.02212	0.958255
Q84UC6	Pyrroline-5-carboxylate reductase OS=Hordeum vulgare var. distichum PE=2 SV=1 - [Q84UC6_HORVD]	275	28.19	8.44092	102.014	10.55	4	2	2	8	catalytic activity; nucleotide binding		metabolic process	1.1662	1.09892	0.98845	1.03899	1.09593	1.20907	1.00922	0.844219	0.987613	1.09368	1.08586	0.719243
I1HYT2	Uncharacterized protein OS=Brachypodium distachyon GN=BRADI3G08250 PE=4 SV=1 - [I1HYT2_BRADI]	417	47.2081	6.23975	388.264	7.19	1	1	3	25	protein binding; RNA binding	cytoplasm; membrane	metabolic process	1.1025	0.906193	1.06639	0.885763	1.14572	1.02974	1.1854	0.748117	0.987716	0.845201	1.20942	0.854134
F2DXD4	Eukaryotic translation initiation factor 3 subunit G OS=Hordeum vulgare var. distichum PE=2 SV=1 - [F2DXD4_HORVD]	289	31.3118	7.03467	204.177	22.49	3	6	6	12	metal ion binding; nucleotide binding; RNA binding	cytoplasm	metabolic process	0.961586	0.955059	1.11176	1.02007	1.01041	0.9863	1.11274	0.958796	0.987819	0.952824	1.15379	0.912011
F2DS81	Predicted protein OS=Hordeum vulgare var. distichum PE=2 SV=1 - [F2DS81_HORVD]	390	42.8283	6.99072	36.9	4.62	1	1	1	1	nucleotide binding; RNA binding	nucleus	metabolic process	0.428171	1.46969	1.09347	1.14129	0.832712	0.739254	0.842881	1.59859	0.988807	0.511742	1.64239	0.644832
F2DMU4	Glutamate dehydrogenase OS=Hordeum vulgare var. distichum PE=2 SV=1 - [F2DMU4_HORVD]	411	44.4605	6.7124	393.904	21.9	1	7	7	20	catalytic activity; nucleotide binding	membrane	metabolic process	0.96216	0.98391	1.08119	1.1093	0.931293	1.0066	1.09119	1.00065	0.988815	0.916274	1.09793	1.08072
C9E3E9	L-galactono-1,4-lactone dehydrogenase (Fragment) OS=Agropyron cristatum GN=GalLDH PE=2 SV=1 - [C9E3E9_AGRCR]	121	14.0066	4.37354	37.63	9.92	3	1	1	1	catalytic activity	membrane	metabolic process	1.23726	1.13848	0.814416	0.881973	0.912705	1.28605	0.916628	0.966426	0.989363	1.23134	0.82102	1.11984
REVERSED_00061356	REVERSED_00061356	193	20.3686	8.76318	0	6.74	1	1	1	1				0.895571	0.809907	1.18865	1.15655	0.987244	0.925038	1.18657	0.866398	0.989785	1.06568	1.23256	0.636695
I1INY7	Uncharacterized protein OS=Brachypodium distachyon GN=BRADI4G26877 PE=4 SV=1 - [I1INY7_BRADI]	1708	193.207	5.36377	682.077	22.25	1	3	32	54	structural molecule activity	cytoplasm; Golgi; membrane	transport	1.10086	1.27982	0.819703	0.900203	1.00665	1.28117	0.778391	1.0501	0.990759	1.24946	0.798066	1.11907
F2DGV3	Predicted protein OS=Hordeum vulgare var. distichum PE=2 SV=1 - [F2DGV3_HORVD]	327	34.0779	5.65576	44.47	4.89	2	1	1	1	catalytic activity; metal ion binding; nucleotide binding	membrane	metabolic process	1.03256	0.733289	1.15343	1.11855	1.05021	0.86299	1.0902	1.02354	0.990991	0.733233	1.24496	1.043
F2DAK3	Predicted protein OS=Hordeum vulgare var. distichum PE=2 SV=1 - [F2DAK3_HORVD]	219	24.3573	10.1108	269.204	35.62	1	1	10	35	structural molecule activity	cytoplasm; ribosome	metabolic process	1.03834	1.13648	0.986856	0.811604	1.03274	1.03783	0.990837	0.693874	0.991202	1.18164	1.08074	0.596872
F2DY59	Predicted protein OS=Hordeum vulgare var. distichum PE=2 SV=1 - [F2DY59_HORVD]	779	88.2206	4.98291	663.091	30.55	3	3	20	37	nucleotide binding; protein binding	cytoplasm; membrane	metabolic process; response to stimulus	1.05403	1.19064	0.906827	0.924022	0.837855	1.21274	0.992747	1.00847	0.991678	1.20312	0.975489	0.951397
F2DK55	Predicted protein OS=Hordeum vulgare var. distichum PE=2 SV=1 - [F2DK55_HORVD]	1050	113.232	9.24658	51.34	1.05	1	1	1	1	protein binding			0.894558	0.962577	1.23646	0.878521	1.05232	0.955541	1.12184	0.843098	0.994276	1.04507	0.893604	1.24317
F2DYD6	Predicted protein OS=Hordeum vulgare var. distichum PE=2 SV=1 - [F2DYD6_HORVD]	298	34	6.59521	43.76	4.36	1	1	1	1	transporter activity		transport	1.09526	0.860329	1.09217	0.969137	0.959279	0.848764	1.03208	1.27744	0.995145	0.894123	1.04019	1.18337
I1I952	Methionine aminopeptidase OS=Brachypodium distachyon GN=BRADI3G41840 PE=3 SV=1 - [I1I952_BRADI]	431	47.6107	5.93506	0	1.86	3	1	1	1	catalytic activity; metal ion binding	membrane	metabolic process	1.03918	1.02688	1.03298	0.93642	0.94038	0.996448	0.98924	1.14387	0.995159	0.849968	1.19389	0.974519
Q06IA1	Fasciclin-like protein FLA5 OS=Triticum aestivum PE=2 SV=1 - [Q06IA1_WHEAT]	429	44.2837	6.02393	42.82	8.86	1	3	3	5				0.862106	1.26048	0.765639	1.08693	1.20941	1.28249	0.789249	1.0423	0.995458	1.36535	0.80514	1.09182
I1HJ56	Uncharacterized protein OS=Brachypodium distachyon GN=BRADI2G24440 PE=4 SV=1 - [I1HJ56_BRADI]	592	65.0119	4.60205	106.527	9.97	4	2	5	16		membrane	transport	0.824164	0.843132	1.24596	1.19786	0.764678	0.821216	1.24292	1.12394	0.996567	0.841667	1.22012	1.33133
I1IRG0	Uncharacterized protein OS=Brachypodium distachyon GN=BRADI4G34190 PE=4 SV=1 - [I1IRG0_BRADI]	417	44.5091	6.17627	0	6	2	1	2	3	catalytic activity	membrane	metabolic process	1.17142	0.975931	1.01247	0.846798	1.46996	0.8538	0.945181	0.670487	0.996589	0.977338	1.21003	0.77997
F2CW36	Predicted protein (Fragment) OS=Hordeum vulgare var. distichum PE=2 SV=1 - [F2CW36_HORVD]	450	49.0868	6.91748	47.45	2.22	3	1	1	1				1.13142	0.903777	1.06087	0.914604	0.783348	0.872052	1.2053	1.20387	0.996633	0.94511	1.17608	0.880267
F2DQG9	Predicted protein OS=Hordeum vulgare var. distichum PE=2 SV=1 - [F2DQG9_HORVD]	626	68.6609	6.90283	86.3206	5.59	3	3	3	3	catalytic activity		metabolic process	0.974065	0.857294	1.06621	1.03473	1.19131	0.93701	0.823396	1.12137	0.996869	0.950007	0.958778	1.04251
F2DMF8	Adenylosuccinate synthetase, chloroplastic 1 OS=Hordeum vulgare var. distichum GN=PURA1 PE=2 SV=1 - [F2DMF8_HORVD]	488	52.3859	6.90283	232.699	27.46	3	1	12	16	catalytic activity; metal ion binding; nucleotide binding	cytoplasm; membrane	metabolic process	0.831112	2.51104	0.238346	0.683163	1.23134	1.29434	0.706052	1.18489	0.997314	0.997285	0.822376	1.31228
F2EA93	Predicted protein OS=Hordeum vulgare var. distichum PE=2 SV=1 - [F2EA93_HORVD]	127	14.0495	9.51025	243.301	19.69	2	3	3	14	structural molecule activity	cytoplasm; ribosome	metabolic process	1.12184	1.03042	0.957123	0.805276	1.02685	1.04427	1.09196	0.927029	0.997351	1.14812	1.10174	0.768456
F2DA79	Predicted protein OS=Hordeum vulgare var. distichum PE=2 SV=1 - [F2DA79_HORVD]	449	49.4445	5.79541	104.283	10.02	1	2	3	7	catalytic activity	cytoplasm	metabolic process	1.27452	1.02686	0.983932	0.937035	1.06774	0.894311	1.13275	0.930972	0.997959	0.893308	1.04858	1.08429
D4NYD5	Cytosolic aconitase (Fragment) OS=Triticum aestivum GN=cACO PE=2 SV=1 - [D4NYD5_WHEAT]	456	50.1631	6.17627	446.295	22.81	1	1	9	30		membrane	metabolic process	0.907162	1.17577	0.897153	1.00222	1.03051	1.00201	0.989802	1.07663	0.997981	0.987983	0.922323	1.09459
Q75RZ3	Putative beta-xylosidase (Fragment) OS=Triticum aestivum PE=2 SV=1 - [Q75RZ3_WHEAT]	573	61.7625	6.32861	716.052	26.35	1	3	11	33	catalytic activity		metabolic process	1.01506	1.02291	1.01604	0.987525	1.06261	0.973621	0.989771	0.9939	0.998101	0.91151	1.01518	1.09214
Q7XYE0	NADPH-dependent mannose 6-phosphate reductase (Fragment) OS=Triticum aestivum PE=2 SV=1 - [Q7XYE0_WHEAT]	274	30.0736	6.90283	26.91	10.22	1	1	2	2	catalytic activity		metabolic process	3.83939				1.23286	1.16641	0.562899	1.27255	0.998112	1.18296	0.893848	1.05906
Q6Q625	Root hair defective 3 GTP-binding protein OS=Triticum aestivum GN=wrsi2 PE=2 SV=2 - [Q6Q625_WHEAT]	804	90.025	5.59229	54.65	9.33	20	5	6	6	catalytic activity; nucleotide binding	membrane		0.975013	1.03324	1.11684	0.880434	1.02344	1.00777	1.05078	0.947619	0.998826	0.949656	1.19607	0.880731
F2EJZ0	Predicted protein OS=Hordeum vulgare var. distichum PE=2 SV=1 - [F2EJZ0_HORVD]	133	15.5445	10.6821	104.63	19.55	1	2	3	6	structural molecule activity	cytoplasm; ribosome	metabolic process	0.981505	1.15138	0.958186	0.972671	1.19518	1.02492	1.06859	0.738554	0.999479	1.13238	0.993544	0.958816
I1HVF9	Uncharacterized protein OS=Brachypodium distachyon GN=BRADI2G61540 PE=4 SV=1 - [I1HVF9_BRADI]	99	10.2175	9.87646	56.16	23.23	2	2	2	2				0.852277	1.70518	0.552812	1.11425	0.650987	1.42673	0.890047	1.57784	0.999762	1.42024	0.597767	1.28878
I1IZN8	Uncharacterized protein OS=Brachypodium distachyon GN=BRADI5G15710 PE=4 SV=1 - [I1IZN8_BRADI]	372	39.7156	7.32764	129.595	11.83	1	2	4	5	catalytic activity	membrane	metabolic process	1.01705	1.03869	1.0995	0.871355	0.902895	1.05375	1.09802	0.898828	0.999794	1.039	1.06775	0.941793
I1IHA7	Uncharacterized protein OS=Brachypodium distachyon GN=BRADI4G04040 PE=4 SV=1 - [I1IHA7_BRADI]	294	31.6379	7.73779	25.82	4.76	2	1	1	1	catalytic activity	cytoplasm; membrane	metabolic process	1.1436	1.05056	0.839765	1.08716	0.620322	1.46627	0.750243	1.45173	1.00099	1.04966	1.12171	0.872298
F2CZN0	Predicted protein (Fragment) OS=Hordeum vulgare var. distichum PE=2 SV=1 - [F2CZN0_HORVD]	775	87.9449	6.37939	77.57	4.39	3	2	2	3	catalytic activity		metabolic process	1.12074	0.72033	1.09867	1.08276	0	0	0	0	1.00101	0.85925	1.08252	1.06395
O24396	Adenylosuccinate synthetase, chloroplastic (Fragment) OS=Triticum aestivum PE=1 SV=1 - [PURA_WHEAT]	476	50.8861	6.31592	259.746	30.67	2	2	13	20	catalytic activity; metal ion binding; nucleotide binding	cytoplasm	metabolic process	1.17474	0.85062	1.05533	1.07387	1.07698	0.916903	0.991568	1.15188	1.00134	1.14577	1.02774	0.980097
F2DLR6	Predicted protein OS=Hordeum vulgare var. distichum PE=2 SV=1 - [F2DLR6_HORVD]	541	58.0964	7.44482	41.83	5.73	3	2	2	2	RNA binding	membrane		1.09449	1.23406	1.00121	0.590595	1.20423	1.15968	1.34078	0.397674	1.00175	1.25465	1.03529	0.573995
F2CRP6	Predicted protein (Fragment) OS=Hordeum vulgare var. distichum PE=2 SV=1 - [F2CRP6_HORVD]	699	77.952	6.50732	63.37	3.43	3	2	2	2	catalytic activity; nucleotide binding	membrane	metabolic process	0.883385	1.11294	0.935057	1.20088	0.876988	1.0622	0.993177	1.15156	1.00176	0.95759	1.06748	1.24845
I1I4J3	Uncharacterized protein OS=Brachypodium distachyon GN=BRADI3G28280 PE=4 SV=1 - [I1I4J3_BRADI]	527	57.6833	6.26514	26.52	6.64	1	2	2	2	catalytic activity; protein binding		metabolic process	0.886277	1.32191	1.04607	1.34757	1.11484	0.693769	1.32007	1.03025	1.0018	1.01876	1.12265	1.09202
F2E2J4	Predicted protein OS=Hordeum vulgare var. distichum PE=2 SV=1 - [F2E2J4_HORVD]	179	19.6172	9.40771	62.1211	10.06	1	2	2	3	catalytic activity		cellular homeostasis; metabolic process; regulation of biological process	1.03242	1.02998	1.00431	1.12557	1.0415	0.964154	0.92649	1.17574	1.00258	1.11621	1.06568	0.831027
F2EEL5	Predicted protein (Fragment) OS=Hordeum vulgare var. distichum PE=2 SV=1 - [F2EEL5_HORVD]	833	93.2803	5.60498	59.0471	2.52	1	2	2	2	catalytic activity; nucleotide binding	membrane	metabolic process	1.07978	1.11293	0.832914	1.09001	0.81295	0.927906	1.07177	1.27705	1.00268	1.221	1.05041	0.924984
A6XMY4	5,10-methylene-tetrahydrofolate dehydrogenase/5,10-methenyl-tetrahydrofolate cyclohydrolase OS=Triticum monococcum PE=2 SV=1 - [A6XMY4_TRIMO]	292	30.7555	7.94287	127.331	22.26	2	2	5	7	catalytic activity; nucleotide binding		metabolic process	0.957071	1.02503	1.11325	1.12107	0.857538	1.2349	1.00157	0.948162	1.00271	1.14149	1.02647	0.896897
F2E7R3	Predicted protein OS=Hordeum vulgare var. distichum PE=2 SV=1 - [F2E7R3_HORVD]	981	108.004	5.35107	117.343	4.49	2	3	3	5	protein binding; transporter activity	membrane	transport	1.08361	0.905636	1.17883	0.978826	1.26961	1.13281	1.33554	0.896714	1.0028	0.918361	1.1602	1.14608
F2DHX6	Predicted protein OS=Hordeum vulgare var. distichum PE=2 SV=1 - [F2DHX6_HORVD]	401	43.0284	7.03467	481.617	10.72	3	1	5	32	enzyme regulator activity			1.05023	0.795576	1.01115	1.25698	0.671725	0.918706	1.02227	1.6254	1.00301	0.954964	1.08717	1.29217
I1HFQ1	Nucleoside diphosphate kinase OS=Brachypodium distachyon GN=BRADI2G14210 PE=3 SV=1 - [I1HFQ1_BRADI]	232	25.0409	8.93896	197.06	23.71	3	5	5	10	catalytic activity; nucleotide binding		metabolic process	0.973788	1.03221	0.95714	1.08938	1.0054	1.05486	0.990634	1.05544	1.00444	1.16421	0.884651	1.09597
F2E128	Predicted protein OS=Hordeum vulgare var. distichum PE=2 SV=1 - [F2E128_HORVD]	271	28.9378	7.35693	42.2458	16.61	2	3	3	3	RNA binding			0.968348	1.11424	1.08037	0.824296	1.0153	1.04572	1.06663	0.837145	1.00472	1.04899	1.13911	0.914807
F2DDF2	Predicted protein OS=Hordeum vulgare var. distichum PE=2 SV=1 - [F2DDF2_HORVD]	129	14.1144	6.37939	73.509	29.46	2	3	3	5	catalytic activity		metabolic process	1.05083	0.957251	1.02125	0.988632	0.991902	0.98822	1.02312	1.0747	1.00491	0.957222	1.14813	0.979943
F2CRI6	Predicted protein OS=Hordeum vulgare var. distichum PE=2 SV=1 - [F2CRI6_HORVD]	395	44.7551	5.69385	147.112	14.18	4	5	5	8	protein binding	membrane		0.907877	1.01637	0.985521	1.07003	0.932901	1.04865	1.02485	1.07046	1.00496	0.839848	1.13728	0.979281
F2E9Z6	Predicted protein (Fragment) OS=Hordeum vulgare var. distichum PE=2 SV=1 - [F2E9Z6_HORVD]	193	21.4065	4.77979	104.74	22.8	2	4	4	4	nucleotide binding			0.838268	1.05388	1.08068	1.04556	0.900172	0.947903	1.0312	1.1599	1.00608	1.14124	1.12	0.898673
F2DGL8	Predicted protein (Fragment) OS=Hordeum vulgare var. distichum PE=2 SV=1 - [F2DGL8_HORVD]	300	31.6879	5.50342	48.07	15.33	4	3	3	4	catalytic activity		metabolic process	0.920146	0.882637	0.909394	0.981692	0.985734	0.94987	0.92683	1.00221	1.0061	1.27007	0.7639	0.954532
F2DAF4	Predicted protein OS=Hordeum vulgare var. distichum PE=2 SV=1 - [F2DAF4_HORVD]	368	40.343	5.03369	37.699	3.26	1	1	1	2				0.799755	1.08881	1.09005	1.09789	0.982635	1.06522	0.911678	1.15388	1.00628	1.30882	0.911932	0.914589
F2EHJ4	Predicted protein (Fragment) OS=Hordeum vulgare var. distichum PE=2 SV=1 - [F2EHJ4_HORVD]	241	24.3685	9.14404	110.79	11.2	1	2	4	9				0.814494	0.947628	1.21263	0.967321	1.04746	1.02002	0.899764	1.07475	1.00688	1.02866	1.01868	0.975026
I1HAF6	Uncharacterized protein OS=Brachypodium distachyon GN=BRADI1G77247 PE=4 SV=1 - [I1HAF6_BRADI]	1837	209.446	7.97217	66.22	0.76	4	1	1	1	catalytic activity	membrane	metabolic process	0.970405	1.05224	1.03239	1.00383	1.1338	0.903241	1.11522	0.80116	1.00691	1.18583	1.07757	0.713317
Q9SAU8	HSP70 OS=Triticum aestivum GN=TaHSP70d PE=2 SV=1 - [Q9SAU8_WHEAT]	648	70.986	5.24951	5607.23	63.12	8	7	42	353	nucleotide binding		cell organization and biogenesis	0.983677	1.12706	1.16547	1.02229	1.17766	1.43162	1.40583	1.30712	1.00829	1.1992	0.972439	1.16069
F2EAD7	Predicted protein OS=Hordeum vulgare var. distichum PE=2 SV=1 - [F2EAD7_HORVD]	1216	133.776	9.43701	45.0519	3.95	9	3	3	4	protein binding			1.04545	0.935517	1.29027	0.943268	0	0	0	0	1.00829	0.900009	1.19661	1.04642
F2E9M5	Pyruvate kinase OS=Hordeum vulgare var. distichum PE=2 SV=1 - [F2E9M5_HORVD]	569	62.0868	5.85889	76.1233	3.87	2	2	2	4	catalytic activity; metal ion binding	membrane	metabolic process	1.09465	0.852436	1.00249	1.12301	1.12216	0.897893	0.918357	1.41805	1.00868	1.01135	0.991651	1.09463
Q6IY71	Mitochondrial ATP synthase OS=Triticum aestivum PE=2 SV=1 - [Q6IY71_WHEAT]	238	27.0905	8.11865	146.7	26.05	2	7	7	10				1.03178	0.996544	1.05897	0.969721	0.953155	0.97341	1.03985	1.00742	1.0106	1.00586	1.01719	1.04693
I1I8A9	Uncharacterized protein OS=Brachypodium distachyon GN=BRADI3G39500 PE=4 SV=1 - [I1I8A9_BRADI]	327	36.0673	6.45557	42.99	3.67	1	1	1	2	protein binding			0.959675	0.956616	1.1571	0.924968	1.08392	0.946601	1.27329	0.544547	1.01089	1.00966	1.16043	0.779442
F2CPV5	Predicted protein OS=Hordeum vulgare var. distichum PE=2 SV=1 - [F2CPV5_HORVD]	367	40.8017	6.66846	101.657	12.26	11	2	3	4	catalytic activity; nucleotide binding		metabolic process	0.705593	1.01598	1.04593	1.17228	0.872956	1.01796	1.1423	0.989023	1.01167	1.10432	1.0386	0.890689
D8L9A2	Putative PDI-like protein OS=Triticum aestivum GN=pdil2-1 PE=4 SV=1 - [D8L9A2_WHEAT]	588	63.7364	4.77979	127.717	10.88	4	5	5	6	catalytic activity	cytoplasm; endoplasmic reticulum	cellular homeostasis; metabolic process; regulation of biological process	0.866815	1.25364	0.925236	0.999884	0.881119	1.44846	0.928238	0.884692	1.01203	0.982843	1.06851	0.995231
P12298	Glucose-1-phosphate adenylyltransferase large subunit (Fragment) OS=Triticum aestivum GN=AGA.1 PE=2 SV=1 - [GLGL1_WHEAT]	301	33.4089	6.11279	60.12	7.97	2	1	2	2	catalytic activity; nucleotide binding	cytoplasm	metabolic process	0.984045	1.04706	1.1192	0.84171	1.08332	0.81199	1.12578	0.980205	1.01226	0.826772	1.09283	1.12158
I1HDY9	Importin subunit alpha OS=Brachypodium distachyon GN=BRADI2G08960 PE=3 SV=1 - [I1HDY9_BRADI]	522	56.863	5.14795	150.93	14.94	1	5	5	12	protein binding; transporter activity	cytoplasm; membrane; nucleus	transport	0.901306	1.11012	1.19907	0.877498	0.818001	1.05069	1.21849	0.948525	1.01371	1.03818	1.09729	0.873325
F2EHF8	Triosephosphate isomerase OS=Hordeum vulgare var. distichum PE=2 SV=1 - [F2EHF8_HORVD]	253	26.762	5.46533	1552.59	40.71	3	3	9	88	catalytic activity		metabolic process	0.986226	0.985457	1.06705	1.08848	0.538962	0.774449	1.71235	0.809188	1.01432	1.05616	1.0658	1.1471
A0MAU4	Lipid transfer protein OS=Triticum aestivum GN=WLTP1 PE=2 SV=1 - [A0MAU4_WHEAT]	185	18.8086	8.11865	63.9775	21.08	3	3	3	3			transport	1.15091	0.990127	0.816419	1.32369	1.24679	1.05579	0.83249	0.900751	1.01519	0.959085	0.865502	0.968868
F2E379	Predicted protein OS=Hordeum vulgare var. distichum PE=2 SV=1 - [F2E379_HORVD]	1119	130.952	5.88428	196.124	8.4	3	6	9	10	catalytic activity; protein binding		metabolic process	1.18982	1.17199	0.770949	0.973287	1.04531	1.08181	0.972504	1.05121	1.01523	1.03836	0.971999	1.08597
I1HEK4	Uncharacterized protein OS=Brachypodium distachyon GN=BRADI2G10780 PE=4 SV=1 - [I1HEK4_BRADI]	328	38.7143	9.17334	76.5943	10.98	3	4	4	4	protein binding			1.0685	1.21182	0.832172	0.967728	0.974907	1.18611	0.942484	0.888754	1.01525	1.20871	0.797438	1.16648
Q7X9L6	40S ribosomal protein (Fragment) OS=Triticum aestivum PE=2 SV=1 - [Q7X9L6_WHEAT]	79	8.8208	7.41553	136.267	65.82	1	1	3	14	structural molecule activity	cytoplasm; ribosome	metabolic process	1.00681	1.27039	1.10303	0.563293	0.935446	1.34699	1.18844	0.509789	1.01535	1.14373	1.13316	0.517905
I1IG42	Uncharacterized protein OS=Brachypodium distachyon GN=BRADI4G00730 PE=4 SV=1 - [I1IG42_BRADI]	868	95.5065	4.69092	76.9812	3.23	7	2	3	3	transporter activity	membrane	transport	0.914752	1.10102	1.12878	0.827602	1.02862	1.24703	1.01532	0.678544	1.01667	1.09291	1.11192	0.771372
F2D7X4	Predicted protein OS=Hordeum vulgare var. distichum PE=2 SV=1 - [F2D7X4_HORVD]	484	51.9168	4.44971	167.033	13.02	1	5	5	14	DNA binding	chromosome; nucleus		1.22346	0.964361	0.790303	1.11424	1.03336	0.97673	0.92532	1.08198	1.01707	0.898453	0.930875	1.23306
Q8RWR5	Beta-D-glucan exohydrolase OS=Triticum aestivum PE=2 SV=1 - [Q8RWR5_WHEAT]	624	67.258	7.28369	122.946	28.04	10	2	14	19	catalytic activity		metabolic process	1.01287	1.07793	1.06045	0.849685	0.958583	1.08691	1.006	0.936054	1.01923	1.01418	1.06683	1.19996
F2EJ07	Predicted protein (Fragment) OS=Hordeum vulgare var. distichum PE=2 SV=1 - [F2EJ07_HORVD]	241	24.5529	8.79248	57.11	18.26	3	3	3	5	nucleotide binding			1.11051	1.09024	0.950408	0.971504	0.945039	1.16488	0.998376	0.943436	1.0196	1.20545	1.01914	0.776648
F2D2A2	Predicted protein OS=Hordeum vulgare var. distichum PE=2 SV=1 - [F2D2A2_HORVD]	122	12.6394	9.30518	40.93	7.38	2	1	1	2				0.911538	1.06093	1.20687	0.764994	0.957415	1.16048	1.10296	0.744991	1.0197	1.07525	1.02925	0.932813
F2CTC0	Predicted protein OS=Hordeum vulgare var. distichum PE=2 SV=1 - [F2CTC0_HORVD]	204	22.5609	4.90674	87.9325	13.73	1	2	2	8				1.08515	0.872543	1.0462	1.13476	1.13959	0.869033	0.915393	1.03763	1.02096	0.867581	1.08283	1.07224
I1H8K3	Uncharacterized protein OS=Brachypodium distachyon GN=BRADI1G71340 PE=4 SV=1 - [I1H8K3_BRADI]	399	44.8142	5.19873	70.74	11.28	2	3	3	4	protein binding			0.570305	1.00908	1.48065	0.89653	1.01125	0.860482	1.23844	0.893482	1.022	1.08004	1.17089	0.855755
I1HNH2	Uncharacterized protein OS=Brachypodium distachyon GN=BRADI2G40800 PE=4 SV=1 - [I1HNH2_BRADI]	410	46.1975	6.32861	68.0661	22.93	6	7	7	10	catalytic activity; DNA binding; nucleotide binding			0.988814	0.941446	0.943915	1.12717	1.04213	0.995372	1.07045	1.32389	1.02203	1.02085	1.02373	0.968836
I1GNX1	Uncharacterized protein OS=Brachypodium distachyon GN=BRADI1G10447 PE=4 SV=1 - [I1GNX1_BRADI]	2580	282.267	7.38623	27.1	0.54	1	1	1	1		cytoplasm; membrane	transport	1.36202	1.11319	0.857946	0.659949	0.907472	1.15226	1.72439	1.14178	1.02262	1.01029	0.942934	1.10747
F2CXK6	Predicted protein OS=Hordeum vulgare var. distichum PE=2 SV=1 - [F2CXK6_HORVD]	460	47.8637	7.95752	311.825	36.74	1	1	11	23	catalytic activity	membrane	metabolic process	0.788595	1.12807	1.1074	1.03192	0.914399	1.05871	1.32913	0.54873	1.02293	0.797291	1.06523	1.14736
Q9LEE3	Starch synthase II-A OS=Triticum aestivum GN=wSs2a-2 PE=2 SV=1 - [Q9LEE3_WHEAT]	799	87.2238	6.62451	72.5	3.38	6	1	2	3	catalytic activity		metabolic process	0.874459	1.38585	1.04138	0.66659	1.02905	1.40109	0.976573	0.541927	1.02353	1.32292	1.12043	0.670553
F2DH81	Predicted protein OS=Hordeum vulgare var. distichum PE=2 SV=1 - [F2DH81_HORVD]	316	34.4553	5.89697	111.475	20.25	3	5	5	7	catalytic activity; nucleotide binding	membrane	metabolic process	1.21266	1.1871	0.897183	0.96394	1.18065	0.96091	0.854913	1.0801	1.0243	1.09006	0.906615	1.16586
A2SXR9	Uricase OS=Triticum aestivum PE=2 SV=1 - [A2SXR9_WHEAT]	307	34.3696	8.25049	52.22	15.31	3	3	3	5	catalytic activity	cytoplasm	metabolic process	1.09115	1.38613	0.968017	0.827826	1.00666	1.05213	0.895495	1.29054	1.02457	1.1878	0.979863	0.93689
I1HKB6	Uncharacterized protein OS=Brachypodium distachyon GN=BRADI2G28170 PE=4 SV=1 - [I1HKB6_BRADI]	60	7.08571	10.6821	17.88	16.67	2	1	1	2	structural molecule activity	cytoplasm; ribosome	metabolic process	1.35712	1.35621	0.845221	0.357264	1.35641	1.12333	0.904023	0.523536	1.02473	1.15687	1.00079	0.567306
F2D6J4	Predicted protein OS=Hordeum vulgare var. distichum PE=2 SV=1 - [F2D6J4_HORVD]	529	59.0584	5.51611	45.34	1.89	1	1	1	1	DNA binding	nucleus	metabolic process	0.983008	1.66471	0.610653	0.918496	1.02119	1.39936	0.757445	0.937515	1.02488	1.68782	0.554076	0.955889
I1HG63	Uncharacterized protein OS=Brachypodium distachyon GN=BRADI2G15730 PE=4 SV=1 - [I1HG63_BRADI]	173	19.8422	9.23193	472.922	53.18	6	4	9	30	catalytic activity; nucleotide binding		cell communication; metabolic process; regulation of biological process; response to stimulus; transport	1.12489	1.09448	0.945059	0.871297	1.0384	1.08976	0.922702	0.930309	1.02674	1.10857	0.945065	0.980214
F2D4Y1	3-isopropylmalate dehydrogenase OS=Hordeum vulgare var. distichum PE=2 SV=1 - [F2D4Y1_HORVD]	398	41.8488	5.85889	69.0033	15.08	2	5	5	5	catalytic activity; metal ion binding; nucleotide binding	cytoplasm; membrane	metabolic process	1.16235	1.14498	0.792818	0.964438	1.19115	1.04341	0.757852	0.977999	1.02679	1.02343	0.799177	0.99253
F2DX84	Predicted protein OS=Hordeum vulgare var. distichum PE=2 SV=1 - [F2DX84_HORVD]	338	37.7314	5.38916	124.555	14.79	1	3	5	6	RNA binding	cytoplasm	metabolic process	0.927967	0.915874	1.13355	1.155	0.961175	0.926343	1.11934	1.04057	1.0269	0.967442	0.919175	1.21636
F2D6F6	Predicted protein OS=Hordeum vulgare var. distichum PE=4 SV=1 - [F2D6F6_HORVD]	92	10.2364	10.2866	144.685	25	1	2	2	7	structural molecule activity	cytoplasm; ribosome	metabolic process	0.973054	0.985781	1.14118	0.858685	0.855978	1.01825	1.31892	0.965838	1.02697	1.06885	1.27708	0.649114
F2DVJ4	Predicted protein OS=Hordeum vulgare var. distichum PE=2 SV=1 - [F2DVJ4_HORVD]	393	42.0312	6.53662	214.396	21.12	3	2	6	9	catalytic activity	membrane	metabolic process	1.27128	1.10035	1.02394	0.627214	1.38548	1.03795	1.01379	0.482541	1.02741	1.22284	1.01167	0.816145
I1IRM0	Uncharacterized protein OS=Brachypodium distachyon GN=BRADI4G34710 PE=4 SV=1 - [I1IRM0_BRADI]	123	13.2884	5.70654	129.248	21.95	1	2	2	21			transport	1.15531	0.99483	1.1069	0.896069	1.03361	0.786987	1.49512	0.993836	1.0283	1.0064	1.09823	0.895747
Q8VX48	Phosphoglucomutase (Fragment) OS=Triticum aestivum GN=PGM PE=2 SV=1 - [Q8VX48_WHEAT]	581	62.7498	5.97314	2137.95	57.49	2	10	27	105	catalytic activity; metal ion binding		metabolic process	1.0649	1.04402	1.05346	0.920938	1.06633	1.00685	1.05237	0.972949	1.02855	0.975145	1.09676	0.980231
F2CWX2	Predicted protein OS=Hordeum vulgare var. distichum PE=2 SV=1 - [F2CWX2_HORVD]	258	28.5903	5.98584	166.427	21.71	4	6	6	8	catalytic activity; metal ion binding			1.01511	0.852506	0.931831	1.26438	1.0234	0.935206	0.900992	1.42271	1.02899	0.884692	0.881796	1.49967
F2DKY2	Predicted protein OS=Hordeum vulgare var. distichum PE=2 SV=1 - [F2DKY2_HORVD]	857	93.8484	5.87158	57.82	6.42	5	4	4	6	catalytic activity	membrane	metabolic process	0.898168	0.847563	0.958677	1.513	1.09167	0.837224	1.02749	1.00926	1.02916	1.04525	1.01187	1.18969
I1IQV5	Glucose-6-phosphate isomerase OS=Brachypodium distachyon GN=BRADI4G32530 PE=3 SV=1 - [I1IQV5_BRADI]	623	68.0978	5.8335	279.646	23.11	1	12	12	28	catalytic activity	cytoplasm	metabolic process	1.08217	0.913448	1.03	1.01572	1.05047	1.04186	1.03202	0.970016	1.02986	0.997587	1.02401	0.933369
Q7XYE4	40S ribosomal protein S9 (Fragment) OS=Triticum aestivum PE=2 SV=1 - [Q7XYE4_WHEAT]	69	7.52495	10.1401	176.669	62.32	1	2	3	9		cytoplasm; ribosome		1.02657	0.928476	1.34157	0.883341	1.15596	1.18118	0.874602	0.906925	1.0301	1.0291	0.947787	0.985938
F2E1V1	Predicted protein OS=Hordeum vulgare var. distichum PE=2 SV=1 - [F2E1V1_HORVD]	153	17.276	6.56592	132.884	19.61	1	1	2	4	catalytic activity; nucleotide binding			0.831328	0.728354	1.29676	1.15058	0.959989	0.770879	1.20147	1.12698	1.03045	0.817629	1.21961	1.01051
F2E0S1	Predicted protein OS=Hordeum vulgare var. distichum PE=2 SV=1 - [F2E0S1_HORVD]	446	49.6577	5.8208	190.189	21.08	6	3	7	13	enzyme regulator activity		transport	0.936354	0.856309	1.16162	1.24343	1.02077	0.796086	1.0625	1.07429	1.03081	0.840706	1.05894	1.20704
F2D241	Predicted protein OS=Hordeum vulgare var. distichum PE=2 SV=1 - [F2D241_HORVD]	424	46.8083	7.45947	201.464	12.26	1	3	3	6				1.00109	0.682268	1.01006	1.39366	1.13809	0.906615	1.02963	1.26145	1.03101	0.714355	1.04052	1.32889
F2DUH3	Predicted protein (Fragment) OS=Hordeum vulgare var. distichum PE=2 SV=1 - [F2DUH3_HORVD]	565	60.4511	5.63037	125.283	14.51	3	7	7	11	nucleotide binding; protein binding	cytoplasm	metabolic process	0.957943	1.07272	1.04022	0.963148	1.01415	0.728872	1.09039	1.05544	1.03127	1.10548	0.991138	0.920476
Q945R5	Ascorbate peroxidase OS=Hordeum vulgare PE=2 SV=1 - [Q945R5_HORVU]	256	27.6218	5.24951	1013.74	62.11	2	9	10	88	antioxidant activity; catalytic activity		metabolic process; response to stimulus	1.06009	1.10803	1.0457	0.913624	1.05715	1.1494	0.952955	0.838392	1.03172	1.16044	1.05591	0.884041
D8L9J1	Retinal dehydrogenase, putative, expressed OS=Triticum aestivum GN=TAA_ctg0091b.00180.1 PE=3 SV=1 - [D8L9J1_WHEAT]	500	53.9832	5.92236	109.06	15.4	5	5	7	9	catalytic activity		metabolic process	1.08238	1.301	0.895706	1.02641	0.765622	1.22188	1.05517	0.951536	1.03177	1.41011	0.596305	1.42175
Q8LRM8	Translationally-controlled tumor protein homolog OS=Triticum aestivum GN=TCTP PE=2 SV=1 - [TCTP_WHEAT]	168	18.7943	4.7417	402.558	39.88	4	1	7	22		cytoplasm		1.05933	1.56024	0.586204	0.980867	0.966618	1.56613	0.648804	0.971474	1.03347	1.46042	0.638909	1.07328
I1H6Y6	Uncharacterized protein OS=Brachypodium distachyon GN=BRADI1G66620 PE=4 SV=1 - [I1H6Y6_BRADI]	644	71.153	5.88428	32.4815	3.73	1	2	2	2	protein binding	cytoplasm; membrane	cell organization and biogenesis; transport	0.855243	0.914331	1.15709	1.11179	1.00235	1.00889	1.08202	0.915555	1.03362	1.02235	1.08428	0.885879
F2CQR1	Predicted protein OS=Hordeum vulgare var. distichum PE=2 SV=1 - [F2CQR1_HORVD]	956	98.3063	5.04639	43.71	2.62	1	2	2	2	protein binding			1.09019	0.990497	1.00096	0.859942	0.97028	0.842355	1.13119	1.09705	1.0337	1.09731	1.08773	0.782956
F2EC20	Citrate synthase OS=Hordeum vulgare var. distichum PE=2 SV=1 - [F2EC20_HORVD]	507	55.6207	8.67529	194.601	12.82	3	5	5	9	catalytic activity	membrane	metabolic process	0.999411	0.938237	1.12753	1.04355	1.1154	0.875618	1.01874	1.0354	1.03429	0.836987	1.1553	1.1727
I1HV04	Uncharacterized protein OS=Brachypodium distachyon GN=BRADI2G60150 PE=4 SV=1 - [I1HV04_BRADI]	363	40.1032	5.32568	35.09	6.34	1	2	2	2	structural molecule activity			0.980365	0.854795	1.0468	1.21199	0.793926	0.801835	1.15937	1.36105	1.03579	0.90041	1.03813	1.10881
F2D7U5	Predicted protein (Fragment) OS=Hordeum vulgare var. distichum PE=2 SV=1 - [F2D7U5_HORVD]	552	59.9459	6.18896	42.06	2.9	1	1	1	1	protein binding	membrane	cell organization and biogenesis	0.718467	0.796947	1.11771	1.55062	1.01149	1.16392	0.913621	1.22143	1.03604	0.913423	1.11803	0.94039
A4K4Y1	Alpha tubulin-2A OS=Triticum aestivum GN=TUBA-2A PE=2 SV=1 - [A4K4Y1_WHEAT]	451	49.6833	5.021	1230.27	45.01	9	4	17	59	catalytic activity; nucleotide binding; structural molecule activity	cytoplasm; cytoskeleton	cell organization and biogenesis; cellular component movement; metabolic process	0.885286	1.01729	1.32326	0.748663	0.97617	1.14059	0.928238	1.04803	1.03619	0.869089	1.21896	0.746496
B5M699	Isoflavone reductase OS=Hordeum vulgare PE=2 SV=1 - [B5M699_HORVU]	330	36.0088	6.62451	31.43	5.15	3	2	2	2	catalytic activity; nucleotide binding		metabolic process	0.879976	0.930797	1.02584	1.25411	1.0442	0.913204	0.920148	1.17406	1.03623	0.988055	1.12024	0.981845
Q308L4	Translation initiation factor 5A OS=Secale sylvestre PE=2 SV=1 - [Q308L4_9POAL]	161	17.3797	6.13818	783.898	57.14	12	6	11	79	RNA binding		cell organization and biogenesis; metabolic process; regulation of biological process	1.05628	1.07086	0.970898	0.936485	1.01594	1.20468	1.00596	0.846608	1.03641	1.30278	0.909085	0.837111
I1I2U6	Uncharacterized protein OS=Brachypodium distachyon GN=BRADI3G20700 PE=4 SV=1 - [I1I2U6_BRADI]	302	31.8905	9.20264	49.31	2.65	2	1	1	1	nucleotide binding			1.36033	0.940157	0.842845	0.912013	1.28867	1.03221	0.873684	0.826245	1.03647	0.702238	1.28589	0.946589
F2DTJ3	Predicted protein OS=Hordeum vulgare var. distichum PE=2 SV=1 - [F2DTJ3_HORVD]	247	27.9512	4.1958	54.25	5.67	1	1	1	1	protein binding			0.99865	1.01038	1.14621	0.821664	0.981217	0.949697	1.22614	0.77377	1.03658	0.955597	1.16231	0.766412
I1GLI4	Uncharacterized protein OS=Brachypodium distachyon GN=BRADI1G03610 PE=4 SV=1 - [I1GLI4_BRADI]	257	27.6193	6.13818	258.285	23.35	1	5	5	10	catalytic activity; nucleotide binding		metabolic process	1.12624	0.914903	1.03789	0.924033	1.02805	0.891022	0.892927	0.93015	1.03665	0.886224	1.16159	0.956495
B4ESE1	Legumain OS=Hordeum vulgare var. distichum GN=leg-3 PE=2 SV=1 - [B4ESE1_HORVD]	487	53.6976	7.07861	172.257	16.43	4	2	8	25	catalytic activity		metabolic process	1.01426	1.12383	1.03093	0.716665	0.809514	1.07801	1.15551	0.947227	1.03804	1.36483	1.02874	0.492861
B0FLD6	Phospholipase D (Fragment) OS=Agropyron mongolicum GN=PLD PE=2 SV=1 - [B0FLD6_9POAL]	570	64.9103	5.21143	410.777	21.05	7	2	10	19	catalytic activity		metabolic process	1.08622	1.13404	1.02628	0.811313	1.1696	1.1051	0.982266	0.843493	1.03815	1.27447	1.17818	0.612352
C3VQ50	Superoxide dismutase [Cu-Zn] OS=Triticum aestivum GN=SOD1 PE=2 SV=1 - [C3VQ50_WHEAT]	152	15.1255	6.17627	1680.88	37.5	1	1	5	61	antioxidant activity; catalytic activity; metal ion binding	cytoplasm; mitochondrion	metabolic process	0.992705	1.16604	0.734278	1.42365	1.02832	1.20491	0.629457	1.57079	1.04105	1.17836	0.656895	1.61858
F2DLI0	Predicted protein OS=Hordeum vulgare var. distichum PE=2 SV=1 - [F2DLI0_HORVD]	359	39.1507	6.62451	46.3421	15.32	7	4	4	4	catalytic activity		metabolic process	1.18673	1.06444	0.975802	1.22529	0	0	0	0	1.04248	1.07918	0.896703	1.05477
F2DTM2	Predicted protein (Fragment) OS=Hordeum vulgare var. distichum PE=2 SV=1 - [F2DTM2_HORVD]	202	22.0175	4.85596	145.158	15.84	1	2	3	7		membrane		1.05449	1.10819	1.04671	0.920557	1.19785	1.02596	0.977252	0.86006	1.04259	1.12078	1.01505	0.902185
Q7X9K6	40S ribosomal protein (Fragment) OS=Triticum aestivum PE=2 SV=1 - [Q7X9K6_WHEAT]	113	12.5796	7.13721	461.999	77.88	2	6	8	43	structural molecule activity	cytoplasm; ribosome	metabolic process	1.22114	1.11632	0.923368	0.825759	1.16297	1.1782	0.852889	0.920171	1.04267	1.23378	0.945663	0.953367
I1GYC6	Uncharacterized protein OS=Brachypodium distachyon GN=BRADI1G39270 PE=3 SV=1 - [I1GYC6_BRADI]	148	16.4393	7.88428	41.44	19.59	2	1	2	2	catalytic activity; nucleotide binding; protein binding			0.964497	1.16692	0.824055	1.22204	0.844818	1.18697	0.893762	1.24017	1.04295	1.23247	0.631194	1.38472
F2D224	Predicted protein OS=Hordeum vulgare var. distichum PE=2 SV=1 - [F2D224_HORVD]	306	33.9487	8.1333	1226.39	47.39	2	8	14	87				1.05411	1.37609	0.878308	0.751578	1.04759	1.35288	0.867691	0.735896	1.04314	1.45506	0.855994	0.757079
A8QQ01	Bp5A protein (Fragment) OS=Triticum durum GN=Bp5A PE=4 SV=1 - [A8QQ01_9POAL]	109	11.493	6.12549	44.54	26.61	2	1	1	4	catalytic activity; metal ion binding		metabolic process	1.06134	0.897991	1.51445	0.594502	0.825874	1.13577	1.07236	1.10803	1.04319	1.13374	1.03995	0.903887
F2CT72	Predicted protein OS=Hordeum vulgare var. distichum PE=2 SV=1 - [F2CT72_HORVD]	309	32.8506	6.41748	68.1939	10.36	2	3	3	5	structural molecule activity	cytoplasm; Golgi; membrane	transport	0.97717	1.11251	1.10501	0.94399	0.93587	1.19344	0.996962	0.975842	1.04347	1.1055	1.09602	0.955492
F2DHB9	Predicted protein OS=Hordeum vulgare var. distichum PE=2 SV=1 - [F2DHB9_HORVD]	130	14.3674	5.07178	87.6233	15.38	1	2	2	3				1.01209	1.10137	0.817322	1.05505	1.10213	1.24252	0.690091	1.08926	1.04432	0.995212	0.851989	0.998059
F2D2Y2	Predicted protein OS=Hordeum vulgare var. distichum PE=4 SV=1 - [F2D2Y2_HORVD]	119	12.0247	4.4624	686.879	38.66	1	5	5	39	structural molecule activity	cytoplasm; membrane; ribosome	metabolic process	1.06495	1.25008	0.918579	0.723163	1.04112	1.22032	0.918304	0.759066	1.04494	1.27208	1.01693	0.69079
F2CYK2	Predicted protein OS=Hordeum vulgare var. distichum PE=2 SV=1 - [F2CYK2_HORVD]	670	74.6636	7.62061	23.15	4.18	1	1	1	2		membrane			1.7302	1.92119		0	0	3.21941	0	1.04496	1.45011	1.35066	0.868014
E6Y289	Translationally-controlled tumor protein OS=Triticum aestivum PE=2 SV=1 - [E6Y289_WHEAT]	168	18.7663	4.7417	379.809	39.88	4	1	7	21				1.19844	1.31493	0.639287	1.01075	0.901427	1.47676	0.840554	0.866793	1.04512	1.33315	0.77571	0.969065
F2DGN1	Predicted protein OS=Hordeum vulgare var. distichum PE=2 SV=1 - [F2DGN1_HORVD]	226	24.2088	6.21436	54.6744	15.93	2	3	3	3	catalytic activity	membrane	metabolic process	1.1941	1.00875	0.937672	0.995898	1.15554	0.825168	1.00462	1.06757	1.04551	0.914789	1.10347	0.97449
F2DHV6	Predicted protein OS=Hordeum vulgare var. distichum PE=2 SV=1 - [F2DHV6_HORVD]	224	23.731	4.4624	64.0956	14.73	1	2	2	3				1.09358	1.07878	0.96702	0.995624	0.855756	1.07163	1.12062	1.051	1.04613	1.05682	1.03495	1.11135
I1GVY8	Uncharacterized protein OS=Brachypodium distachyon GN=BRADI1G32087 PE=3 SV=1 - [I1GVY8_BRADI]	292	30.8996	6.15088	267.814	17.12	3	2	4	19	catalytic activity; nucleotide binding		metabolic process	1.04624	0.91443	1.06636	1.09146	0.975054	0.76919	1.19563	1.04816	1.04617	0.998778	0.952642	1.18004
Q03106	Cathepsin B (Fragment) OS=Triticum aestivum PE=2 SV=1 - [Q03106_WHEAT]	305	33.6209	6.44287	110.262	13.44	6	3	3	4	catalytic activity		metabolic process; regulation of biological process	1.24364	0.983142	0.933408	0.970365	1.10248	1.17581	0.929245	0.780706	1.04624	1.04238	0.949715	1.14309
B6UZ92	Ferritin (Fragment) OS=Triticum aestivum PE=2 SV=1 - [B6UZ92_WHEAT]	196	22.5922	5.07178	20.17	13.27	8	1	2	3	catalytic activity; metal ion binding		cellular homeostasis; metabolic process; transport	1.00389	0.990896	0.843555	1.31099	0.935184	2.08978	0.382892	0.804695	1.04636	0.909306	0.948349	1.23702
F2EAH8	Homoserine dehydrogenase OS=Hordeum vulgare var. distichum PE=2 SV=1 - [F2EAH8_HORVD]	385	40.6871	6.11279	91.6339	9.61	2	3	3	6	catalytic activity; nucleotide binding	membrane	metabolic process	1.0586	0.910633	1.07426	0.848603	0.984041	1.06984	1.0408	0.894943	1.04801	1.01445	1.00834	0.951873
F2D7T7	Predicted protein OS=Hordeum vulgare var. distichum PE=2 SV=1 - [F2D7T7_HORVD]	342	35.8894	6.65381	67.6117	10.53	2	3	3	3	catalytic activity	membrane	metabolic process	0.861986	1.13775	0.964877	0.941619	0.945599	0.969492	1.12459	0.976949	1.04873	1.10475	0.851154	1.12857
F2E6F3	Coatomer subunit gamma OS=Hordeum vulgare var. distichum PE=2 SV=1 - [F2E6F3_HORVD]	896	99.6692	5.17334	37.5139	1.9	2	1	2	2	structural molecule activity	cytoplasm; Golgi; membrane	transport	1.24522	1.24246	0.716269	0.904697	1.18825	1.19402	0.737744	0.997141	1.04901	1.17257	0.982032	0.846454
I1I4F0	Uncharacterized protein OS=Brachypodium distachyon GN=BRADI3G27920 PE=4 SV=1 - [I1I4F0_BRADI]	359	39.3726	8.1626	85.0701	5.85	2	2	2	2	nucleotide binding			1.08936	1.11113	0.860513	1.03736	1.02882	1.21803	0.910473	1.04148	1.04964	1.26222	0.844751	0.927733
I1GXL3	Uncharacterized protein OS=Brachypodium distachyon GN=BRADI1G36840 PE=4 SV=1 - [I1GXL3_BRADI]	340	36.9	5.99854	206.178	19.71	3	5	5	6	protein binding			0.923334	1.16969	0.935936	1.0756	1.00974	1.10395	0.986371	0.940141	1.05017	1.17685	0.889649	0.912262
I1J2U0	Uncharacterized protein OS=Brachypodium distachyon GN=BRADI5G24610 PE=4 SV=1 - [I1J2U0_BRADI]	237	26.9113	4.75439	87.0797	21.1	4	3	4	7	catalytic activity		metabolic process	1.14261	0.827543	0.982258	0.984271	1.1815	1.13225	0.664467	1.14373	1.05065	0.940986	0.675681	1.56139
F2EGJ5	Predicted protein OS=Hordeum vulgare var. distichum PE=2 SV=1 - [F2EGJ5_HORVD]	135	14.4864	5.2876	60.56	8.15	1	1	1	2		cytoplasm	metabolic process	1.36529	1.24468	0.696629	0.757276	1.03651	1.39802	0.756763	0.917925	1.05107	1.28182	0.902996	0.839046
F2E3I5	Predicted protein OS=Hordeum vulgare var. distichum PE=2 SV=1 - [F2E3I5_HORVD]	184	20.3503	7.82568	66.4268	28.8	2	4	4	7		membrane		1.16133	1.01674	0.989751	0.807691	1.12502	1.06459	0.966985	0.8373	1.05364	1.2074	1.07003	0.850314
F2D3D5	Predicted protein OS=Hordeum vulgare var. distichum PE=2 SV=1 - [F2D3D5_HORVD]	413	41.27	6.25244	144.236	12.83	3	3	4	11	nucleotide binding			1.16298	1.18456	0.80756	0.769499	1.11502	1.31024	0.843266	0.677169	1.05375	1.44517	0.863949	0.722565
E0A9F0	Methionine aminopeptiase OS=Hordeum vulgare PE=2 SV=1 - [E0A9F0_HORVU]	394	43.3465	7.03467	463.611	43.15	3	16	16	32	catalytic activity	membrane	metabolic process	1.01755	1.24535	0.946182	0.86719	1.04147	1.2001	0.869155	0.901466	1.05392	1.24134	0.93002	0.867153
F2CWA2	Predicted protein OS=Hordeum vulgare var. distichum PE=2 SV=1 - [F2CWA2_HORVD]	959	109.086	6.04932	85.31	6.78	18	1	6	7	catalytic activity; metal ion binding	membrane	metabolic process	0.950994	1.18449	0.802828	1.25527	1.06758	0.72161	1.26578	0.57028	1.05439	0.904537	1.09012	0.962065
F2DG61	Predicted protein OS=Hordeum vulgare var. distichum PE=2 SV=1 - [F2DG61_HORVD]	772	84.1974	6.06201	112.731	7.51	5	4	4	5	catalytic activity		metabolic process	1.06108	1.0526	0.821545	1.18649	1.12503	1.04737	0.884852	1.18068	1.05467	0.918735	0.865905	1.2785
F2CRK3	Predicted protein OS=Hordeum vulgare var. distichum PE=2 SV=1 - [F2CRK3_HORVD]	377	41.7899	5.49072	597.897	34.75	14	2	11	37	nucleotide binding	cytoplasm; cytoskeleton		1.07445	1.18842	0.999694	0.633266	0.953674	1.15962	1.10029	0.580479	1.05511	1.20401	1.16563	0.573658
F2D7U8	Predicted protein OS=Hordeum vulgare var. distichum PE=2 SV=1 - [F2D7U8_HORVD]	195	21.6031	5.2876	53.23	6.15	2	1	1	1	protein binding	cytoplasm; cytosol	metabolic process	1.0117	0.916307	1.16971	0.884076	0.94871	1.04022	1.05973	0.991947	1.05556	1.02079	0.945901	1.08324
F2CVX5	Predicted protein OS=Hordeum vulgare var. distichum PE=2 SV=1 - [F2CVX5_HORVD]	431	47.45	6.26514	75.8558	4.64	2	2	2	2				0.943199	1.18817	0.858759	1.13144	1.13374	1.40668	0.739273	0.79384	1.0557	1.07088	0.933459	1.04239
F2DEN3	Predicted protein OS=Hordeum vulgare var. distichum PE=2 SV=1 - [F2DEN3_HORVD]	711	80.8655	7.47412	116.386	4.92	1	3	3	4	catalytic activity; nucleotide binding	cytoplasm; membrane	metabolic process	1.06659	1.07887	0.901327	0.968962	1.16142	1.13083	0.815392	0.909663	1.05658	1.14033	0.790537	0.97949
I1HXE7	Uncharacterized protein OS=Brachypodium distachyon GN=BRADI3G04430 PE=3 SV=1 - [I1HXE7_BRADI]	557	59.8659	6.93213	377.753	26.93	2	12	12	25	nucleotide binding; protein binding	cytoplasm; membrane	metabolic process	1.1022	1.02241	0.964664	1.05489	1.07511	1.01689	0.948649	0.956179	1.05729	0.986852	0.940013	1.04546
F2DWU3	Predicted protein OS=Hordeum vulgare var. distichum PE=2 SV=1 - [F2DWU3_HORVD]	206	23.1565	5.31299	43.94	5.34	3	1	1	1	nucleotide binding	cytoplasm; nucleus	cell communication; regulation of biological process; response to stimulus; transport	1.20571	1.02022	0.836642	1.04217	1.47271	0.880394	0.914136	0.685398	1.05731	1.33069	0.830779	0.864795
F2DF10	Predicted protein (Fragment) OS=Hordeum vulgare var. distichum PE=2 SV=1 - [F2DF10_HORVD]	609	67.5028	5.80811	287.777	18.39	2	8	8	16	RNA binding	membrane	metabolic process	1.0585	1.03102	1.05722	0.819132	1.09027	1.02365	0.980683	1.03703	1.05769	0.946789	1.10792	0.894541
F2D839	Predicted protein OS=Hordeum vulgare var. distichum PE=2 SV=1 - [F2D839_HORVD]	915	102.887	5.96045	31.8	2.73	2	2	2	2	catalytic activity	membrane	metabolic process	0.98667	1.14275	0.991478	0.865462	1.03029	1.17117	0.760924	1.10492	1.05781	0.998955	1.02381	0.908755
F2CTI3	Predicted protein OS=Hordeum vulgare var. distichum PE=2 SV=1 - [F2CTI3_HORVD]	321	33.8273	5.56689	231.435	43.93	6	10	10	14	catalytic activity	membrane	metabolic process	1.04876	0.931559	0.926342	1.08843	0.999462	0.964129	1.05135	1.05324	1.05892	0.85823	1.08771	1.01918
F2ELB6	Predicted protein OS=Hordeum vulgare var. distichum PE=3 SV=1 - [F2ELB6_HORVD]	111	12.3233	5.90967	47.86	18.02	1	2	2	2	catalytic activity; nucleotide binding		metabolic process	0.921378	1.07505	0.989561	1.10571	1.08206	1.02438	0.949564	1.00852	1.05907	1.21542	0.929584	0.867284
F2DDU3	Predicted protein OS=Hordeum vulgare var. distichum PE=2 SV=1 - [F2DDU3_HORVD]	251	25.9858	6.60986	265.748	23.51	3	4	4	15	nucleotide binding	cytoplasm	metabolic process	1.08243	1.12488	0.92338	0.954529	0.934582	1.16597	1.08926	0.950074	1.05917	1.08977	0.87991	0.955824
I1GSD1	Uncharacterized protein OS=Brachypodium distachyon GN=BRADI1G21440 PE=3 SV=1 - [I1GSD1_BRADI]	458	49.6681	8.03076	461.394	34.5	4	10	10	25	catalytic activity		metabolic process	1.09553	1.01716	0.967585	1.03768	1.19375	1.67006	0.38576	0.924544	1.05954	0.996583	0.832573	1.14386
I1GW34	Uncharacterized protein OS=Brachypodium distachyon GN=BRADI1G32490 PE=3 SV=1 - [I1GW34_BRADI]	168	18.0243	5.88428	116.709	27.98	3	5	5	8	enzyme regulator activity		metabolic process; regulation of biological process	1.17367	0.969799	1.00852	0.89594	1.12611	0.991798	1.01958	0.885921	1.06043	1.09926	1.12169	0.886602
F2DVE5	Predicted protein OS=Hordeum vulgare var. distichum PE=2 SV=1 - [F2DVE5_HORVD]	532	56.9405	6.69775	61.3684	8.46	3	4	4	5	catalytic activity; nucleotide binding	membrane	metabolic process	0.879671	1.0394	1.06681	1.08262	0.986843	0.820599	0.825606	1.1101	1.06057	0.992606	0.990045	1.01651
F2DII7	Predicted protein OS=Hordeum vulgare var. distichum PE=2 SV=1 - [F2DII7_HORVD]	566	63.3307	5.90967	83.14	9.01	2	4	4	4	catalytic activity; nucleotide binding	cytoplasm	metabolic process	0.928438	0.97468	1.10563	1.0306	0.704779	0.783026	1.17802	1.549	1.06066	0.768759	1.23386	0.971108
I1I935	Uncharacterized protein OS=Brachypodium distachyon GN=BRADI3G41720 PE=4 SV=1 - [I1I935_BRADI]	337	36.3334	4.64014	99.7665	21.07	3	6	7	11	protein binding			1.03602	1.04565	0.950157	1.03763	0.993313	0.954598	1.04874	1.01933	1.06093	1.03295	0.964257	0.965228
F2D7P5	Predicted protein OS=Hordeum vulgare var. distichum PE=2 SV=1 - [F2D7P5_HORVD]	155	15.7118	5.87158	172.353	20.65	3	2	2	7	metal ion binding			1.01972	1.32566	0.948956	0.719866	0.949644	1.36994	0.924707	0.695825	1.06133	1.37793	0.88632	0.739099
F2CUI9	Predicted protein OS=Hordeum vulgare var. distichum PE=2 SV=1 - [F2CUI9_HORVD]	517	56.8234	6.34131	154.021	5.61	4	2	2	2	catalytic activity; metal ion binding	cytoplasm	metabolic process	1.22537	0.965588	0.961338	0.862103	1.31871	0.946571	1.00479	0.571984	1.06199	1.0797	0.89437	0.950749
F2CZL7	Predicted protein OS=Hordeum vulgare var. distichum PE=2 SV=1 - [F2CZL7_HORVD]	144	16.2931	5.23682	64.8	26.39	3	4	4	6	RNA binding		metabolic process	1.00757	1.11158	1.00451	0.958876	1.11252	1.1708	0.90663	0.819322	1.06271	1.13483	1.01128	0.855132
Q1KMV1	Non-specific lipid-transfer protein OS=Triticum aestivum PE=3 SV=1 - [Q1KMV1_WHEAT]	115	11.2148	9.23193	134.23	21.74	2	2	2	8			transport	0.990202	0.818272	0.99821	1.1603	1.06627	0.904736	0.96489	1.2155	1.06334	0.833973	0.905201	1.33331
I1ICD4	Uncharacterized protein OS=Brachypodium distachyon GN=BRADI3G51020 PE=4 SV=1 - [I1ICD4_BRADI]	1356	148.346	6.50732	121.329	5.9	1	7	7	11	catalytic activity	membrane	metabolic process	1.03785	1.03986	0.908615	0.981622	1.08305	1.04402	0.929563	1.06446	1.06353	1.029	1.04281	0.905366
I1IIM5	Beta-galactosidase OS=Brachypodium distachyon GN=BRADI4G07990 PE=3 SV=1 - [I1IIM5_BRADI]	748	83.0397	5.69385	112.33	2.27	3	1	1	2	catalytic activity	membrane	metabolic process	1.02648	0.968585	1.00251	1.06243	0.842939	1.02952	1.04477	1.18783	1.06363	1.07478	0.954995	0.980112
H6BDH7	Nucleic acid binding protein (Fragment) OS=Lolium perenne PE=2 SV=1 - [H6BDH7_LOLPR]	164	17.6939	9.93506	41.85	10.37	3	1	1	1	nucleotide binding			1.02756	0.865662	0.998618	1.22062	1.67508	1.11195	0.559378	0.699708	1.06364	1.43908	0.770162	0.847496
D9IFB7	Aldehyde dehydrogenase 7b OS=Triticum aestivum PE=2 SV=1 - [D9IFB7_WHEAT]	509	54.3157	6.25244	1030.78	23.18	2	3	10	43	catalytic activity	membrane	metabolic process	1.01014	1.10992	1.00406	0.902557	1.07134	1.04879	1.01584	0.927922	1.0656	1.03201	1.01073	0.950677
F2DIQ9	Predicted protein OS=Hordeum vulgare var. distichum PE=2 SV=1 - [F2DIQ9_HORVD]	536	57.3161	6.46826	559.139	25.37	1	6	11	26	catalytic activity	membrane	metabolic process	1.05841	0.857417	1.08248	0.973645	1.02981	0.895455	1.04606	1.08985	1.06607	0.832384	1.09744	1.04836
Q41583	Initiation factor (Iso)4f p82 subunit OS=Triticum aestivum PE=2 SV=1 - [Q41583_WHEAT]	787	86.5258	7.6499	300.113	18.68	2	1	12	24	DNA binding; protein binding; RNA binding		metabolic process	0.984812	0.967203	0.996405	1.1548	1.06022	1.17447	0.85867	1.00076	1.06639	1.18533	0.893753	0.90601
F2EBE9	Predicted protein OS=Hordeum vulgare var. distichum PE=2 SV=1 - [F2EBE9_HORVD]	757	80.7963	8.1333	23.11	1.32	2	1	1	1				1.27217	1.01333	0.819671	0.984385	1.11411	1.23404	0.899315	0.812152	1.0669	1.42503	0.864702	0.834765
P49968	Signal recognition particle 54 kDa protein 1 OS=Hordeum vulgare GN=SRP54-1 PE=2 SV=1 - [SR541_HORVU]	497	54.4761	9.29053	44.38	8.25	5	3	3	3	catalytic activity; nucleotide binding; RNA binding	cytoplasm	transport	0.843876	1.01776	1.09185	1.20138	0.728979	0.92253	1.26033	1.30233	1.06699	0.884035	0.960105	1.25097
F2CW48	Predicted protein OS=Hordeum vulgare var. distichum PE=4 SV=1 - [F2CW48_HORVD]	108	12.0607	10.5649	314.645	55.56	5	9	9	37				1.09143	1.1617	0.989654	0.775083	1.0939	1.23513	0.941744	0.735319	1.06753	1.18492	0.979037	0.706089
I1ITX3	Uncharacterized protein OS=Brachypodium distachyon GN=BRADI4G41180 PE=3 SV=1 - [I1ITX3_BRADI]	314	34.4135	7.06396	218.694	21.02	1	3	5	9	antioxidant activity; catalytic activity		metabolic process; response to stimulus	0.936881	0.957705	1.09963	1.01247	0.995383	0.995384	1.06302	0.9826	1.06863	0.867584	1.05785	1.00284
F2DNK3	Predicted protein OS=Hordeum vulgare var. distichum PE=2 SV=1 - [F2DNK3_HORVD]	683	70.7708	4.84326	259.074	11.42	3	5	6	14	RNA binding			1.01364	1.09566	0.970543	0.850862	1.02762	1.03068	0.963872	1.08777	1.06864	1.2274	0.946018	0.906767
I1IME6	Phosphoribosylamine--glycine ligase 2 OS=Brachypodium distachyon GN=BRADI4G21820 PE=3 SV=1 - [I1IME6_BRADI]	523	55.323	6.354	69.07	3.63	1	1	1	2	catalytic activity; metal ion binding; nucleotide binding		metabolic process	0.961677	1.00075	1.0224	1.09333	1.4978	0.958196	0.718663	0.816645	1.06955	1.09347	0.90548	1.05143
Q8W011	Beta-D-xylosidase OS=Hordeum vulgare PE=2 SV=1 - [Q8W011_HORVU]	777	83.4758	6.82959	643.694	22.01	1	5	13	33	catalytic activity		metabolic process	1.1297	0.94724	0.99248	0.943992	1.00057	0.942599	1.09291	0.93081	1.06981	0.896002	1.12115	1.0511
Q8L6B1	Acyl-[acyl-carrier protein] thioesterase OS=Triticum aestivum GN=fatA PE=2 SV=1 - [Q8L6B1_WHEAT]	289	32.9795	5.66846	31.22	3.11	2	1	1	1	catalytic activity		metabolic process	1.23533	1.08334	0.93598	0.747187	1.19107	0.83319	1.17279	0.711711	1.07002	1.10634	0.995691	0.770725
F2E7A2	Predicted protein OS=Hordeum vulgare var. distichum PE=2 SV=1 - [F2E7A2_HORVD]	827	94.6877	6.41748	26.19	2.18	1	1	1	1	catalytic activity		metabolic process	1.09376	1.09086	1.1831	0.51708	1.04063	0.883	1.13254	0.93748	1.07026	0.955996	1.12291	0.851889
I1H9J2	Phosphoserine aminotransferase OS=Brachypodium distachyon GN=BRADI1G74590 PE=3 SV=1 - [I1H9J2_BRADI]	420	44.5177	8.29443	172.078	19.05	1	7	7	9	catalytic activity	membrane	metabolic process	1.23835	1.18546	0.872453	0.887433	1.17786	1.04515	0.955269	0.990917	1.07134	1.10127	0.982745	0.932866
F2D4K0	Predicted protein OS=Hordeum vulgare var. distichum PE=2 SV=1 - [F2D4K0_HORVD]	505	55.4309	7.88428	108.878	19.6	2	5	5	6	catalytic activity; nucleotide binding	membrane	metabolic process	1.0587	0.917562	1.20396	0.989485	1.0575	1.14279	0.924495	1.25265	1.07137	1.00989	1.07171	1.06941
I1HZT7	Uncharacterized protein OS=Brachypodium distachyon GN=BRADI3G11130 PE=3 SV=1 - [I1HZT7_BRADI]	488	53.1763	6.26514	57.31	10.04	1	4	4	4	catalytic activity		metabolic process	1.05653	1.0543	0.942622	1.04336	1.26544	1.16033	0.752464	1.04161	1.07199	0.95664	1.05761	1.09801
Q84ZY0	Sucrose-phosphatase OS=Aegilops speltoides PE=2 SV=1 - [Q84ZY0_AEGSP]	422	47.1431	6.3667	111.671	12.32	7	6	6	8	catalytic activity; metal ion binding		metabolic process	1.04626	1.07058	0.905338	1.09378	1.03411	0.983393	0.986862	1.11224	1.07242	1.12364	0.852804	1.30558
H9U3X2	PR61 OS=Triticum durum GN=PR61 PE=4 SV=1 - [H9U3X2_9POAL]	107	11.5918	8.23584	224.783	41.12	2	2	4	13				1.01461	1.42128	0.882835	0.806194	0.968925	1.25098	0.986486	0.701493	1.07268	1.31032	0.960944	0.612583
I1H8Z2	Uncharacterized protein OS=Brachypodium distachyon GN=BRADI1G72480 PE=3 SV=1 - [I1H8Z2_BRADI]	306	33.2135	5.08447	887.303	39.22	2	5	11	62	structural molecule activity	cytoplasm; membrane; ribosome	metabolic process	1.12395	1.08369	0.937856	0.95003	1.14858	1.26013	1.08081	0.719793	1.07343	1.13522	0.936879	0.621093
Q7XY17	Emr1 OS=Triticum aestivum PE=2 SV=1 - [Q7XY17_WHEAT]	304	35.9358	6.91748	47.29	3.95	2	1	1	1				1.0731	1.09559	1.02389	0.814275	1.1392	1.06583	0.995968	0.788817	1.07507	1.21064	0.881368	0.922693
I1GR21	Uncharacterized protein OS=Brachypodium distachyon GN=BRADI1G17460 PE=4 SV=1 - [I1GR21_BRADI]	345	38.3598	7.00537	307.937	22.9	2	2	8	35				1.07899	1.02262	1.03917	1.13406	0.982301	0.996257	1.12384	1.31856	1.07508	1.17915	0.922815	1.08266
F2DEG1	Predicted protein OS=Hordeum vulgare var. distichum PE=2 SV=1 - [F2DEG1_HORVD]	535	58.7975	5.65576	205.241	21.5	8	11	11	14	nucleotide binding; protein binding	cytoplasm; membrane	metabolic process	1.0653	1.0025	0.968936	0.94783	1.02708	1.04694	0.966919	1.0049	1.0754	1.02156	0.993991	0.991123
I1HL46	Proteasome subunit beta type OS=Brachypodium distachyon GN=BRADI2G33390 PE=3 SV=1 - [I1HL46_BRADI]	272	29.0996	7.25439	124.154	11.76	1	1	4	7	catalytic activity	cytoplasm; nucleus; proteasome	metabolic process	0.662333	0.804067	1.0885	1.57723	0.719198	0.885436	1.06701	1.42862	1.07596	1.0384	0.866658	1.17955
F2EK21	Predicted protein OS=Hordeum vulgare var. distichum PE=2 SV=1 - [F2EK21_HORVD]	200	19.5292	5.73193	42.76	5	1	1	1	2				1.14007	1.04224	1.04325	0.747489	1.06555	1.04946	1.09601	0.740006	1.07635	1.04415	1.13559	0.706323
F2DF28	Predicted protein OS=Hordeum vulgare var. distichum PE=2 SV=1 - [F2DF28_HORVD]	379	41.5747	6.39209	46.69	4.75	10	1	2	2	catalytic activity; protein binding		metabolic process	1.19141	0.983023	0.974194	0.874556	1.37257	0.909191	0.948449	0.734981	1.07706	0.980527	0.988148	0.950701
F2CV46	Predicted protein (Fragment) OS=Hordeum vulgare var. distichum PE=2 SV=1 - [F2CV46_HORVD]	546	61.8407	7.78174	82.6774	11.17	2	4	6	6	protein binding; RNA binding	cytoplasm; membrane	metabolic process	1.05475	1.23918	0.982689	0.770233	1.13868	1.13605	1.04213	0.604372	1.07735	1.3069	1.03613	0.573034
I1HCK4	Ubiquitin carboxyl-terminal hydrolase OS=Brachypodium distachyon GN=BRADI2G04830 PE=3 SV=1 - [I1HCK4_BRADI]	795	88.6807	5.22412	0	1.01	1	1	1	1	catalytic activity; metal ion binding; protein binding		metabolic process	0.972525	1.0472	1.05733	0.964451	0.95666	1.18036	0.905388	1.05686	1.07773	1.06707	0.948088	0.947297
B3SH57	Photosystem II D2 protein (Fragment) OS=Brachyelytrum aristosum GN=psbD PE=3 SV=1 - [B3SH57_9POAL]	326	36.2722	5.90967	116.43	10.74	8	2	2	4	metal ion binding	cytoplasm; membrane	metabolic process; transport	1.09582	1.15582	0.991187	0.60043	0.987466	1.26272	0.891053	0.799377	1.07856	1.32377	0.927698	0.633257
F2EC14	Predicted protein OS=Hordeum vulgare var. distichum PE=2 SV=1 - [F2EC14_HORVD]	131	14.4856	9.5542	343.94	36.64	2	1	6	16	structural molecule activity	cytoplasm; ribosome	metabolic process	1.04031	1.04351	1.11643	0.719296	1.0325	1.02945	1.16303	0.651355	1.07871	1.13808	1.17245	0.526527
P38076	Cysteine synthase OS=Triticum aestivum GN=CYS1 PE=2 SV=1 - [CYSK_WHEAT]	325	34.0928	5.56689	486.039	38.15	4	8	10	53	catalytic activity	cytoplasm	metabolic process	1.09865	1.11487	0.929778	1.01976	0.994582	1.08391	0.964936	0.97054	1.07928	1.10537	0.949386	0.937051
I1HXP2	Uncharacterized protein OS=Brachypodium distachyon GN=BRADI3G05226 PE=4 SV=1 - [I1HXP2_BRADI]	357	38.5338	6.32861	42.54	3.92	2	1	1	1			metabolic process	0.94658	0.931884	1.12641	1.03224	0.950508	0.836212	1.11068	1.07073	1.07946	1.01608	0.965589	0.990663
REVERSED_00069326	REVERSED_00069326	549	58.8999	6.80029	0	2.19	1	1	1	1				0.859584	0.923682	1.32122	0.833632	0.930201	0.680789	1.35387	0.981516	1.0796	0.885622	1.29593	0.630033
I1J382	Uncharacterized protein OS=Brachypodium distachyon GN=BRADI5G25750 PE=4 SV=1 - [I1J382_BRADI]	388	41.0794	5.77002	78.8564	4.9	1	2	2	3	catalytic activity			0.880846	1.02319	0.923394	1.36242	0.897311	1.03183	1.02425	1.1405	1.07974	0.898824	0.836939	1.29573
H9NHF7	Arabinoxylan arabinofuranohydrolase OS=Hordeum vulgare GN=AXAH3 PE=4 SV=1 - [H9NHF7_HORVU]	663	73.4625	5.13525	59.6967	6.03	6	3	3	4	catalytic activity	membrane	metabolic process	1.43911	1.13828	0.691348	0.689127	1.28494	1.21926	0.781886	0.793912	1.08109	1.29642	0.956604	0.869241
I1HHF4	Uncharacterized protein OS=Brachypodium distachyon GN=BRADI2G19332 PE=3 SV=1 - [I1HHF4_BRADI]	396	42.6918	6.80029	48.1605	3.79	2	1	1	2	catalytic activity; metal ion binding	membrane	metabolic process	0.971567	0.787797	1.27234	0.918088	0.996502	1.01376	1.14024	0.816299	1.0811	0.891766	1.2467	0.669126
I1I1M4	Uncharacterized protein OS=Brachypodium distachyon GN=BRADI3G17120 PE=4 SV=1 - [I1I1M4_BRADI]	495	53.111	6.22705	128.62	10.91	2	1	4	6	catalytic activity	membrane	metabolic process	0.971757	0.969105	1.10312	0.987836	1.11966	1.00485	0.915779	1.00585	1.08118	0.896403	1.04481	1.04821
P29557	Eukaryotic translation initiation factor 4E-1 OS=Triticum aestivum PE=1 SV=3 - [IF4E1_WHEAT]	215	23.9756	5.61768	365.45	22.33	44	3	3	12	RNA binding	cytoplasm	metabolic process; regulation of biological process	0.916775	0.846702	1.24141	0.911035	0.882451	1.11765	1.37594	1.05436	1.08298	1.0601	1.19477	0.770051
G8G3E8	V-type ATP synthase beta chain OS=Hordeum brevisubulatum GN=VHA-B1 PE=2 SV=1 - [G8G3E8_9POAL]	483	53.5503	5.23682	159.536	26.92	13	8	8	11	catalytic activity; nucleotide binding; transporter activity	membrane	metabolic process; transport	1.10693	0.943707	0.946819	1.01771	1.02496	0.894183	1.06371	1.05852	1.08302	0.853629	1.01884	1.21408
F2CZ53	Predicted protein OS=Hordeum vulgare var. distichum PE=2 SV=1 - [F2CZ53_HORVD]	223	25.0359	8.5874	34.29	12.11	13	3	3	6		membrane	transport	1.10361	0.955487	0.915806	1.16517	0.993947	0.931885	0.981565	1.17738	1.08344	0.877131	0.924035	1.14367
I1HGD4	Uncharacterized protein OS=Brachypodium distachyon GN=BRADI2G16410 PE=3 SV=1 - [I1HGD4_BRADI]	288	30.7012	6.22705	25.47	10.07	3	3	3	3	metal ion binding; nucleotide binding	cytoplasm		1.14611	0.847966	0.905937	0.875192	1.09115	0.846651	0.944264	1.07911	1.08385	0.923413	1.12642	0.868295
A7LM55	Peptidyl-prolyl cis-trans isomerase OS=Triticum aestivum PE=2 SV=1 - [A7LM55_WHEAT]	171	18.3331	8.33838	3716.4	48.54	20	1	8	228	catalytic activity		metabolic process	1.16999	0.878858	0.892068	1.15324	1.15809	0.95455	0.870259	1.14948	1.08429	0.959205	0.914412	1.141
P35267	60S ribosomal protein L17-2 OS=Hordeum vulgare PE=2 SV=1 - [RL172_HORVU]	172	19.6924	10.2573	263.707	47.09	1	3	7	14	catalytic activity; structural molecule activity	cytoplasm; endoplasmic reticulum; membrane; ribosome	metabolic process	1.15846	1.20813	1.02679	0.600742	1.10448	1.05419	1.0161	0.756367	1.08451	1.15859	1.20611	0.586733
F2CYF5	Predicted protein OS=Hordeum vulgare var. distichum PE=2 SV=1 - [F2CYF5_HORVD]	784	80.6189	6.53662	165.687	5.74	3	1	4	8	catalytic activity; protein binding	membrane	metabolic process; regulation of biological process	0.815399	1.14145	1.04826	1.02714	0.61435	0.713898	0.914835	2.16752	1.08466	0.966195	0.901823	1.17604
H9NAV6	Superoxide dismutase [Cu-Zn] OS=Triticum aestivum PE=2 SV=1 - [H9NAV6_WHEAT]	152	15.0824	6.17627	1553.31	61.18	3	2	6	79	antioxidant activity; catalytic activity; metal ion binding		metabolic process	1.14033	1.23464	0.832038	1.04051	1.1313	1.19527	0.847131	1.19293	1.08472	1.17201	0.800935	1.1878
F2D4I5	Predicted protein OS=Hordeum vulgare var. distichum PE=2 SV=1 - [F2D4I5_HORVD]	401	43.8409	8.06006	57.1435	11.47	2	3	3	4	catalytic activity		metabolic process	1.09622	1.15556	0.917042	0.889988	0.982939	1.28481	0.96829	0.727326	1.08535	1.24647	1.01258	0.768922
I1GN37	Uncharacterized protein OS=Brachypodium distachyon GN=BRADI1G08040 PE=4 SV=1 - [I1GN37_BRADI]	248	25.5809	4.97021	48.35	3.63	1	1	1	2	protein binding			0.979637	1.03404	1.04524	0.978929	1.1199	1.00988	0.912346	0.919994	1.08546	1.02121	1.04311	0.875511
F2CV88	Predicted protein OS=Hordeum vulgare var. distichum PE=2 SV=1 - [F2CV88_HORVD]	144	15.6822	11.0337	549.548	43.06	3	5	5	28	structural molecule activity	cytoplasm; ribosome	metabolic process	1.10602	1.03713	1.09348	0.793952	1.10357	1.04057	1.08946	0.768252	1.0859	1.12904	1.10284	0.689403
A4UQP4	Putative oxygen-evolving complex OS=Triticum aestivum GN=TAOEC01 PE=2 SV=1 - [A4UQP4_WHEAT]	197	21.1262	9.72998	196.092	28.93	2	1	4	17	metal ion binding	membrane	metabolic process	1.05706	1.2049	0.790619	1.04234	1.06397	1.04299	0.973443	1.13174	1.08601	1.14159	0.812969	1.19806
C3SAD8	Small nuclear ribonucleoprotein E OS=Brachypodium distachyon PE=4 SV=1 - [C3SAD8_BRADI]	79	9.20196	9.70068	47.99	15.19	5	1	1	1				0.99928	1.14937	0.846726	1.15561	1.0013	1.20141	0.791898	1.16822	1.08619	1.23313	0.759596	1.09931
G8CN09	Putative uncharacterized protein (Fragment) OS=Secale cereale PE=2 SV=1 - [G8CN09_SECCE]	367	42.0329	5.73193	19.42	6.27	9	1	1	1	catalytic activity	membrane	metabolic process	0.675653	1.00285	1.37218	0.909002	0.928797	0.888354	1.18574	0.880595	1.08619	1.03329	1.01542	0.885187
B0LXE1	ATP synthase subunit alpha (Fragment) OS=Secale strictum PE=3 SV=1 - [B0LXE1_SECST]	495	53.6939	6.32861	1086.96	36.16	6	15	16	79	catalytic activity; nucleotide binding; transporter activity	cytoplasm; membrane; mitochondrion	metabolic process; transport	1.0195	1.10036	1.00324	0.896308	1.03679	1.16578	1.0327	0.867528	1.0866	1.13578	0.91006	0.861741
F2D119	Predicted protein OS=Hordeum vulgare var. distichum PE=2 SV=1 - [F2D119_HORVD]	328	36.1937	6.16357	179.435	16.16	1	3	4	7	catalytic activity; metal ion binding	membrane	metabolic process	1.15114	1.01194	0.909692	0.939312	1.04547	0.957236	0.958777	1.07944	1.08716	0.928862	0.998683	1.12918
F2D6B1	Predicted protein OS=Hordeum vulgare var. distichum PE=2 SV=1 - [F2D6B1_HORVD]	212	23.3221	6.06201	575.57	61.32	7	3	11	30	protein binding			1.00191	1.13247	0.929013	1.10213	1.00423	1.02605	0.835764	1.18138	1.08779	1.10121	0.760626	1.30458
I1GRU5	Uncharacterized protein OS=Brachypodium distachyon GN=BRADI1G19860 PE=3 SV=1 - [I1GRU5_BRADI]	100	10.902	8.39697	125.515	29	1	1	3	10		cytoplasm	metabolic process	0.938095	1.07863	0.928055	1.10718	0.926055	1.20196	0.923966	1.06223	1.08938	1.00522	0.909412	1.03258
F2DM28	Predicted protein OS=Hordeum vulgare var. distichum PE=2 SV=1 - [F2DM28_HORVD]	352	38.694	7.32764	250.162	18.18	7	5	6	17	catalytic activity; metal ion binding			1.04149	0.990434	0.919876	1.09854	0.933672	1.00308	1.08869	1.00439	1.09073	1.14447	0.994576	0.895145
G4XMW3	RNA-binding Ras-GAP SH3 binding protein OS=Triticum aestivum GN=G3BP PE=2 SV=1 - [G4XMW3_WHEAT]	435	47.9753	5.26221	124.715	13.1	4	1	5	10	nucleotide binding		transport	0.849609	1.08765	1.03951	1.0432	0.928214	1.03518	1.21356	0.753614	1.09075	1.31885	1.04802	0.732848
F2CWF9	Predicted protein OS=Hordeum vulgare var. distichum PE=4 SV=1 - [F2CWF9_HORVD]	65	7.45912	11.1655	146.856	27.69	4	2	2	8	structural molecule activity	cytoplasm; ribosome	metabolic process	1.33007	1.20975	0.865943	0.608419	1.47791	1.24485	0.856279	0.546657	1.09092	1.18139	1.06272	0.659389
F2EG53	Predicted protein OS=Hordeum vulgare var. distichum PE=2 SV=1 - [F2EG53_HORVD]	218	23.2676	4.66553	367.885	37.16	2	1	7	31	RNA binding	cytoplasm	metabolic process	1.11546	1.27741	0.71991	1.04118	1.08982	1.35895	0.684833	1.04344	1.09173	1.37213	0.661414	1.12895
REVERSED_00058785	REVERSED_00058785	911	99.7835	5.96045	50.36	1.98	1	1	1	3				0.776977	1.19725	1.12429	0.955068	1.00019	0.978906	0.978187	1.13921	1.09204	1.31373	0.871686	0.792837
I1ICS4	Uncharacterized protein OS=Brachypodium distachyon GN=BRADI3G52140 PE=4 SV=1 - [I1ICS4_BRADI]	444	48.6658	5.30029	224.627	14.19	1	4	4	13	catalytic activity		metabolic process	0.894137	0.887585	1.21816	0.931483	1.10934	0.857946	1.16239	1.01325	1.09205	0.948413	1.07159	0.983485
F2DEW5	Predicted protein OS=Hordeum vulgare var. distichum PE=2 SV=1 - [F2DEW5_HORVD]	587	61.6658	5.46533	1109.32	44.63	2	15	22	91	nucleotide binding; protein binding	cytoplasm	metabolic process	1.12047	0.995239	0.966294	0.872873	1.1714	0.994689	0.995298	0.868428	1.09219	0.924071	1.119	0.892775
F2E048	Predicted protein OS=Hordeum vulgare var. distichum PE=2 SV=1 - [F2E048_HORVD]	289	31.9342	9.71533	33.52	9.69	3	2	2	2		membrane		1.01273	1.08283	0.872731	1.08302	1.10981	1.05916	0.99554	0.865504	1.09277	1.30334	0.646142	0.794569
F2CX32	Pyruvate kinase OS=Hordeum vulgare var. distichum PE=2 SV=1 - [F2CX32_HORVD]	527	57.4	6.94678	298.732	28.65	5	13	13	36	catalytic activity; metal ion binding		metabolic process	1.12082	0.955508	0.982164	1.01613	1.11027	1.00645	1.00782	0.968748	1.0945	0.933571	1.02355	1.07558
F2CS01	Predicted protein OS=Hordeum vulgare var. distichum PE=2 SV=1 - [F2CS01_HORVD]	721	83.3148	5.13525	255.305	11.93	2	3	8	13	nucleotide binding; protein binding; RNA binding	cytoplasm; membrane	metabolic process	1.19559	0.990766	0.886934	0.943896	1.11874	0.98786	1.12245	0.908378	1.09487	1.06924	0.932739	0.928548
Q4W1G2	Putative high mobility group protein (Fragment) OS=Triticum aestivum GN=hmg1 PE=2 SV=1 - [Q4W1G2_WHEAT]	112	11.9049	9.0415	80.0681	22.32	3	3	3	5	protein binding			1.10813	0.671461	0.890484	1.54124	1.12173	0.761943	0.841911	1.45012	1.09492	0.635188	1.05465	1.23309
F2CTP1	Predicted protein OS=Hordeum vulgare var. distichum PE=2 SV=1 - [F2CTP1_HORVD]	171	16.5424	7.59131	50.37	5.85	1	1	1	1			transport	1.109	0.96412	1.02731	0.926587	1.13143	0.959547	0.996372	0.939934	1.09502	0.839157	1.08613	1.03071
F2D8L5	Predicted protein OS=Hordeum vulgare var. distichum PE=2 SV=1 - [F2D8L5_HORVD]	386	42.0408	6.88818	21.05	16.32	3	5	5	6	catalytic activity; nucleotide binding		metabolic process	1.13795	1.13166	0.861646	0.983003	1.44332	0.922992	0.770229	0.923098	1.09511	1.37826	0.895487	0.659801
I1I552	Uncharacterized protein OS=Brachypodium distachyon GN=BRADI3G30080 PE=4 SV=1 - [I1I552_BRADI]	385	41.7691	5.14795	136.777	3.9	2	1	1	6	catalytic activity		cellular homeostasis; regulation of biological process	1.06803	1.09909	0.847621	1.02936	0.970976	1.23401	0.842278	1.01689	1.09513	1.03808	0.917016	1.04477
C8CG65	Thioredoxin-dependent peroxidase OS=Leymus chinensis GN=tpxII PE=2 SV=1 - [C8CG65_LEYCH]	162	17.3881	5.31299	308.567	19.14	3	2	3	13	antioxidant activity; catalytic activity	membrane	metabolic process	0.985153	0.950315	1.0116	1.02955	1.09724	0.896725	0.930671	1.06761	1.09519	0.896763	1.01245	1.08235
G8CNC2	Putative uncharacterized protein (Fragment) OS=Aegilops tauschii PE=2 SV=1 - [G8CNC2_AEGTA]	322	36.2745	5.2876	306.855	33.54	15	2	7	18	catalytic activity; nucleotide binding		metabolic process	1.21855	0.950745	0.958605	0.812997	1.21874	0.858972	1.05345	0.844833	1.09528	0.947412	1.04115	0.967188
E9N9R5	Aestivum stearoyl-ACP desaturase OS=Triticum aestivum GN=SAD1 PE=2 SV=1 - [E9N9R5_WHEAT]	392	44.4264	8.06006	118.369	21.94	5	2	8	10	catalytic activity; metal ion binding		metabolic process	0.971691	1.19686	0.936035	0.870375	1.18322	1.21241	0.774472	0.830425	1.09531	1.09807	0.906875	1.0356
Q6YKA9	GTP-binding protein OS=Triticum aestivum PE=2 SV=1 - [Q6YKA9_WHEAT]	232	26.7288	8.99756	183.788	23.71	1	4	5	8				1.18986	0.944668	0.954832	0.82141	1.12934	0.88843	1.00052	0.887113	1.09694	0.900613	0.997563	0.914451
Q8GTB7	Glutathione transferase F1 OS=Triticum aestivum GN=gstf1 PE=2 SV=1 - [Q8GTB7_WHEAT]	212	23.3831	6.41748	133.26	19.81	5	4	4	10	catalytic activity; protein binding			1.00147	0.614058	1.23664	1.19307	1.10818	0.862035	1.14046	1.06622	1.0975	0.932642	1.06242	0.94164
I1J348	Uncharacterized protein OS=Brachypodium distachyon GN=BRADI5G25460 PE=3 SV=1 - [I1J348_BRADI]	119	13.4458	8.01611	57.45	24.37	9	1	2	2	catalytic activity; nucleotide binding; protein binding			0.966333	1.77386	0.583224	0.848566	0.903081	1.61059	0.686864	0.955332	1.09759	1.58991	0.518021	1.046
I1GZ31	Uncharacterized protein OS=Brachypodium distachyon GN=BRADI1G43700 PE=4 SV=1 - [I1GZ31_BRADI]	974	106.96	4.7417	48.03	1.75	2	1	1	1		membrane		0.926235	1.03519	1.40154	0.455362	1.13156	0.616424	1.79596	0	1.09854	0.794006	1.26678	0.372458
F2DRC5	Predicted protein OS=Hordeum vulgare var. distichum PE=2 SV=1 - [F2DRC5_HORVD]	525	57.3007	5.92236	290.422	28.95	2	14	14	23	nucleotide binding; protein binding	cytoplasm; membrane	metabolic process	1.11844	1.04478	0.990866	0.912883	1.07689	1.02817	0.986468	0.902704	1.09857	0.973113	0.976284	0.94449
F2D6R8	Fructose-bisphosphate aldolase OS=Hordeum vulgare var. distichum PE=2 SV=1 - [F2D6R8_HORVD]	385	41.5253	6.80029	664.791	27.01	1	5	12	42	catalytic activity		metabolic process	1.12467	1.10646	1.00415	0.815135	1.08778	1.13397	0.991843	0.820611	1.09921	1.1397	1.01744	0.714567
F2E542	Predicted protein OS=Hordeum vulgare var. distichum PE=2 SV=1 - [F2E542_HORVD]	1002	112.26	7.95752	153.088	7.58	5	4	6	8	protein binding	membrane	cell organization and biogenesis	1.09138	0.985496	0.90301	1.04626	1.15332	0.958486	0.876595	1.10107	1.09965	1.10283	0.915011	0.969682
Q43772	UTP--glucose-1-phosphate uridylyltransferase OS=Hordeum vulgare PE=2 SV=1 - [UGPA_HORVU]	473	51.6122	5.33838	3095.3	67.02	1	13	28	278	catalytic activity	cytoplasm	metabolic process	1.09934	1.14541	1.01864	0.882589	1.06869	1.10927	1.09094	0.845323	1.09969	1.13168	0.989009	0.799193
F2E0V8	Predicted protein OS=Hordeum vulgare var. distichum PE=2 SV=1 - [F2E0V8_HORVD]	511	56.3919	6.66846	37.1	5.28	2	2	2	2	catalytic activity; nucleotide binding	cytoplasm	metabolic process	1.06723	1.18605	0.874315	0.949425	1.15188	0.96193	0.934994	1.00439	1.09986	1.28926	0.999966	0.458944
F2CSU8	Predicted protein OS=Hordeum vulgare var. distichum PE=2 SV=1 - [F2CSU8_HORVD]	358	37.6097	6.65381	59.8467	13.97	1	1	4	5		membrane		0.939289	0.984992	1.05596	1.09514	0.923878	1.01035	1.02516	1.11249	1.09992	0.790281	1.2744	0.569187
I1GYF2	Uncharacterized protein OS=Brachypodium distachyon GN=BRADI1G41010 PE=3 SV=1 - [I1GYF2_BRADI]	405	43.5579	9.36377	25.59	3.46	1	1	1	1	RNA binding; structural molecule activity	cytoplasm; ribosome	metabolic process	0.760699	1.12822	0.963274	1.3268	0.934417	1.13267	0.993438	1.00636	1.1002	0.915402	0.944126	1.03622
F2CRG4	Predicted protein OS=Hordeum vulgare var. distichum PE=2 SV=1 - [F2CRG4_HORVD]	536	58.8335	7.28369	74.2067	5.04	3	3	3	3			cell organization and biogenesis	1.07161	0.92955	1.05167	1.01423	1.09917	0.843701	1.08737	0.977197	1.10274	0.924106	1.01457	1.0336
Q6DVR4	FtsH-like protein (Fragment) OS=Triticum urartu PE=4 SV=1 - [Q6DVR4_TRIUA]	150	16.0022	5.18604	38.34	8	20	1	1	1	catalytic activity; nucleotide binding; protein binding		metabolic process; regulation of biological process; reproduction; response to stimulus	1.3974	0.886023	0.829316	0.951765	1.1811	1.1267	0.962299	0.546076	1.10283	1.1794	1.1534	0.463475
I1HBX1	Uncharacterized protein OS=Brachypodium distachyon GN=BRADI2G02870 PE=4 SV=1 - [I1HBX1_BRADI]	256	28.4851	4.64014	16.73	8.2	2	2	2	2		cytoplasm; mitochondrion; organelle lumen		1.20296	1.1162	0.907818	0.720746	0.840961	0.920596	1.11388	1.21421	1.10352	0.877572	0.981934	1.14906
F2EFB5	Predicted protein OS=Hordeum vulgare var. distichum PE=2 SV=1 - [F2EFB5_HORVD]	471	48.6552	5.05908	32.96	4.46	1	2	2	2	catalytic activity		metabolic process	1.24594	1.47901	0.713134	0.514026	1.22038	1.74436	0.577392	0.502307	1.10367	1.79966	0.628082	0.569617
I1GV34	Uncharacterized protein OS=Brachypodium distachyon GN=BRADI1G29500 PE=4 SV=1 - [I1GV34_BRADI]	339	37.0046	5.57959	32.31	3.83	1	1	1	1				1.10534	1.16663	0.880644	0.922061	0.939542	0.933398	1.02009	1.21559	1.10369	0.871856	0.957671	1.19817
F2ECY1	Predicted protein OS=Hordeum vulgare var. distichum PE=2 SV=1 - [F2ECY1_HORVD]	140	15.048	10.4771	465.558	67.86	1	3	9	36	structural molecule activity	cytoplasm; ribosome	metabolic process	1.07784	0.904594	1.14074	0.985571	1.33688	0.937132	1.09497	0.546114	1.1037	1.03967	1.07782	0.773486
F2DUF1	Predicted protein OS=Hordeum vulgare var. distichum PE=2 SV=1 - [F2DUF1_HORVD]	342	36.0295	5.61768	113.472	14.91	2	3	3	3	catalytic activity	membrane	metabolic process	1.08863	1.03887	0.874202	1.37008	1.05916	0.84111	1.10795	1.00835	1.10375	1.06328	0.895805	1.3434
F2CW51	Predicted protein OS=Hordeum vulgare var. distichum PE=2 SV=1 - [F2CW51_HORVD]	595	63.2461	6.27783	236.036	15.29	3	7	7	16	catalytic activity	membrane	metabolic process	1.11885	1.10058	1.07846	0.788414	1.1123	1.02524	1.0268	0.84083	1.1042	1.08856	1.01903	0.821613
Q5EI62	Elongation factor 2 (Fragment) OS=Triticum monococcum PE=2 SV=1 - [Q5EI62_TRIMO]	213	23.5047	5.24951	611.02	42.72	1	1	8	36	nucleotide binding; RNA binding		metabolic process	1.09303	0.918249	1.02958	1.02894	0.980376	1.07986	1.08008	0.857548	1.10519	0.972572	1.01036	0.935287
F2EFR1	40S ribosomal protein S6 OS=Hordeum vulgare var. distichum PE=2 SV=1 - [F2EFR1_HORVD]	250	28.4016	10.6528	282.427	34.8	3	8	13	53	structural molecule activity	cytoplasm; ribosome	metabolic process	1.12036	1.052	1.01152	0.711047	1.05956	0.95013	1.1039	0.791562	1.10609	1.03381	1.12842	0.607412
I1GYA4	Uncharacterized protein OS=Brachypodium distachyon GN=BRADI1G39090 PE=3 SV=1 - [I1GYA4_BRADI]	558	60.7469	6.58057	210.979	25.81	4	15	15	23	nucleotide binding; protein binding	cytoplasm	metabolic process	1.09158	1.04799	0.964337	0.913832	1.13034	1.03966	0.943512	0.953096	1.10777	1.04035	0.976122	0.89592
F2DDJ0	Serine/threonine-protein phosphatase OS=Hordeum vulgare var. distichum PE=2 SV=1 - [F2DDJ0_HORVD]	307	35.2271	5.32568	66.1289	18.24	3	2	4	4	catalytic activity			1.11436	1.28538	1.66873	0.784166	1.24542	0.970001	0.873719	0.972004	1.10801	1.09037	1.0547	0.733949
Q93XQ6	Peptidyl-prolyl cis-trans isomerase OS=Triticum aestivum GN=CyP2 PE=2 SV=1 - [Q93XQ6_WHEAT]	171	18.3671	8.25049	3588.83	48.54	15	1	8	222	catalytic activity		metabolic process	1.25615	0.920197	0.833264	1.06428	1.23684	0.876462	0.815719	1.2084	1.10899	0.92299	0.90848	1.07026
F2ECE5	Predicted protein (Fragment) OS=Hordeum vulgare var. distichum PE=2 SV=1 - [F2ECE5_HORVD]	369	40.846	8.76318	62.19	22.22	2	6	6	6	catalytic activity; nucleotide binding		metabolic process	0.898321	1.46599	0.87892	0.712657	0.828736	1.47549	0.915739	0.784061	1.10977	1.28303	0.955197	0.487019
F2DD69	Phosphoribulokinase OS=Hordeum vulgare var. distichum PE=2 SV=1 - [F2DD69_HORVD]	404	45.0379	6.21436	70.2514	15.84	3	6	6	9	catalytic activity; nucleotide binding		metabolic process	1.03232	1.27018	0.860339	0.796563	1.04442	1.09193	0.98145	0.703239	1.11083	1.14623	0.903328	0.72502
F2CWP9	Predicted protein OS=Hordeum vulgare var. distichum PE=2 SV=1 - [F2CWP9_HORVD]	399	41.9807	4.57666	262.565	15.79	2	4	4	9	protein binding			1.11009	0.98912	0.918982	1.1387	0.958689	0.926175	0.878251	1.30728	1.11085	0.963694	0.91937	1.10968
I1GLA9	Phosphoribosylformylglycinamidine cyclo-ligase OS=Brachypodium distachyon GN=BRADI1G02990 PE=3 SV=1 - [I1GLA9_BRADI]	381	40.0458	5.74463	114.887	13.12	2	4	4	4	catalytic activity	cytoplasm; membrane	metabolic process	1.1489	1.1034	0.794	1.01053	1.20555	0.655962	0.800464	1.48808	1.11087	1.06895	0.846931	1.18819
F2DXB6	Malate dehydrogenase OS=Hordeum vulgare var. distichum PE=2 SV=1 - [F2DXB6_HORVD]	358	37.3305	7.94287	159.322	18.99	2	4	5	9	catalytic activity; nucleotide binding		metabolic process	1.26016	1.11687	0.847795	0.998171	0.932356	1.08335	0.987379	0.905679	1.11097	1.11681	1.01407	0.702702
F2EBI3	Predicted protein OS=Hordeum vulgare var. distichum PE=2 SV=1 - [F2EBI3_HORVD]	462	50.641	9.1001	96.94	4.11	3	1	1	2	catalytic activity; nucleotide binding		metabolic process	1.28001	0.81716	1.08632	0.749055	1.25207	0.879693	1.04012	0.787953	1.11193	0.948243	0.880036	0.980406
A7XUP6	Avenin-like protein OS=Aegilops ventricosa PE=4 SV=1 - [A7XUP6_AEGVE]	281	31.9447	7.62061	77.0867	27.05	14	1	5	10					0.986192	0.304177	4.55068	0.209989	0.941562	1.16915	3.31604	1.11259	0.469744	0.783107	2.00682
F2DNY3	Pectinesterase OS=Hordeum vulgare var. distichum PE=2 SV=1 - [F2DNY3_HORVD]	566	60.4983	8.104	131.87	7.6	2	3	3	3	catalytic activity; enzyme regulator activity		cell organization and biogenesis; metabolic process; regulation of biological process	1.17109	1.07756	0.84529	1.0052	1.19256	1.08116	0.947626	0.774249	1.11322	1.41132	0.789154	0.652875
Q41511	Cytosolic acetyl-CoA carboxylase OS=Triticum aestivum PE=2 SV=1 - [Q41511_WHEAT]	2257	250.797	6.354	76.5607	3.1	13	5	5	6	catalytic activity; metal ion binding; nucleotide binding		metabolic process	1.02437	1.18644	0.975527	0.832551	1.04916	1.20339	0.904028	1.00427	1.11408	1.0597	1.05316	0.909206
I1INE9	UDP-glucose 6-dehydrogenase OS=Brachypodium distachyon GN=BRADI4G25140 PE=3 SV=1 - [I1INE9_BRADI]	481	53.0911	5.99854	747.416	29.73	1	2	11	36	catalytic activity; nucleotide binding		metabolic process	1.20841	1.08937	0.89273	0.812449	1.13747	1.14005	0.95089	0.888454	1.11416	1.58438	0.601501	0.871615
I1H9A1	Ribulose-phosphate 3-epimerase OS=Brachypodium distachyon GN=BRADI1G73770 PE=3 SV=1 - [I1H9A1_BRADI]	274	29.2094	7.84033	156.517	18.25	1	3	3	13	catalytic activity		metabolic process	1.1157	0.988846	1.02381	0.935676	1.22988	0.916436	0.890602	1.13202	1.11431	0.940635	0.950292	0.996142
F2D208	Predicted protein (Fragment) OS=Hordeum vulgare var. distichum PE=2 SV=1 - [F2D208_HORVD]	538	60.1712	5.24951	226.212	15.99	2	7	7	8			metabolic process; transport	1.13087	1.03741	0.944815	0.90537	1.16352	1.07363	0.997808	0.949148	1.11583	0.97806	0.984579	0.943644
F2CWX1	Predicted protein OS=Hordeum vulgare var. distichum PE=2 SV=1 - [F2CWX1_HORVD]	763	85.0871	6.1001	3115.73	45.09	3	10	39	175	catalytic activity; nucleotide binding		metabolic process	1.07739	1.16297	0.863299	1.04752	1.03437	1.17699	0.905486	1.11072	1.11772	1.18221	0.874956	0.960001
F2E4V3	Predicted protein OS=Hordeum vulgare var. distichum PE=2 SV=1 - [F2E4V3_HORVD]	287	31.6451	5.35107	38.44	3.83	1	1	1	2	protein binding; structural molecule activity	cytoplasm; Golgi; membrane	transport	0.877529	1.00089	1.25464	0.813352	0.935939	1.01241	1.13449	0.917242	1.11786	1.03412	1.08177	0.753384
I1GRK9	Uncharacterized protein OS=Brachypodium distachyon GN=BRADI1G19080 PE=4 SV=1 - [I1GRK9_BRADI]	1608	174.12	6.66846	203.295	10.2	3	13	13	14	catalytic activity	membrane	metabolic process	1.08278	0.96109	0.999801	1.0504	0.964265	1.00834	1.02186	1.04317	1.11865	1.04926	1.01	0.950267
F2CVI3	Predicted protein OS=Hordeum vulgare var. distichum PE=2 SV=1 - [F2CVI3_HORVD]	287	31.8295	5.64307	151.824	27.53	2	7	7	12	catalytic activity; metal ion binding	cytoplasm	metabolic process	1.12314	0.954492	1.03683	0.889715	1.02786	0.92319	1.18075	0.836317	1.11873	0.982567	1.14329	0.783006
F2CPL4	Predicted protein OS=Hordeum vulgare var. distichum PE=2 SV=1 - [F2CPL4_HORVD]	333	35.6357	5.37646	66.7612	17.42	2	5	5	5	catalytic activity	membrane	metabolic process	1.11942	1.07663	0.869416	0.801619	1.46182	0.99441	0.774917	0.742967	1.11902	0.914841	0.952097	1.00973
I1J2K5	Uncharacterized protein OS=Brachypodium distachyon GN=BRADI5G23940 PE=3 SV=1 - [I1J2K5_BRADI]	531	57.11	5.73193	41.58	3.01	1	2	2	2	catalytic activity	membrane	metabolic process	1.26322	1.02078	0.877269	0.885617	1.17438	0.9812	0.929445	0.964709	1.11933	1.29377	0.877106	0.76985
REVERSED_00062326	REVERSED_00062326	381	40.242	5.71924	106.832	2.62	1	1	1	3				1.05166	1.12076	0.899235	0.976069	1.05341	1.15617	0.932299	0.713627	1.11985	1.04426	0.96761	0.915594
I1HQV4	Uncharacterized protein OS=Brachypodium distachyon GN=BRADI2G47940 PE=4 SV=1 - [I1HQV4_BRADI]	456	50.3327	6.18896	213.229	25.88	1	7	7	16	protein binding			1.14525	1.06668	0.969419	0.952389	1.11334	0.947783	0.991037	1.00309	1.12113	1.04075	0.954754	0.970808
I1I1P7	Uncharacterized protein OS=Brachypodium distachyon GN=BRADI3G17280 PE=3 SV=1 - [I1I1P7_BRADI]	450	48.2302	6.29053	81.4134	4.67	3	2	2	6	catalytic activity	cytoplasm	metabolic process	1.4686	0.98469	0.811584	1.02918	1.95751	2.06476	0	0	1.12195	0.955223	0.90664	1.15237
F2CRF1	Predicted protein OS=Hordeum vulgare var. distichum PE=2 SV=1 - [F2CRF1_HORVD]	261	29.2467	4.88135	2256.5	75.1	11	12	22	120	protein binding			1.08365	1.00409	1.06363	0.870885	1.09565	1.01216	1.04514	0.821071	1.12343	1.02605	1.08555	0.761788
D2KZ08	Aminotransferase OS=Triticum aestivum GN=TaSAG1 PE=2 SV=1 - [D2KZ08_WHEAT]	511	55.5113	7.40088	36.9694	7.44	4	3	3	3	catalytic activity	membrane	metabolic process	1.09383	1.18447	0.840072	0.941151	0	0	1.29804	3.34712	1.12409	0.914622	1.01411	1.04725
F2DSC0	Predicted protein OS=Hordeum vulgare var. distichum PE=2 SV=1 - [F2DSC0_HORVD]	348	37.0965	5.14795	395.119	35.92	5	6	9	15	catalytic activity; metal ion binding	membrane	metabolic process	1.13687	0.903165	1.00119	1.04339	1.06984	0.913367	1.06008	1.06407	1.12426	0.865994	1.09335	1.02592
I1J2Z8	Uncharacterized protein OS=Brachypodium distachyon GN=BRADI5G25080 PE=4 SV=1 - [I1J2Z8_BRADI]	547	58.0718	8.47021	31.49	2.01	1	1	1	1	DNA binding			0.966481	0.824219	1.04104	1.2894	1.10658	0.759091	0.918369	1.36674	1.12474	0.865311	0.742976	1.54763
F2EDJ3	Predicted protein OS=Hordeum vulgare var. distichum PE=2 SV=1 - [F2EDJ3_HORVD]	594	61.8937	5.2876	49.7597	7.74	2	3	3	3	catalytic activity; nucleotide binding	membrane	metabolic process	1.14139	0.883308	0.816583	1.14772	1.44676	0.909122	1.06927	0.731312	1.12489	0.955497	0.907016	1.20469
A5CFY6	Beta tubulin 3 OS=Hordeum vulgare var. distichum GN=tub3 PE=2 SV=1 - [A5CFY6_HORVD]	446	50.2058	4.80518	653.075	48.65	11	1	14	38	catalytic activity; nucleotide binding; structural molecule activity	cytoplasm; cytoskeleton	cell organization and biogenesis; cellular component movement; metabolic process	1.13082	1.09761	1.04747	0.698799	1.06935	1.11029	0.999652	0.885657	1.12534	1.26701	1.02772	0.700597
P02276	Histone H2A.2.1 OS=Triticum aestivum PE=1 SV=1 - [H2A2_WHEAT]	151	16.0032	10.6235	57.23	21.19	8	1	2	10	DNA binding	chromosome; nucleus	cell organization and biogenesis; metabolic process	1.35178	1.21208	0.678869	1.63024	1.10218	1.34566	0.678846	1.13392	1.12591	0.928644	0.743097	1.44264
D0PRB5	Profilin OS=Triticum aestivum PE=2 SV=1 - [D0PRB5_WHEAT]	131	14.1531	5.04639	339.403	39.69	6	2	5	29	protein binding	cytoplasm; cytoskeleton	cell organization and biogenesis	1.10211	1.12534	0.810343	1.03452	1.18546	1.22118	0.646959	1.08194	1.12596	1.33927	0.669071	1.11222
F2DAU4	Predicted protein OS=Hordeum vulgare var. distichum PE=2 SV=1 - [F2DAU4_HORVD]	557	62.0117	7.56201	1429.48	51.89	2	2	29	107	nucleotide binding			1.02723	1.16812	0.931549	1.09307	1.11034	1.07409	0.969676	1.10541	1.12697	1.12904	0.860647	1.0243
F2DBD1	Predicted protein OS=Hordeum vulgare var. distichum PE=2 SV=1 - [F2DBD1_HORVD]	206	23.5149	10.3892	331.626	40.29	2	7	10	40	structural molecule activity	cytoplasm; ribosome	metabolic process	1.10421	1.13984	0.992106	0.625859	1.10609	1.18399	0.975744	0.641093	1.12759	1.16508	0.964517	0.601428
F2CR56	Predicted protein OS=Hordeum vulgare var. distichum PE=2 SV=1 - [F2CR56_HORVD]	972	110.155	5.85889	541.432	28.5	65	16	23	44	catalytic activity; metal ion binding		metabolic process	1.08832	0.797548	0.983209	1.15461	1.14572	0.905103	0.949566	1.20025	1.12761	0.839931	0.926345	1.16349
Q0WYN8	Oligopeptidase B (Fragment) OS=Triticum aestivum GN=OPB PE=2 SV=1 - [Q0WYN8_WHEAT]	651	73.3005	5.37646	39.26	4.15	1	1	1	1	catalytic activity		metabolic process					1.18686	1.03723	0.88279	0.887933	1.12858	0.969246	0.81067	1.18932
F2DNF4	Predicted protein OS=Hordeum vulgare var. distichum PE=2 SV=1 - [F2DNF4_HORVD]	326	35.884	5.80811	68.1625	7.36	2	2	2	2	catalytic activity			0.997798	0.863295	0.956818	1.30075	1.04594	0.905357	0.959149	1.18379	1.12868	1.10083	0.932952	0.985683
Q43207	70 kDa peptidyl-prolyl isomerase OS=Triticum aestivum GN=FKBP70 PE=1 SV=1 - [FKB70_WHEAT]	559	62.0178	5.40186	352.988	30.05	3	10	17	35	catalytic activity; protein binding		metabolic process; response to stimulus	0.942279	1.05197	0.976503	0.988059	1.06054	0.945726	1.07026	0.982132	1.12916	0.993209	1.00132	0.952447
Q401N7	Aspartic proteinase OS=Triticum aestivum GN=WAP1 PE=2 SV=1 - [Q401N7_WHEAT]	508	54.2803	5.2876	364.512	35.43	4	2	11	26	catalytic activity		metabolic process	1.11378	0.875866	0.892811	1.07638	1.04456	0.920516	0.887507	1.18113	1.12945	0.730121	0.978204	1.29052
F2E4L8	Predicted protein OS=Hordeum vulgare var. distichum PE=2 SV=1 - [F2E4L8_HORVD]	414	46.7156	6.62451	69.5519	10.87	1	4	4	6	catalytic activity; nucleotide binding	membrane	metabolic process	1.12743	0.945376	1.02806	1.08945	1.1409	0.892979	1.05269	0.865238	1.12974	0.9409	1.0303	0.862214
F2DHP2	Predicted protein (Fragment) OS=Hordeum vulgare var. distichum PE=2 SV=1 - [F2DHP2_HORVD]	735	82.4033	6.37939	191.888	15.1	5	4	8	14	catalytic activity; nucleotide binding	membrane	metabolic process	0.952416	1.11894	0.929986	1.06895	0.66637	1.06197	1.27029	1.012	1.12998	1.40082	0.951928	1.22274
I1GM59	Uncharacterized protein OS=Brachypodium distachyon GN=BRADI1G05330 PE=3 SV=1 - [I1GM59_BRADI]	297	30.1705	10.8872	47.76	3.37	1	1	1	1	DNA binding	chromosome; nucleus	cell organization and biogenesis; metabolic process	0.905186	1.14255	1.16829	0.747669	0.951879	1.11238	1.16354	0.711138	1.1302	1.07285	1.16759	0.707762
I1HW10	Uncharacterized protein OS=Brachypodium distachyon GN=BRADI3G00480 PE=3 SV=1 - [I1HW10_BRADI]	598	63.6176	5.78271	1312.63	35.95	2	9	17	73	nucleotide binding	cytoplasm	metabolic process	1.06688	1.03316	1.00586	0.94545	1.07468	1.1117	0.99959	0.891872	1.13069	1.07944	1.03672	0.958549
F2D4P6	Predicted protein OS=Hordeum vulgare var. distichum PE=2 SV=1 - [F2D4P6_HORVD]	700	76.1014	7.00537	17.26	1.57	1	1	1	1	catalytic activity; RNA binding		metabolic process	0.60864	0.851269	1.25595	1.40128	0.646408	0.993248	1.08828	1.3484	1.13167	1.03375	0.979847	0.910255
F2EKH0	Predicted protein (Fragment) OS=Hordeum vulgare var. distichum PE=2 SV=1 - [F2EKH0_HORVD]	290	31.3146	4.60205	120.48	12.76	1	1	2	4	protein binding			1.32013	1.36736	0.951297	0.43458	1.40725	1.39942	0.969376	0	1.13244	1.16022	1.1104	0.601975
I1GZQ5	Uncharacterized protein OS=Brachypodium distachyon GN=BRADI1G45640 PE=4 SV=1 - [I1GZQ5_BRADI]	209	23.4924	5.38916	130.29	14.35	2	2	3	5	nucleotide binding			1.14148	0.869907	0.977243	0.943078	1.09162	0.80249	0.978868	1.1291	1.13405	0.845476	0.964515	1.08106
I1ID55	Uncharacterized protein OS=Brachypodium distachyon GN=BRADI3G53160 PE=4 SV=1 - [I1ID55_BRADI]	1151	126.6	5.96045	295.149	7.21	1	6	6	9	catalytic activity	membrane	metabolic process	1.10337	1.05617	0.988275	0.783424	1.03216	1.02545	1.00811	0.930639	1.13434	1.16288	1.0162	0.828034
F2CRB4	Predicted protein OS=Hordeum vulgare var. distichum PE=2 SV=1 - [F2CRB4_HORVD]	326	36.1603	6.96143	135.721	25.77	3	8	8	12	protein binding			0.976127	1.05937	1.05196	0.899485	1.10139	1.02954	0.881892	0.939844	1.13452	1.00608	1.04431	0.912642
F2EFU6	Predicted protein OS=Hordeum vulgare var. distichum PE=2 SV=1 - [F2EFU6_HORVD]	367	40.4611	6.63916	58.7867	3	2	1	1	3	catalytic activity; nucleotide binding	membrane	metabolic process	1.44556	1.0716	0.938155	0.540955	1.40806	1.19852	0.831194	0.504872	1.13456	1.21637	0.979461	0.670796
A3RCV9	Translation initiation factor nCBP OS=Triticum aestivum PE=2 SV=1 - [A3RCV9_WHEAT]	232	26.9816	6.53662	108.427	15.09	3	3	3	4	RNA binding	cytoplasm	metabolic process	0.974349	0.815164	1.00824	0.845921	0.662191	1.7912	1.30185	0	1.13547	1.11199	1.02612	0.640316
F2CY54	Predicted protein OS=Hordeum vulgare var. distichum PE=2 SV=1 - [F2CY54_HORVD]	181	20.0024	5.47803	21.1	11.05	2	1	1	1				0.896305	1.11513	0.990701	1.10103	1.11042	0.797641	1.01035	1.09264	1.13569	1.14765	0.983601	0.729678
P82901	Non-specific lipid-transfer protein 2P OS=Triticum aestivum PE=1 SV=1 - [NLT2P_WHEAT]	67	7.04126	7.89893	78.9983	73.13	2	3	3	5			transport	1.03344	0.560787	0.96999	1.45767	1.11899	0.509879	1.08274	1.48336	1.13724	0.694973	0.915714	1.42421
I1I8H9	Uncharacterized protein OS=Brachypodium distachyon GN=BRADI3G40140 PE=4 SV=1 - [I1I8H9_BRADI]	445	48.9581	5.66846	53.72	4.94	1	1	2	2	catalytic activity	cytoplasm	metabolic process	1.17828	0.784195	1.16182	0.828168	1.06011	0.860384	1.12383	0.953841	1.13783	0.854753	0.951685	1.18133
F2DML4	Predicted protein OS=Hordeum vulgare var. distichum PE=2 SV=1 - [F2DML4_HORVD]	506	54.5112	6.22705	133.477	12.85	12	5	6	11	catalytic activity		metabolic process	1.16103	0.987148	0.952744	0.891685	1.18283	1.12737	0.702322	0.953452	1.13871	1.08198	0.899993	0.916553
I1GT20	Uncharacterized protein OS=Brachypodium distachyon GN=BRADI1G23600 PE=3 SV=1 - [I1GT20_BRADI]	327	33.9605	8.22119	510.599	39.14	5	10	10	28	catalytic activity; nucleotide binding		metabolic process	1.16078	0.973471	0.935707	0.958833	1.07522	0.949567	0.947965	0.958209	1.13881	0.993801	0.919481	1.03196
F2DVI5	Predicted protein OS=Hordeum vulgare var. distichum PE=2 SV=1 - [F2DVI5_HORVD]	544	60.7401	6.25244	147.354	6.8	2	3	3	7	catalytic activity; nucleotide binding	cytoplasm; membrane	metabolic process	1.08246	1.07301	0.86775	1.00764	1.21537	0.91813	0.922998	1.01289	1.13988	0.971334	1.01494	1.06856
I1HWE6	Uncharacterized protein OS=Brachypodium distachyon GN=BRADI3G01640 PE=4 SV=1 - [I1HWE6_BRADI]	467	51.455	5.78271	959.938	19.91	2	1	9	74	catalytic activity	membrane	metabolic process	1.17197	1.37715	0.763098	0.750213	1.23958	1.18889	0.816605	0.783249	1.14043	1.37817	0.826279	0.718257
F2DDM7	Predicted protein OS=Hordeum vulgare var. distichum PE=2 SV=1 - [F2DDM7_HORVD]	402	45.9765	6.81494	0	2.99	1	1	1	1	catalytic activity; nucleotide binding	cytoplasm	metabolic process	1.01079	1.01165	1.13921	0.814532	0.785673	0	1.17681	2.40187	1.14161	1.35181	0.919396	0.921482
Q7XYD5	Acidic ribosomal protein (Fragment) OS=Triticum aestivum PE=2 SV=1 - [Q7XYD5_WHEAT]	138	14.4424	5.21143	296.607	50	2	7	7	26	structural molecule activity	cytoplasm; ribosome	metabolic process	1.14859	1.28819	0.990223	0.68744	1.09367	1.29266	0.888516	0.732614	1.14169	1.25157	1.03824	0.592955
Q9LLR3	Vacuolar targeting receptor bp-80 OS=Triticum aestivum PE=2 SV=1 - [Q9LLR3_WHEAT]	624	69.2099	5.63037	130.042	15.38	4	7	8	9	metal ion binding			1.1186	0.992541	0.964776	1.03525	1.10843	0.998157	0.947798	0.968826	1.1421	0.876613	0.862712	1.13816
I1HCK9	Uncharacterized protein OS=Brachypodium distachyon GN=BRADI2G04860 PE=3 SV=1 - [I1HCK9_BRADI]	359	39.5859	5.33838	31.45	10.31	2	2	2	3	catalytic activity		metabolic process	1.10753	1.10471	0.831024	1.01867	1.35619	0.684241	0.945242	0.847103	1.14287	0.920932	0.901831	1.0336
F2D8A6	Predicted protein OS=Hordeum vulgare var. distichum PE=2 SV=1 - [F2D8A6_HORVD]	362	39.7334	7.1958	81.12	15.19	3	3	3	6	catalytic activity; metal ion binding; nucleotide binding	membrane	metabolic process	1.24548	1.0209	0.978101	0.954587	1.22367	0.968401	0.976527	0.720561	1.14297	0.911123	1.00902	1.07335
F2D4S5	Predicted protein (Fragment) OS=Hordeum vulgare var. distichum PE=2 SV=1 - [F2D4S5_HORVD]	341	37.7043	6.78564	73.6308	16.72	3	4	4	7	catalytic activity; nucleotide binding	membrane	metabolic process	1.18154	0.838741	0.957988	0.822124	1.33765	1.06365	0.894099	0.79633	1.14309	0.906349	1.0223	0.889057
A4UQN7	MBD6 OS=Triticum aestivum PE=2 SV=1 - [A4UQN7_WHEAT]	187	20.2519	4.93213	272.681	43.32	1	7	7	15	DNA binding	nucleus		1.18136	0.990782	0.878788	0.971418	1.07229	0.967901	0.947169	0.951484	1.14425	0.975697	0.95209	0.871259
F2CTM5	Predicted protein OS=Hordeum vulgare var. distichum PE=2 SV=1 - [F2CTM5_HORVD]	361	37.0492	4.99561	236.899	20.22	3	5	5	11	catalytic activity		metabolic process	1.17803	1.06631	0.999848	0.867709	1.29767	1.29923	1.00143	1.06111	1.14503	1.09863	0.952418	1.0937
Q8LST6	Mitochondrial aldehyde dehydrogenase OS=Secale cereale GN=ALDH2b PE=2 SV=1 - [Q8LST6_SECCE]	549	59.2868	7.04932	933.78	32.6	4	16	16	56	catalytic activity		metabolic process	1.12102	1.00953	0.968145	0.964384	1.23352	1.0232	0.935844	0.950097	1.14504	1.06425	0.883139	0.976791
F2CSE0	Malate dehydrogenase OS=Hordeum vulgare var. distichum PE=2 SV=1 - [F2CSE0_HORVD]	358	37.3334	8.17725	178.982	19.27	6	5	6	17	catalytic activity; nucleotide binding	membrane	metabolic process	1.14648	0.948943	1.05919	0.954982	1.0516	0.853913	1.13059	0.859708	1.14552	0.924227	0.935058	1.12033
F2D558	Predicted protein OS=Hordeum vulgare var. distichum PE=2 SV=1 - [F2D558_HORVD]	170	19.4833	10.272	253.875	52.35	5	5	9	19	structural molecule activity	cytoplasm; ribosome	metabolic process	0.859464	1.22281	1.24401	0.753993	1.07645	1.16514	0.930237	0.640575	1.14605	1.17393	1.03208	0.647509
I1ICQ6	Uncharacterized protein OS=Brachypodium distachyon GN=BRADI3G52006 PE=4 SV=1 - [I1ICQ6_BRADI]	385	43.0463	6.7124	86.5	11.95	1	4	4	5				1.32256	0.991032	0.915198	0.885711	1.29499	0.766874	0.936403	1.02526	1.14647	0.8821	0.942121	0.873973
I1HAP3	Uncharacterized protein OS=Brachypodium distachyon GN=BRADI1G77930 PE=3 SV=1 - [I1HAP3_BRADI]	336	36.8443	5.32568	89.06	9.52	2	2	3	4			cell organization and biogenesis	1.20636	1.01422	0.948939	0.864768	1.25968	1.02246	1.02845	0.599613	1.14666	0.872046	1.00886	0.890505
F2D668	Proteasome subunit beta type OS=Hordeum vulgare var. distichum PE=2 SV=1 - [F2D668_HORVD]	244	26.119	5.57959	203.63	32.38	5	2	7	9	catalytic activity	cytoplasm; nucleus; proteasome	metabolic process	1.05373	0.771324	0.94005	1.32386	1.24437	1.15176	0.613192	1.18735	1.14686	0.999461	0.929843	0.936735
F2CSF3	Predicted protein OS=Hordeum vulgare var. distichum PE=2 SV=1 - [F2CSF3_HORVD]	561	61.6002	5.93506	32.47	9.09	2	4	4	4	catalytic activity	membrane	metabolic process	1.06723	1.03582	1.01774	0.886849	1.11542	1.14212	0.96948	0.69024	1.14733	1.08894	1.05285	0.961082
F2CQC3	Predicted protein OS=Hordeum vulgare var. distichum PE=2 SV=1 - [F2CQC3_HORVD]	573	60.1732	6.69775	121.04	17.8	2	9	9	15	catalytic activity; metal ion binding	membrane	metabolic process	1.15113	0.950779	1.01933	1.09194	0.997785	1.08124	1.03676	1.05379	1.1476	1.021	0.990498	0.942461
F2E725	Predicted protein OS=Hordeum vulgare var. distichum PE=2 SV=1 - [F2E725_HORVD]	1166	124.478	4.84326	46.87	0.94	2	1	1	1	DNA binding			1.09975	1.20017	0.767406	1.08131	0.985259	1.15055	0.951308	0.961023	1.14779	1.16783	0.724502	1.15545
F2D2C4	Predicted protein OS=Hordeum vulgare var. distichum PE=2 SV=1 - [F2D2C4_HORVD]	549	58.482	6.26514	58.37	5.46	1	2	2	2	catalytic activity	membrane	metabolic process	1.35276	0.841808	1.16903	0.726868	1.54474	0	1.91422	0	1.14786	0.964707	1.47696	1.14553
F2E598	Predicted protein OS=Hordeum vulgare var. distichum PE=2 SV=1 - [F2E598_HORVD]	155	17.0739	9.89111	320.328	54.19	3	10	10	35	structural molecule activity	cytoplasm; ribosome	metabolic process	1.13651	1.2009	0.979939	0.65976	1.18356	1.16649	0.949212	0.600346	1.14864	1.15999	1.05055	0.642566
F2CSC5	Ribosomal protein L19 OS=Hordeum vulgare var. distichum PE=2 SV=1 - [F2CSC5_HORVD]	209	24.2145	11.4438	391.968	25.36	6	4	4	17	structural molecule activity	cytoplasm; ribosome	metabolic process	1.21809	1.16998	0.993824	0.584887	1.18051	1.22319	0.944418	0.491355	1.1492	1.26327	1.03369	0.367992
Q9FXQ8	TaWIN2 OS=Triticum aestivum GN=TaWIN2<italic> PE=2 SV=1 - [Q9FXQ8_WHEAT]	259	28.6804	4.89404	589.182	23.17	3	1	6	24	protein binding			1.06739	0.96043	0.9876	1.04722	1.19685	1.00128	1.01476	0.756477	1.14923	0.992688	1.04807	0.727207
F2CXY0	Predicted protein OS=Hordeum vulgare var. distichum PE=2 SV=1 - [F2CXY0_HORVD]	328	36.5373	5.19873	92.0167	15.85	4	3	3	5	catalytic activity; metal ion binding	membrane	metabolic process	1.07528	0.776975	1.07585	1.13407	1.1467	0.705412	1.02844	1.13359	1.15018	0.681533	1.06504	1.2608
F2EEY9	Predicted protein OS=Hordeum vulgare var. distichum PE=2 SV=1 - [F2EEY9_HORVD]	371	40.1675	7.35693	104.898	21.56	3	7	7	8	catalytic activity	cytoplasm; membrane	metabolic process	1.03998	1.09612	0.982945	0.943931	1.17793	0.964758	0.939106	0.965274	1.15022	0.99162	0.922501	0.970238
B8PUQ5	Malic enzyme OS=Triticum aestivum GN=NADP-ME1 PE=2 SV=1 - [B8PUQ5_WHEAT]	647	70.9286	6.94678	100.705	7.57	8	4	4	5	catalytic activity; metal ion binding; nucleotide binding	membrane	metabolic process	1.29836	1.25283	0.784752	0.802851	1.27283	1.39282	0.632781	0.868659	1.15045	1.13958	1.00847	0.696888
I1GNE6	Uncharacterized protein OS=Brachypodium distachyon GN=BRADI1G08930 PE=4 SV=1 - [I1GNE6_BRADI]	214	23.3296	7.00537	41.59	21.03	3	3	3	3		membrane		0.950397	0.935749	1.16822	1.02426	1.49982	0.914503	0.948162	0.908569	1.15123	0.784185	0.944371	0.994246
F2DZ36	Predicted protein OS=Hordeum vulgare var. distichum PE=2 SV=1 - [F2DZ36_HORVD]	267	27.2915	7.6792	134.11	14.98	2	4	4	6		membrane		1.08514	0.982004	0.933837	0.86486	1.26786	1.0124	0.902363	0.909714	1.1513	0.835651	0.972416	1.02289
F2DAP7	Malic enzyme OS=Hordeum vulgare var. distichum PE=2 SV=1 - [F2DAP7_HORVD]	623	69.2645	5.78271	99.2697	8.19	1	2	4	7	catalytic activity; metal ion binding; nucleotide binding	membrane	metabolic process	1.14994	0.811559	0.915432	1.22869	1.41913	1.06029	0.839632	0.73684	1.15253	0.955352	0.871014	1.10673
I1HZH4	Uncharacterized protein OS=Brachypodium distachyon GN=BRADI3G10180 PE=3 SV=1 - [I1HZH4_BRADI]	726	78.7606	8.83643	59.7717	6.06	2	1	4	4	catalytic activity; nucleotide binding	membrane	metabolic process	0.940089	0.823152	1.05803	1.29964	0.941649	0.977519	1.02901	1.13867	1.15362	1.10576	0.823988	1.05513
Q9S8J6	Basic protein 3 (Fragment) OS=Triticum aestivum PE=1 SV=1 - [Q9S8J6_WHEAT]	20	2.05402	7.98682	29.13	45	1	1	1	1			transport	1.34151	0.934629	0.972653	0.723281	1.1478	0.771794	1.20464	0.800999	1.15402	0.878549	1.08917	0.815659
F2CQ90	Predicted protein OS=Hordeum vulgare var. distichum PE=2 SV=1 - [F2CQ90_HORVD]	128	13.8914	7.12256	43.24	22.66	3	2	2	2	RNA binding	nucleus; organelle lumen		1.31004	0.99474	0.608751	1.25016	1.37791	1.11516	0.731755	0.832577	1.15419	1.16558	0.744516	1.07775
I1H268	Uncharacterized protein OS=Brachypodium distachyon GN=BRADI1G52557 PE=3 SV=1 - [I1H268_BRADI]	324	35.3976	5.09717	94.7215	8.33	4	3	3	7	catalytic activity		metabolic process	1.18084	0.986024	1.16342	0.673664	1.13117	0.874083	0.942241	0.857072	1.15572	0.914884	0.859804	1.02281
F2CV83	Predicted protein (Fragment) OS=Hordeum vulgare var. distichum PE=2 SV=1 - [F2CV83_HORVD]	279	30.7554	6.78564	77.6652	19.71	1	1	5	5	catalytic activity		metabolic process	1.13207	1.00094	0.924781	1.02187	1.09604	1.10349	1.04153	0.852135	1.15589	0.897347	1.09714	0.848616
F2DUB6	Predicted protein (Fragment) OS=Hordeum vulgare var. distichum PE=2 SV=1 - [F2DUB6_HORVD]	312	33.3172	9.33447	79.73	8.01	1	1	2	2	nucleotide binding	membrane		0.539007	1.04281	1.06459	1.58288	0.417239	0.995862	0.905004	2.00773	1.15592	1.24054	0.751886	1.19047
I1IKE1	Proteasome subunit alpha type OS=Brachypodium distachyon GN=BRADI4G13740 PE=3 SV=1 - [I1IKE1_BRADI]	237	25.8789	4.75439	356.172	54.43	4	2	9	21	catalytic activity	cytoplasm; nucleus; proteasome	metabolic process	1.20417	1.08412	0.921597	0.841332	1.06646	1.02272	0.974993	0.977583	1.1565	1.03002	1.00297	0.801999
F2EGV5	Predicted protein OS=Hordeum vulgare var. distichum PE=2 SV=1 - [F2EGV5_HORVD]	744	80.5185	5.60498	43.04	1.61	1	1	1	1				1.22148	1.04821	0.83379	0.988137	1.13364	0.875871	1.05464	0.94569	1.15667	1.00243	0.99906	0.881389
Q8LK61	NADP-dependent glyceraldehyde-3-phosphate dehydrogenase OS=Triticum aestivum GN=GAPN PE=1 SV=2 - [GAPN_WHEAT]	496	53.0133	6.84424	68.77	11.09	2	5	5	5	catalytic activity	cytoplasm	metabolic process	1.23903	1.00061	0.985862	0.717881	1.14486	1.1391	0.962028	0.859623	1.15755	1.17462	0.983993	0.773807
I1I0C2	Uncharacterized protein OS=Brachypodium distachyon GN=BRADI3G13270 PE=4 SV=1 - [I1I0C2_BRADI]	164	18.7034	6.20166	37.1585	10.98	1	2	2	3		membrane; nucleus		1.09125	1.09234	0.959023	0.943686	1.09435	1.09408	0.925134	0.818198	1.15959	1.01185	1.05525	0.767786
I1H2M8	Uncharacterized protein OS=Brachypodium distachyon GN=BRADI1G54050 PE=4 SV=1 - [I1H2M8_BRADI]	351	37.7428	5.16064	57.16	7.41	1	2	2	2		membrane		1.12183	0.825943	1.07348	1.0017	1.87077	0.289828	0.959672	0.800182	1.163	0.792176	1.03261	1.01213
F2CZD9	Predicted protein OS=Hordeum vulgare var. distichum PE=2 SV=1 - [F2CZD9_HORVD]	582	61.3851	6.7417	235.977	23.2	1	4	12	20	nucleotide binding; protein binding	cytoplasm; membrane	metabolic process	1.07812	1.13853	0.811082	1.02509	1.08077	1.14371	0.803532	1.09406	1.16532	1.07224	0.948455	1.01526
F2DMK6	Predicted protein OS=Hordeum vulgare var. distichum PE=2 SV=1 - [F2DMK6_HORVD]	338	36.5784	5.2749	43.81	5.03	4	1	1	2	catalytic activity; nucleotide binding	membrane	metabolic process	0.901435	1.06039	0.862147	1.37487	1.05077	0.890179	0.871205	1.36832	1.16557	0.693229	0.536143	2.0688
F2CS40	Predicted protein OS=Hordeum vulgare var. distichum PE=2 SV=1 - [F2CS40_HORVD]	984	106.853	7.23975	456.458	17.68	1	4	15	42		membrane	metabolic process	0.97383	0.967288	1.0765	1.09901	0.873809	0.95665	1.06203	1.21	1.16725	0.943391	1.03263	0.970776
I1HU67	Uncharacterized protein OS=Brachypodium distachyon GN=BRADI2G57500 PE=3 SV=1 - [I1HU67_BRADI]	323	34.6503	6.07471	221.241	14.24	2	1	4	8	catalytic activity	membrane	metabolic process	1.00947	1.16319	0.751538	1.28659	1.10046	1.12458	0.754882	1.1696	1.16741	0.903156	0.909061	1.14982
I1GUH7	Uncharacterized protein OS=Brachypodium distachyon GN=BRADI1G27920 PE=3 SV=1 - [I1GUH7_BRADI]	341	36.4559	5.66846	33.05	2.64	1	1	1	1	antioxidant activity; catalytic activity; metal ion binding	membrane	metabolic process; response to stimulus	1.16847	1.06352	0.972661	0.806208	1.15925	1.05102	1.01721	0.738991	1.16792	1.00744	1.03572	0.764333
I1HAV4	Uncharacterized protein OS=Brachypodium distachyon GN=BRADI1G78420 PE=4 SV=1 - [I1HAV4_BRADI]	323	34.0395	6.96143	0	2.48	2	1	1	1	catalytic activity; metal ion binding; nucleotide binding	membrane	metabolic process	1.08295	0.967801	0.898794	1.1802	1.48003	1.07148	0.637653	0.903887	1.16823	1.24864	0.875994	0.759476
I1HKE4	Uncharacterized protein OS=Brachypodium distachyon GN=BRADI2G28890 PE=4 SV=1 - [I1HKE4_BRADI]	224	24.2659	4.75439	80.53	18.3	2	2	3	6			transport	1.03345	1.05793	0.940802	0.737446	1.13847	0.909097	1.11207	0.991267	1.16842	0.873873	1.06625	0.926174
F2DKY1	Predicted protein OS=Hordeum vulgare var. distichum PE=2 SV=1 - [F2DKY1_HORVD]	463	50.6223	5.97314	97.4271	13.39	4	6	6	9	nucleotide binding; RNA binding	membrane; nucleus	metabolic process	1.09304	1.05825	1.04284	0.933899	1.24055	1.08956	1.02284	0.839405	1.17037	0.955724	0.993962	0.829411
Q8RW00	Glutathione transferase OS=Triticum aestivum GN=gstu3 PE=2 SV=1 - [Q8RW00_WHEAT]	243	26.3946	5.09717	57.6133	14.4	1	3	3	3	catalytic activity; protein binding			1.48345	1.31196	0.568788	0.953249	1.41236	1.32619	0.55922	0.803719	1.17106	1.13318	0.862404	0.981441
Q9ZR33	Glycosyltransferase 75 OS=Triticum aestivum GN=rgp PE=2 SV=1 - [Q9ZR33_WHEAT]	368	41.4718	6.18896	1390.04	58.97	2	7	17	98	catalytic activity		cell organization and biogenesis; metabolic process	1.37871	1.10953	0.714852	0.980099	1.38952	1.082	0.894991	0.807593	1.17205	0.968909	0.834709	0.913162
F2DE13	Predicted protein OS=Hordeum vulgare var. distichum PE=2 SV=1 - [F2DE13_HORVD]	259	29.3906	10.3452	360.017	44.02	1	6	16	32				1.031	1.00955	1.25314	0.663254	1.01624	1.13007	1.21769	0.696739	1.17237	1.1213	1.09591	0.595936
P42210	Phytepsin OS=Hordeum vulgare PE=1 SV=1 - [ASPR_HORVU]	508	54.1914	5.36377	374.427	30.71	4	1	10	31	catalytic activity	cytoplasm; vacuole	metabolic process	0.939083	0.780526	1.05564	1.22299	0.973813	0.949942	1.00669	1.11878	1.17279	0.988066	0.962831	1.12791
F2CYX9	Predicted protein OS=Hordeum vulgare var. distichum PE=2 SV=1 - [F2CYX9_HORVD]	966	109.487	6.02393	158.411	6.63	19	1	6	9	catalytic activity; metal ion binding	membrane	metabolic process	1.1751	1.03637	0.857079	1.03033	1.26957	0.924839	0.973772	0.982468	1.17347	0.80223	0.919829	1.17029
Q5I7L0	60S ribosomal protein L18 OS=Triticum aestivum PE=1 SV=1 - [Q5I7L0_WHEAT]	188	21.3188	11.4878	673.433	51.6	3	7	9	48	structural molecule activity	cytoplasm; ribosome	metabolic process	1.42749	1.21425	0.886039	0.523177	1.33366	1.20014	0.958648	0.6124	1.1737	1.06973	0.972932	0.650703
F2CS51	Pyruvate kinase OS=Hordeum vulgare var. distichum PE=2 SV=1 - [F2CS51_HORVD]	514	55.4179	7.56201	984.814	30.35	3	13	15	62	catalytic activity; metal ion binding		metabolic process	1.21139	1.0018	0.967835	0.876439	1.17897	0.969415	0.998757	0.848201	1.1741	0.991592	0.98277	0.932433
I1HCM1	Uncharacterized protein OS=Brachypodium distachyon GN=BRADI2G04960 PE=3 SV=1 - [I1HCM1_BRADI]	1043	118.413	6.23975	42.1233	4.7	2	5	5	6	catalytic activity; nucleotide binding	cytoplasm; membrane	metabolic process; regulation of biological process	1.09218	1.02609	0.99537	0.83285	1.1419	0.908854	1.03713	0.815839	1.17414	1.03833	0.961301	1.08727
F2DDC9	Predicted protein OS=Hordeum vulgare var. distichum PE=2 SV=1 - [F2DDC9_HORVD]	377	40.9901	6.20166	0	4.77	3	2	2	2	catalytic activity		metabolic process	1.04634	1.04549	1.001	0.848155	1.28295	1.12202	0.724819	0.975368	1.17421	1.06294	0.934245	0.889999
F2DSR3	Predicted protein OS=Hordeum vulgare var. distichum PE=2 SV=1 - [F2DSR3_HORVD]	1004	109.796	6.46826	329.698	20.12	1	3	17	27	catalytic activity; nucleotide binding	cytoplasm; membrane	metabolic process	0.952608	1.02761	1.03857	1.22198	1.09684	0.969479	0.942489	1.05552	1.17433	1.1203	0.829794	1.10628
F2E941	Predicted protein OS=Hordeum vulgare var. distichum PE=2 SV=1 - [F2E941_HORVD]	457	51.6874	6.66846	219.452	22.54	3	9	9	14	catalytic activity; nucleotide binding	cytoplasm	metabolic process	1.08615	1.03061	0.989535	1.00403	1.08589	1.00328	0.957402	0.972106	1.17458	0.964405	0.976951	0.907224
I1H2M6	Uncharacterized protein OS=Brachypodium distachyon GN=BRADI1G54030 PE=4 SV=1 - [I1H2M6_BRADI]	394	41.0718	8.36768	51.51	6.6	2	2	2	2	catalytic activity; nucleotide binding	membrane	metabolic process	1.17043	1.24701	0.803914	0.798135	1.07388	1.34831	0.991902	0.51895	1.17488	1.3094	0.779349	0.77433
Q8RVZ8	Ferredoxin-NADP(H) oxidoreductase OS=Triticum aestivum GN=fnr PE=2 SV=1 - [Q8RVZ8_WHEAT]	363	40.2062	7.31299	198.232	24.79	2	6	8	12	catalytic activity; nucleotide binding	membrane	metabolic process	1.14214	1.14141	0.932361	0.682928	1.10782	1.15196	0.949691	0.823066	1.17509	1.10621	0.997262	0.753931
I1HUS1	Uncharacterized protein OS=Brachypodium distachyon GN=BRADI2G59350 PE=3 SV=1 - [I1HUS1_BRADI]	196	21.4067	4.99561	75.14	10.2	1	2	2	2	catalytic activity; protein binding			1.22071	1.08933	0.918676	0.759628	1.28508	0.994535	0.936086	0.772586	1.17592	1.08816	1.05434	0.777814
F2EAU8	Predicted protein OS=Hordeum vulgare var. distichum PE=2 SV=1 - [F2EAU8_HORVD]	157	17.5327	11.1216	242.644	45.22	2	6	6	28	structural molecule activity	cytoplasm; ribosome	metabolic process	1.18737	1.15835	0.935815	0.649023	1.14821	1.15247	0.950634	0.596465	1.17637	1.14165	0.951185	0.649073
F2D976	Predicted protein (Fragment) OS=Hordeum vulgare var. distichum PE=2 SV=1 - [F2D976_HORVD]	91	9.95857	3.97998	105.834	27.47	5	3	3	7	metal ion binding		metabolic process	0.969131	1.11652	0.983674	0.867933	1.16875	1.01436	1.04333	0.687536	1.17675	1.31637	0.846869	0.568564
A8CCK2	Chloroplastic glutathione reductase OS=Hordeum vulgare GN=HvGR1 PE=2 SV=1 - [A8CCK2_HORVU]	550	59.2156	7.76709	50.0933	6.55	3	3	3	3	antioxidant activity; catalytic activity; nucleotide binding	cytoplasm	cellular homeostasis; metabolic process; regulation of biological process	1.51503	0.994149	0.846908	0.79939	1.34414	0.970336	0.861465	0.828313	1.17719	1.08447	0.883819	0.945112
Q96564	40S ribosomal protein S27 OS=Hordeum vulgare GN=RPS27 PE=3 SV=2 - [RS27_HORVU]	86	9.56283	8.71924	642.78	34.88	2	2	2	15	metal ion binding; structural molecule activity	cytoplasm; ribosome	metabolic process	1.16146	1.13077	1.06511	0.593268	1.23064	1.01603	1.1107	0.583718	1.17731	1.11069	1.08919	0.640854
I1I0H3	Uncharacterized protein OS=Brachypodium distachyon GN=BRADI3G13690 PE=4 SV=1 - [I1I0H3_BRADI]	476	52.1083	5.12256	140.819	18.49	3	8	8	12	nucleotide binding			1.0801	1.0519	1.03654	0.766698	1.07461	1.01124	1.22703	0.508972	1.1776	0.941593	1.0661	0.921659
F2CV77	Predicted protein OS=Hordeum vulgare var. distichum PE=2 SV=1 - [F2CV77_HORVD]	297	31.7381	5.24951	57.71	4.71	1	1	1	1	catalytic activity		metabolic process	0.885849	0.878331	1.20963	1.04608	0.784657	0.746905	1.36172	1.09475	1.17811	0.854469	1.02718	0.973013
E5AXU6	Vacuolar processing enzyme 2c OS=Hordeum vulgare GN=vpe2c PE=2 SV=1 - [E5AXU6_HORVU]	498	54.7463	7.1665	53	6.22	3	1	4	6	catalytic activity		metabolic process	0.991969	1.08624	0.965596	1.04354	0.934099	1.0547	0.968603	1.15308	1.17847	1.15785	0.858574	0.89212
F2DVU2	60S ribosomal protein L13 OS=Hordeum vulgare var. distichum PE=2 SV=1 - [F2DVU2_HORVD]	208	24.1142	10.9165	473.997	40.87	5	7	7	26	structural molecule activity	cytoplasm; ribosome	metabolic process	1.15061	1.05223	0.996103	0.80721	1.13601	1.07603	1.01135	0.699173	1.17856	1.07489	0.993215	0.543044
F2DRP8	Predicted protein OS=Hordeum vulgare var. distichum PE=2 SV=1 - [F2DRP8_HORVD]	291	30.392	8.77783	0	5.84	1	1	1	1	catalytic activity	membrane	metabolic process	1.11876	0.957753	0.944545	1.06293	1.28795	0.927133	0.899046	0.881843	1.17862	0.863952	1.01552	0.943042
F2DP03	Predicted protein OS=Hordeum vulgare var. distichum PE=2 SV=1 - [F2DP03_HORVD]	359	39.9256	5.5415	90.5385	8.64	3	2	2	2	catalytic activity		cell communication; metabolic process; regulation of biological process; response to stimulus	1.01676	1.00188	1.00878	1.02202	1.03633	0.925151	0.999601	0.925068	1.17911	0.973511	0.919756	0.990477
F2D6N2	Predicted protein OS=Hordeum vulgare var. distichum PE=2 SV=1 - [F2D6N2_HORVD]	835	92.6719	5.14795	570.425	24.55	1	8	22	45	nucleotide binding			1.09506	1.00348	0.975216	1.07332	1.12617	1.02181	0.983545	0.931895	1.17933	1.01707	0.848232	0.908458
I1GRV5	Eukaryotic translation initiation factor 6 1 OS=Brachypodium distachyon GN=BRADI1G19960 PE=3 SV=1 - [I1GRV5_BRADI]	245	26.5114	4.85596	56.4233	17.55	1	3	3	5			cell organization and biogenesis	1.04686	0.92758	0.907198	1.05322	1.01529	1.01778	1.02836	0.97913	1.17968	0.952529	0.865242	0.82655
I1HQK2	Serine/threonine-protein phosphatase OS=Brachypodium distachyon GN=BRADI2G47100 PE=3 SV=1 - [I1HQK2_BRADI]	303	34.726	5.2876	95.4019	17.16	4	4	4	5	catalytic activity	membrane		1.12448	1.00534	0.918597	1.03352	0.967257	1.01028	0.881899	1.22501	1.18006	1.02361	0.897735	1.08984
F2E2G1	Predicted protein OS=Hordeum vulgare var. distichum PE=2 SV=1 - [F2E2G1_HORVD]	264	28.4411	8.52881	92.89	11.36	1	3	3	4	catalytic activity		metabolic process	0.936657	1.01754	1.05449	0.939501	0.919865	0.968226	1.10385	0.892351	1.18045	0.917601	0.875741	0.983571
I1HCV1	Uncharacterized protein OS=Brachypodium distachyon GN=BRADI2G05640 PE=4 SV=1 - [I1HCV1_BRADI]	332	36.4677	7.02002	33.14	4.22	1	1	1	1	catalytic activity		metabolic process	1.24598	0.875854	1.01897	0.857456	1.08327	0.955195	1.04378	0.933983	1.18068	0.814098	1.17235	0.779599
Q5I7L4	60S ribosomal protein L6 OS=Triticum aestivum PE=1 SV=1 - [Q5I7L4_WHEAT]	219	24.5254	10.1108	181.29	30.14	1	2	8	19	structural molecule activity	cytoplasm; ribosome	metabolic process	1.28372	1.29498	0.730014	0.75306	1.20995	1.47674	0.763213	0.547423	1.18083	1.21548	0.851394	0.780539
F2ELK4	Predicted protein OS=Hordeum vulgare var. distichum PE=2 SV=1 - [F2ELK4_HORVD]	297	32.5824	5.32568	161.133	21.21	5	5	5	8	enzyme regulator activity; nucleotide binding; protein binding	cytoplasm; mitochondrion; organelle lumen	metabolic process	1.15011	0.950871	0.967022	0.945283	1.31789	1.02516	0.820813	0.840115	1.18187	1.01246	0.973561	0.940303
F2CTK4	Predicted protein (Fragment) OS=Hordeum vulgare var. distichum PE=2 SV=1 - [F2CTK4_HORVD]	761	83.1589	9.0415	81.3833	9.72	28	5	5	8	catalytic activity; nucleotide binding	membrane	metabolic process	1.15962	1.00863	0.932743	0.902655	1.17986	0.980167	0.963099	0.880922	1.18226	1.11223	0.946777	0.825668
F2E6C0	Predicted protein OS=Hordeum vulgare var. distichum PE=2 SV=1 - [F2E6C0_HORVD]	481	51.3195	6.94678	30.47	3.12	1	1	1	1	catalytic activity	membrane	metabolic process	0.827635	1.35824	1.05243	0.779747	1.00622	1.23236	1.08421	0.610878	1.18254	1.3706	0.933057	0.482532
F2D1J8	Predicted protein OS=Hordeum vulgare var. distichum PE=2 SV=1 - [F2D1J8_HORVD]	422	45.0908	6.7124	578.384	49.29	2	21	21	35	catalytic activity; metal ion binding; nucleotide binding	membrane	metabolic process	1.18556	0.935562	0.929219	0.96008	1.18051	0.978919	0.942261	0.921952	1.1834	1.00308	0.975137	0.868455
F2D894	Proteasome subunit alpha type OS=Hordeum vulgare var. distichum PE=2 SV=1 - [F2D894_HORVD]	288	31.2324	5.31299	447.098	40.28	2	9	9	21	catalytic activity	cytoplasm; nucleus; proteasome	metabolic process	1.10844	0.935005	0.998642	0.956818	1.02664	0.95616	0.996221	0.908996	1.18366	0.923015	1.01472	0.991399
I1H7C1	Beta-galactosidase OS=Brachypodium distachyon GN=BRADI1G67760 PE=3 SV=1 - [I1H7C1_BRADI]	852	91.7942	6.58057	119.749	8.33	1	2	4	5	catalytic activity	membrane	metabolic process	1.2453	0.991465	0.763168	1.26242	0.909865	1.09313	0.822037	1.3392	1.18544	1.01267	0.875536	1.04244
I1GN22	Uncharacterized protein OS=Brachypodium distachyon GN=BRADI1G07920 PE=4 SV=1 - [I1GN22_BRADI]	212	23.4378	4.65283	49.25	5.66	3	1	1	1				1.249	1.07503	0.954624	0.706182	1.02381	0.869219	1.23926	0.794516	1.18661	0.891885	1.12715	0.759394
F2DXH7	Predicted protein OS=Hordeum vulgare var. distichum PE=2 SV=1 - [F2DXH7_HORVD]	244	25.9236	8.20654	74.2533	8.61	2	2	2	3	catalytic activity		metabolic process	0.958592	0.860205	1.12542	1.08333	0.941535	0.995408	1.08253	1.00698	1.18698	0.862729	1.05423	0.905019
I1J1T5	Uncharacterized protein OS=Brachypodium distachyon GN=BRADI5G21740 PE=4 SV=1 - [I1J1T5_BRADI]	1795	202.323	4.7417	157.267	6.02	2	10	10	13	catalytic activity; motor activity; protein binding; transporter activity	cytoplasm; cytoskeleton; membrane	cell organization and biogenesis; transport	1.19054	1.23044	0.955376	0.623695	1.07796	1.18771	0.988804	0.73723	1.18733	1.28836	0.895431	0.69027
F2CQH8	Predicted protein OS=Hordeum vulgare var. distichum PE=2 SV=1 - [F2CQH8_HORVD]	559	63.0707	6.75635	40.27	7.16	2	3	3	3	catalytic activity	membrane	metabolic process	1.2485	0.972621	0.981343	0.767675	1.61555	0.937224	0.746258	0.769057	1.18772	1.05931	1.02491	0.718332
Q0WYE6	RD21A-like cysteine protease (Fragment) OS=Triticum aestivum GN=RDCP PE=2 SV=1 - [Q0WYE6_WHEAT]	184	19.8145	4.57666	81.7368	19.57	8	3	3	3	catalytic activity		metabolic process	1.1724	1.03047	0.91515	0.817618	1.05223	1.04732	0.948549	1.03862	1.18917	1.00227	1.05898	0.863158
F2D483	40S ribosomal protein S8 OS=Hordeum vulgare var. distichum PE=2 SV=1 - [F2D483_HORVD]	225	25.2485	10.4624	356.722	37.33	7	8	8	24	structural molecule activity	cytoplasm; ribosome	metabolic process	1.21232	1.06276	0.922665	0.786997	1.2244	1.09525	0.996474	0.676026	1.19107	1.05502	1.02037	0.691609
H6BDK9	60S ribosomal protein L44 (Fragment) OS=Lolium perenne PE=2 SV=1 - [H6BDK9_LOLPR]	77	8.73677	10.3892	50.67	14.29	2	3	3	5	structural molecule activity	cytoplasm; ribosome	metabolic process	1.02436	1.06987	1.11694	0.813555	1.03157	1.13944	0.921004	0.89786	1.19159	1.18462	0.949277	0.632945
I1HLM0	Importin subunit alpha OS=Brachypodium distachyon GN=BRADI2G35050 PE=3 SV=1 - [I1HLM0_BRADI]	518	57.2834	5.32568	453.398	8.88	3	2	3	25	protein binding; transporter activity	cytoplasm; nucleus	transport	0.934212	1.02762	1.18222	0.911086	1.21413	1.3387	1.15047	0.61278	1.19195	1.0837	1.07816	0.816381
B5M6A1	3-phosphoshikimate 1-carboxyvinyltransferase OS=Triticum aestivum PE=2 SV=1 - [B5M6A1_WHEAT]	510	53.7416	6.31592	88.92	12.75	7	5	5	6	catalytic activity	cytoplasm	metabolic process	1.23838	1.08543	0.87587	0.814384	1.16368	1.23444	0.834435	0.811495	1.19205	1.0388	0.910727	0.910596
B3TZE7	Subtilisin protease (Fragment) OS=Triticum aestivum PE=2 SV=1 - [B3TZE7_WHEAT]	571	59.1366	5.32568	237.811	20.84	1	5	8	16	catalytic activity		metabolic process	1.17564	1.19657	1.0302	0.610496	1.21637	1.10407	0.998567	0.651832	1.19221	1.32216	0.882437	0.650325
F8RP11	HOP OS=Triticum aestivum PE=2 SV=1 - [F8RP11_WHEAT]	581	65.0566	6.04932	1292.61	58.69	2	6	32	72	protein binding			1.38611	0.856618	1.00457	0.845524	1.47473	0.870027	0.980761	0.871372	1.19271	0.95571	0.914289	0.956999
I1IBV9	Proteasome subunit alpha type OS=Brachypodium distachyon GN=BRADI3G49610 PE=3 SV=1 - [I1IBV9_BRADI]	235	25.7963	5.47803	204.531	31.49	2	6	6	14	catalytic activity	cytoplasm; nucleus; proteasome	metabolic process	1.07621	1.02871	0.988774	1.05552	1.17049	0.878581	1.01668	0.941885	1.19319	0.985361	0.948033	0.911067
F2CT73	Predicted protein OS=Hordeum vulgare var. distichum PE=2 SV=1 - [F2CT73_HORVD]	261	28.1738	11.0776	417.525	43.3	4	10	10	30	RNA binding; structural molecule activity	cytoplasm; ribosome	metabolic process	1.13223	1.093	1.00567	0.695461	1.11991	1.12415	1.04174	0.70353	1.19356	1.16045	1.01308	0.559928
F2CSC9	Predicted protein OS=Hordeum vulgare var. distichum PE=2 SV=1 - [F2CSC9_HORVD]	173	18.2219	5.77002	21.95	10.4	1	1	1	1			transport	0.95407	1.14874	0.849283	1.21724	1.27029	1.39679	0.592027	0.775656	1.19389	1.43293	0.566099	0.727595
F2E4Q1	Predicted protein OS=Hordeum vulgare var. distichum PE=2 SV=1 - [F2E4Q1_HORVD]	257	27.2567	5.12256	58.2167	9.73	2	2	2	3			response to stimulus	1.10119	0.850009	1.05275	1.04166	1.09846	0.943381	1.14375	0.932366	1.1943	0.953164	0.937113	1.08111
F2DK80	Predicted protein OS=Hordeum vulgare var. distichum PE=2 SV=1 - [F2DK80_HORVD]	395	41.1488	8.104	287.022	34.68	1	3	11	20	catalytic activity; nucleotide binding	membrane	metabolic process	1.24171	1.10743	0.988015	0.889192	1.22512	1.03753	0.975258	0.869717	1.19529	1.06282	0.945038	1.09728
I1H314	Uncharacterized protein OS=Brachypodium distachyon GN=BRADI1G55280 PE=3 SV=1 - [I1H314_BRADI]	155	17.5344	10.272	61.3388	25.81	3	5	5	13	RNA binding; structural molecule activity	cytoplasm; ribosome	metabolic process	1.35878	1.13905	0.725873	0.729109	1.25668	1.07852	0.839934	0.7061	1.19645	1.21435	0.83236	0.71073
F2DSU6	Predicted protein OS=Hordeum vulgare var. distichum PE=2 SV=1 - [F2DSU6_HORVD]	332	36.1419	6.43018	527.575	41.87	2	7	9	22	protein binding			1.33553	1.21925	0.863752	0.911484	1.25991	1.2429	0.717538	0.896093	1.19676	1.17804	0.857247	0.82727
F2CPQ0	Predicted protein OS=Hordeum vulgare var. distichum PE=2 SV=1 - [F2CPQ0_HORVD]	438	45.4743	4.50049	79.99	4.79	1	2	2	4	DNA binding	nucleus		1.13313	1.05655	0.76506	1.23196	1.46004	0.982663	0.647456	1.03354	1.19789	0.957191	0.956445	0.95403
F2D8R8	Predicted protein OS=Hordeum vulgare var. distichum PE=2 SV=1 - [F2D8R8_HORVD]	220	23.9504	8.86572	29.79	4.09	1	1	1	1	catalytic activity	cytoplasm; membrane	metabolic process	1.08494	1.08688	0.981058	0.88206	1.13995	1.07497	0.927405	0.895078	1.19791	0.92505	0.907697	1.07987
A7LCM1	Photosystem II CP43 chlorophyll apoprotein (Fragment) OS=Deschampsia antarctica PE=3 SV=1 - [A7LCM1_DESAN]	333	36.8768	7.53271	74.84	9.01	12	2	2	4		cytoplasm; membrane	metabolic process	1.12942	1.35427	0.825469	0.810942	1.00783	1.41934	0.909073	0.621683	1.19797	1.03236	0.925012	0.911183
F2DQB8	T-complex protein 1 subunit delta OS=Hordeum vulgare var. distichum PE=2 SV=1 - [F2DQB8_HORVD]	534	57.4025	6.99072	276.555	23.97	2	11	11	17	nucleotide binding; protein binding	cytoplasm; membrane	metabolic process	1.12235	1.06679	0.917478	0.966289	1.00816	0.96611	0.978802	0.981586	1.19819	0.876453	0.883414	1.03531
A5H7F0	Serine/threonine-protein phosphatase OS=Triticum aestivum GN=PP2Ac-1 PE=2 SV=1 - [A5H7F0_WHEAT]	313	35.5133	5.23682	53.5289	17.89	4	2	4	5	catalytic activity			0.898996	1.20012	0.952495	1.08374	1.09228	0.387467	1.10608	1.56203	1.19819	0.900068	1.09136	0.855696
F2E397	Predicted protein OS=Hordeum vulgare var. distichum PE=2 SV=1 - [F2E397_HORVD]	323	34.7622	5.87158	606.808	29.72	2	5	8	31	catalytic activity	membrane	metabolic process	1.28311	0.886968	0.867645	0.950718	1.25829	0.906063	0.877423	1.03122	1.19836	0.888148	0.989585	0.958822
C7AE89	Ubiquitin-like protein OS=Triticum aestivum GN=UbiL1 PE=2 SV=1 - [C7AE89_WHEAT]	565	58.0832	5.04639	236.299	10.44	2	1	4	7	protein binding			1.19739	0.815146	1.02245	1.02264	1.1962	1.01297	1.10041	0.43747	1.20035	0.944869	1.19098	0.938183
F2E3G7	Predicted protein OS=Hordeum vulgare var. distichum PE=2 SV=1 - [F2E3G7_HORVD]	279	30.9477	8.11865	82.47	7.53	2	1	2	2	catalytic activity	membrane	metabolic process	1.2252	1.00559	1.04791	0.669991	1.2406	0.808083	1.13577	0.723148	1.20049	0.885935	1.14136	0.669262
I1HIU1	Uncharacterized protein OS=Brachypodium distachyon GN=BRADI2G23490 PE=4 SV=1 - [I1HIU1_BRADI]	293	30.9115	8.45557	26.26	3.41	1	1	1	1	catalytic activity	membrane	metabolic process	1.34888	0.910961	1.09996	0.524532	1.27434	1.06583	0.994829	0.457077	1.20058	0.91508	1.00304	0.92396
I1ID71	Uncharacterized protein OS=Brachypodium distachyon GN=BRADI3G53290 PE=3 SV=1 - [I1ID71_BRADI]	326	36.0456	6.78564	57.3793	7.67	3	1	2	2	catalytic activity; metal ion binding	membrane	metabolic process	1.11645	0.983522	1.0048	0.929441	0.961297	0.983701	1.02001	1.11727	1.20161	0.999598	0.917262	0.961652
I1GXN4	Uncharacterized protein OS=Brachypodium distachyon GN=BRADI1G37020 PE=4 SV=1 - [I1GXN4_BRADI]	425	45.5745	6.45557	84.3944	25.88	2	8	8	9	catalytic activity		metabolic process	1.26175	0.95977	0.848036	0.851604	1.18555	0.919781	0.921498	0.945746	1.20178	0.946767	0.882946	0.872372
I1ISL8	Uncharacterized protein OS=Brachypodium distachyon GN=BRADI4G37350 PE=4 SV=1 - [I1ISL8_BRADI]	475	51.9445	5.60498	1309.61	33.89	1	1	16	101	catalytic activity	membrane	metabolic process	1.17734	1.20908	0.909389	0.713969	1.1192	1.16092	0.987368	0.787056	1.20215	1.00262	1.03365	0.764371
F2DDM9	Predicted protein OS=Hordeum vulgare var. distichum PE=2 SV=1 - [F2DDM9_HORVD]	417	45.4041	6.56592	287.887	40.77	2	13	13	25	catalytic activity	cytoplasm; membrane	metabolic process	1.23314	0.94569	0.993042	0.933726	1.2248	0.895578	1.0357	1.03742	1.20222	0.929119	0.995897	0.961456
I1GXN7	Uncharacterized protein OS=Brachypodium distachyon GN=BRADI1G37040 PE=4 SV=1 - [I1GXN7_BRADI]	374	39.1162	8.95361	423.129	20.05	2	1	6	24	nucleotide binding	membrane		1.2025	0.84612	1.02607	0.925207	1.30696	0.953614	0.89332	0.868924	1.20262	0.982881	1.02995	0.818181
Q9LDX4	Thioredoxin OS=Triticum aestivum PE=2 SV=1 - [Q9LDX4_WHEAT]	125	13.3459	5.22412	0	13.6	3	1	2	2	antioxidant activity; catalytic activity		cellular homeostasis; metabolic process; regulation of biological process	1.31762	1.21236	0.348247	1.47148	1.50899	1.1126	0.292458	1.39079	1.20333	1.05881	0.690007	1.12292
I1HRV4	Uncharacterized protein OS=Brachypodium distachyon GN=BRADI2G50660 PE=4 SV=1 - [I1HRV4_BRADI]	354	40.1171	6.68311	803.582	17.23	2	3	7	32	catalytic activity		cell organization and biogenesis; metabolic process	1.15344	1.05975	0.990356	0.915624	1.21659	1.06628	0.877305	0.887822	1.2045	1.03745	0.898336	0.994042
A7YA55	3-ketoacyl-CoA synthase OS=Hordeum vulgare var. distichum GN=Fdh PE=2 SV=1 - [A7YA55_HORVD]	540	60.0339	9.12939	24.31	3.15	2	1	1	1	catalytic activity	membrane	metabolic process	1.18259	0.834639	1.0125	1.01327	1.3351	1.04584	0.777017	0.908305	1.20579	1.44638	0.939535	0.339852
P00068	Cytochrome c OS=Triticum aestivum PE=1 SV=1 - [CYC_WHEAT]	112	12.0401	9.31982	365.62	36.61	5	4	4	17	metal ion binding	cytoplasm; membrane; mitochondrion	metabolic process; transport	1.07733	1.11993	0.896981	1.05475	1.05662	1.04113	0.941793	1.05565	1.20589	1.078	0.843132	1.08644
F2DSZ9	Predicted protein OS=Hordeum vulgare var. distichum PE=2 SV=1 - [F2DSZ9_HORVD]	202	21.9066	9.33447	102.55	17.82	1	3	3	7	enzyme regulator activity	membrane	metabolic process; regulation of biological process	1.24655	0.88746	1.01053	0.866443	1.25434	0.868909	0.850371	0.960059	1.206	0.832795	0.979964	0.929921
F2D810	Predicted protein OS=Hordeum vulgare var. distichum PE=2 SV=1 - [F2D810_HORVD]	261	27.8471	10.7261	38.5174	14.56	2	3	3	3	structural molecule activity	cytoplasm; ribosome	metabolic process	1.47064	0.962072	0.786164	0.821961	1.53085	1.1327	0.764222	0.527749	1.20671	0.982447	1.02937	0.782522
I1IV69	Uncharacterized protein OS=Brachypodium distachyon GN=BRADI4G44880 PE=3 SV=1 - [I1IV69_BRADI]	1054	116.881	5.37646	308.961	20.02	4	2	16	29	catalytic activity; nucleotide binding	membrane	metabolic process	1.8502	1.03426	1.15671	0.927123	0.961114	1.10397	1.01459	0.945496	1.2071	0.969532	0.980496	0.834493
I1HQ02	Uncharacterized protein OS=Brachypodium distachyon GN=BRADI2G45460 PE=4 SV=1 - [I1HQ02_BRADI]	657	72.8871	6.26514	44.41	1.22	3	1	1	1	catalytic activity	membrane	metabolic process	0.961645	1.52169	0.77346	0.854473	1.01018	1.29098	0.889618	0.866618	1.20903	1.1936	0.804396	0.895547
F2CXW2	Predicted protein OS=Hordeum vulgare var. distichum PE=2 SV=1 - [F2CXW2_HORVD]	243	26.0972	5.99854	0	6.58	3	2	2	2				1.15821	1.01766	0.927326	0.949011	1.21425	0.985625	0.917104	0.901092	1.20957	0.981001	1.13689	1.10986
I1IWV3	Uncharacterized protein OS=Brachypodium distachyon GN=BRADI5G07090 PE=4 SV=1 - [I1IWV3_BRADI]	465	49.8541	4.85596	44.6393	9.46	2	3	3	4	nucleotide binding	membrane	transport	1.22962	1.27052	1.14375	0.776635	1.13774	0.838612	0.974373	1.10168	1.21039	0.89485	0.96764	1.07513
Q4AEC1	Chalcone isomerase (Fragment) OS=Triticum aestivum GN=CHI PE=4 SV=1 - [Q4AEC1_WHEAT]	128	13.0516	5.17334	103.85	41.41	3	3	3	8	catalytic activity		metabolic process	0.887356	1.08544	1.16568	0.946839	0.923206	1.08314	1.14102	0.831194	1.21046	1.37306	0.798689	0.668283
F2EBJ8	Histone H2A OS=Hordeum vulgare var. distichum PE=2 SV=1 - [F2EBJ8_HORVD]	156	16.3824	10.7114	70.841	20.51	11	2	3	9	DNA binding	chromosome; membrane; nucleus	cell organization and biogenesis; metabolic process	1.14262	0.963073	1.04857	0.925943	0.925175	1.09069	1.11528	1.03145	1.21198	0.943747	1.03597	0.882281
P50888	60S ribosomal protein L24 OS=Hordeum vulgare GN=RPL24 PE=2 SV=1 - [RL24_HORVU]	162	18.3882	10.6382	280.147	25.31	5	5	5	19		cytoplasm; ribosome		1.1782	1.10273	0.937569	0.76977	1.19868	1.17253	0.943467	0.636436	1.21213	1.19662	0.968025	0.500763
F2DND3	Predicted protein OS=Hordeum vulgare var. distichum PE=2 SV=1 - [F2DND3_HORVD]	441	47.3316	8.20654	78.0404	10.2	3	4	4	6	catalytic activity; metal ion binding	cytoplasm; membrane	metabolic process	1.20456	0.996161	0.882057	0.909055	1.13103	1.04151	0.923713	0.896468	1.21217	1.03825	0.991043	0.896714
F2DH57	Predicted protein OS=Hordeum vulgare var. distichum PE=2 SV=1 - [F2DH57_HORVD]	606	64.7984	5.96045	282.203	15.18	6	7	9	17	catalytic activity; metal ion binding	membrane	metabolic process	1.23706	0.801304	0.79898	1.30019	1.20336	0.839762	0.676201	1.37085	1.21312	0.794548	0.802184	1.39849
F2DI61	Predicted protein OS=Hordeum vulgare var. distichum PE=2 SV=1 - [F2DI61_HORVD]	1227	135.789	5.69385	147.675	5.7	5	5	5	8	protein binding	membrane; nucleus		0.998538	0.961375	1.0308	1.01513	1.02204	1.05929	1.0149	0.857639	1.21317	1.00648	0.923058	0.801883
Q5I7K6	Ribosomal protein L7 OS=Triticum aestivum PE=1 SV=1 - [Q5I7K6_WHEAT]	244	28.1034	10.0522	354.086	28.28	2	3	8	26	structural molecule activity	cytoplasm; ribosome	metabolic process	1.10975	1.19461	1.28461	0.594941	1.03766	1.14473	0.852619	0.583174	1.21333	1.07295	1.11934	0.601498
I1HL79	Uncharacterized protein OS=Brachypodium distachyon GN=BRADI2G33676 PE=3 SV=1 - [I1HL79_BRADI]	836	92.6696	5.17334	450.795	20.1	1	4	16	41	nucleotide binding		cell organization and biogenesis	1.07059	0.974936	0.995866	1.04377	1.19661	1.008	0.916511	0.861948	1.21344	0.985993	0.872946	0.945926
F2DU92	Predicted protein OS=Hordeum vulgare var. distichum PE=2 SV=1 - [F2DU92_HORVD]	313	34.5619	8.07471	39.35	21.09	2	4	4	4	catalytic activity	membrane	metabolic process	1.39281	0.914441	0.977972	0.615427	1.47112	1.07182	0.821539	0.588741	1.2144	0.896644	1.18236	0.518365
F2DYN1	Predicted protein (Fragment) OS=Hordeum vulgare var. distichum PE=2 SV=1 - [F2DYN1_HORVD]	212	23.3848	5.74463	115.157	16.51	3	2	2	6	catalytic activity			1.47349	1.01779	0.967292	0.701063	1.11356	0.973268	0.994306	0.882419	1.21521	1.03741	0.870251	0.907788
F2EE28	Predicted protein OS=Hordeum vulgare var. distichum PE=2 SV=1 - [F2EE28_HORVD]	574	60.9949	5.5542	760.614	50.35	1	5	25	73	nucleotide binding; protein binding	cytoplasm	metabolic process	1.22712	0.843897	0.851273	1.14839	1.24218	0.942489	0.773468	1.19521	1.21528	0.829185	0.859313	1.20594
I1HT74	Uncharacterized protein OS=Brachypodium distachyon GN=BRADI2G54450 PE=4 SV=1 - [I1HT74_BRADI]	119	13.7054	9.87646	116.552	22.69	3	5	5	9	structural molecule activity	cytoplasm; ribosome	metabolic process	1.22017	1.12046	0.941913	0.716579	1.37961	1.14826	0.839216	0.659245	1.21576	1.1719	0.958248	0.641135
I1IBI6	Uncharacterized protein OS=Brachypodium distachyon GN=BRADI3G48580 PE=4 SV=1 - [I1IBI6_BRADI]	793	85.8423	5.65576	42.69	2.77	3	1	2	2				0.967742	1.11319	0.819635	1.29441	0.966687	1.11897	0.88477	1.16626	1.21644	1.01393	0.817498	1.0943
Q43199	Adenine phosphoribosyltransferase 1 OS=Triticum aestivum GN=APT1 PE=2 SV=1 - [APT1_WHEAT]	181	19.6515	5.16064	53.66	25.41	4	3	3	8	catalytic activity	cytoplasm	metabolic process	1.37822	0.951664	0.911226	0.668542	1.62983	0.983493	1.0127	0.722226	1.21932	0.873344	0.969858	0.889213
C8CK07	Phosphomannomutase B1 OS=Triticum aestivum GN=PMM-B1 PE=4 SV=1 - [C8CK07_WHEAT]	249	28.2083	5.84619	93.27	22.09	11	4	4	5	catalytic activity	cytoplasm	metabolic process	1.16617	1.0424	0.953017	0.850469	1.20896	0.979922	0.914066	0.891075	1.21936	1.0485	0.857593	0.890628
I1HYA2	Citrate synthase OS=Brachypodium distachyon GN=BRADI3G06930 PE=3 SV=1 - [I1HYA2_BRADI]	472	52.6222	7.09326	134.913	10.17	2	4	4	11	catalytic activity		metabolic process	1.06736	0.892539	1.05664	1.15438	1.20934	1.00956	0.942321	0.995433	1.21954	1.02102	0.908168	1.04189
Q4TZW3	Proteasome subunit beta type OS=Aegilops tauschii PE=3 SV=1 - [Q4TZW3_AEGTA]	244	26.0329	5.57959	196.955	25.82	3	1	6	8	catalytic activity	cytoplasm; nucleus; proteasome	metabolic process	1.10139	1.13378	0.813064	1.08633	1.24036	1.1787	0.715171	0.980003	1.22109	0.825156	0.960564	1.07237
F2E693	Predicted protein OS=Hordeum vulgare var. distichum PE=2 SV=1 - [F2E693_HORVD]	327	34.1919	6.40479	102.61	12.84	2	3	3	6	catalytic activity; metal ion binding; nucleotide binding	membrane	metabolic process	1.09146	1.14823	0.998876	1.0155	1.03054	1.06475	0.980399	0.928833	1.22176	0.974565	0.948849	1.20995
I1HH86	Uncharacterized protein OS=Brachypodium distachyon GN=BRADI2G18790 PE=3 SV=1 - [I1HH86_BRADI]	200	22.0511	9.27588	57.49	11	3	2	2	2	catalytic activity; metal ion binding	membrane	metabolic process	0.928329	1.05144	0.968591	1.0316	0.902098	1.11317	0.966824	1.04782	1.22245	1.05886	0.895273	0.881972
I1J2V0	Uncharacterized protein OS=Brachypodium distachyon GN=BRADI5G24680 PE=4 SV=1 - [I1J2V0_BRADI]	258	29.3245	10.3745	212.264	31.4	1	1	11	22				1.19244	1.23155	0.811349	0.61731	1.35829	1.44813	0.676935	0.509435	1.22306	1.54796	0.722873	0.488633
I1IX14	Uncharacterized protein OS=Brachypodium distachyon GN=BRADI5G07760 PE=3 SV=1 - [I1IX14_BRADI]	348	37.4362	6.32861	22.51	2.87	2	1	1	1	catalytic activity	membrane	metabolic process	1.09554	1.07954	0.973302	0.889579	1.11306	0.885737	1.0568	0.764923	1.22351	1.17925	0.789633	0.796397
F2DEP3	Predicted protein OS=Hordeum vulgare var. distichum PE=2 SV=1 - [F2DEP3_HORVD]	166	17.7276	8.90967	307.912	46.99	1	4	7	38	structural molecule activity	cytoplasm; ribosome	metabolic process	1.28301	1.11086	0.89865	0.692753	1.2375	1.144	0.920901	0.691653	1.22453	1.13109	0.980826	0.691374
F2DD01	Predicted protein OS=Hordeum vulgare var. distichum PE=2 SV=1 - [F2DD01_HORVD]	296	31.6506	6.30322	42.65	6.76	2	2	2	3				1.09936	0.850038	1.03071	1.08212	1.49245	0.792373	0.942193	0.723729	1.22494	0.869677	0.992671	0.913265
I1H683	Uncharacterized protein OS=Brachypodium distachyon GN=BRADI1G64507 PE=4 SV=1 - [I1H683_BRADI]	931	103.167	6.3667	27.12	3.44	4	3	3	4	catalytic activity	membrane	metabolic process	0.958505	1.0419	1.04003	0.971622	0.9162	1.08089	1.11823	0.884172	1.22495	1.27392	0.840257	0.659379
F2CVW7	Predicted protein OS=Hordeum vulgare var. distichum PE=2 SV=1 - [F2CVW7_HORVD]	322	34.1376	7.12256	68.13	6.52	5	2	2	2	catalytic activity	membrane	metabolic process	1.19613	1.0772	0.925828	0.823265	1.10652	1.05472	0.999032	0.844102	1.22701	1.03137	1.18003	0.429401
F2E390	Ribosomal protein OS=Hordeum vulgare var. distichum PE=2 SV=1 - [F2E390_HORVD]	216	24.5423	9.979	236.338	33.33	3	2	8	17	RNA binding; structural molecule activity	cytoplasm; ribosome	metabolic process	1.06579	1.32944	0.997144	0.556405	1.17713	1.26012	0.874919	0.496021	1.22791	1.2079	0.992607	0.438038
F2D1P1	Predicted protein OS=Hordeum vulgare var. distichum PE=2 SV=1 - [F2D1P1_HORVD]	301	34.3017	9.30518	325.318	22.59	5	7	7	20	RNA binding; structural molecule activity	cytoplasm; membrane; ribosome	metabolic process	1.23541	1.09897	0.943989	0.680059	1.28985	1.11855	0.923625	0.628728	1.22813	1.28406	0.88678	0.521382
I1HKJ4	Uncharacterized protein OS=Brachypodium distachyon GN=BRADI2G30560 PE=3 SV=1 - [I1HKJ4_BRADI]	684	73.0319	5.18604	834.463	34.06	1	4	24	57	nucleotide binding; protein binding		cell organization and biogenesis; metabolic process	1.03748	0.923331	1.08674	0.968267	1.04472	0.936208	1.12114	0.911529	1.2285	0.842239	1.14748	0.864442
F2E1T0	Predicted protein OS=Hordeum vulgare var. distichum PE=2 SV=1 - [F2E1T0_HORVD]	275	29.7919	10.0815	102.023	9.82	1	2	2	3	structural molecule activity	cytoplasm; ribosome	metabolic process	1.72669	1.0744	0.604605	0.877211	1.45926	1.05123	0.791921	0.692468	1.22866	1.08548	0.928611	0.760566
I1HTL3	Ribosomal protein OS=Brachypodium distachyon GN=BRADI2G55600 PE=3 SV=1 - [I1HTL3_BRADI]	216	24.5402	9.90576	195.042	28.24	4	2	6	14	RNA binding; structural molecule activity	cytoplasm; ribosome	metabolic process	1.35314	1.14556	0.883986	0.677891	1.22376	1.2256	0.945463	0.683387	1.22896	1.26039	0.997232	0.486499
A7L845	VPE1 OS=Triticum aestivum GN=VPE1 PE=2 SV=1 - [A7L845_WHEAT]	494	54.4628	6.80029	134.541	9.31	2	2	7	23	catalytic activity		metabolic process	0.986907	1.02054	1.08269	0.933928	0.943345	1.05091	1.02802	1.03002	1.22958	1.28507	1.01695	0.662004
I1HTT0	Uncharacterized protein OS=Brachypodium distachyon GN=BRADI2G56260 PE=4 SV=1 - [I1HTT0_BRADI]	269	27.981	8.80713	47.18	2.6	2	1	1	1		membrane		1.45781	1.48541	0.585794	0.508216	1.35735	1.52977	0.587024	0.567362	1.23086	1.29619	0.703369	0.816876
F2EGJ0	Predicted protein OS=Hordeum vulgare var. distichum PE=2 SV=1 - [F2EGJ0_HORVD]	411	45.1901	8.1333	33.07	2.68	2	1	1	1	catalytic activity	cytoplasm; membrane	metabolic process	1.10342	1.00026	0.925975	1.06201	1.00326	0.896676	1.04799	1.10718	1.23109	0.916551	0.980647	0.916746
F2CYZ1	Predicted protein OS=Hordeum vulgare var. distichum PE=2 SV=1 - [F2CYZ1_HORVD]	164	17.2566	5.14795	51.69	22.56	2	2	2	3		cytoplasm	metabolic process	1.10345	0.978799	0.993706	0.637273	1.07824	1.10944	1.0318	0.715326	1.23128	1.14779	1.07194	0.531823
F2DTT4	Predicted protein OS=Hordeum vulgare var. distichum PE=2 SV=1 - [F2DTT4_HORVD]	262	28.2126	6.78564	652.994	41.98	6	8	9	33	antioxidant activity; catalytic activity	membrane	metabolic process	1.4843	0.911118	0.871682	0.914755	1.24909	1.03137	0.85463	0.957549	1.23172	1.06541	0.771046	0.946749
F2DQH9	Predicted protein OS=Hordeum vulgare var. distichum PE=2 SV=1 - [F2DQH9_HORVD]	415	44.7541	5.2876	62.5967	10.12	2	3	3	4		membrane		1.45831	1.04041	1.53852	1.47904	0.756462	0.94764	0.979991	1.31678	1.23316	0.975376	0.731121	1.18324
B5B3P8	Pathogenesis related protein 10 OS=Triticum aestivum GN=PR10 PE=2 SV=1 - [B5B3P8_WHEAT]	160	17.0526	5.31299	30.69	28.75	5	3	3	3			defense response; response to stimulus	1.17948	0.919913	0.926103	1.05596	1.24853	1.03247	0.950785	0.66051	1.23319	0.8547	0.974106	0.858572
F2D293	Predicted protein OS=Hordeum vulgare var. distichum PE=2 SV=1 - [F2D293_HORVD]	147	16.5519	10.3159	288.415	30.61	2	4	6	22	structural molecule activity	cytoplasm; ribosome	metabolic process	1.25124	1.21378	0.857763	0.680666	1.23674	1.20119	0.917447	0.548238	1.23472	1.22926	0.939891	0.546677
F2D0J6	Predicted protein OS=Hordeum vulgare var. distichum PE=2 SV=1 - [F2D0J6_HORVD]	328	33.9149	4.89404	39.97	5.18	1	1	1	1	antioxidant activity; catalytic activity; metal ion binding	membrane	metabolic process; response to stimulus	0.784361	1.29186	1.13861	0.779918	0.948993	1.08708	1.3002	0.510718	1.23497	1.04773	0.822776	1.01475
I1HNQ9	Uncharacterized protein OS=Brachypodium distachyon GN=BRADI2G41480 PE=3 SV=1 - [I1HNQ9_BRADI]	1172	127.792	6.15088	341.626	19.71	3	18	18	25	catalytic activity; metal ion binding; nucleotide binding	membrane	metabolic process	1.14703	0.988163	0.968491	0.827846	1.14618	1.02165	0.922159	0.87561	1.23514	1.01119	0.927293	0.903284
P93616	Poly(A)-binding protein OS=Triticum aestivum GN=wheatpab PE=1 SV=1 - [P93616_WHEAT]	651	70.7779	7.02002	332.199	23.35	2	9	12	21	nucleotide binding; RNA binding			1.09912	0.973803	1.02422	0.904954	1.17698	1.07382	0.827624	1.00603	1.23622	1.00612	0.889172	0.987945
F2D5L4	Predicted protein OS=Hordeum vulgare var. distichum PE=2 SV=1 - [F2D5L4_HORVD]	224	23.9261	4.91943	37.3704	8.48	1	1	1	2	metal ion binding		cell organization and biogenesis	1.00905	0.992706	1.10963	0.862099	0.972934	1.12957	0.831745	0.897316	1.23674	1.27478	1.23833	0
F2D0D8	Predicted protein OS=Hordeum vulgare var. distichum PE=2 SV=1 - [F2D0D8_HORVD]	390	42.2206	9.61279	382.184	26.92	1	1	10	21	nucleotide binding		cell organization and biogenesis	1.55951	0.914652	0.631439	0.995647	1.29033	1.08859	0.690697	1.0504	1.23722	1.10872	0.726573	1.06519
Q8LGN5	Glutathione-S-transferase 19E50 OS=Triticum aestivum PE=2 SV=1 - [Q8LGN5_WHEAT]	219	24.9008	6.43018	268.917	21.46	8	6	6	13	catalytic activity; protein binding			1.09391	1.38042	0.741958	0.884982	1.16812	1.42311	0.693593	0.95098	1.23734	1.424	0.640856	0.891128
Q75RZ2	Putative caffeoyl CoA O-methyltransferase (Fragment) OS=Triticum aestivum GN=CCoAMT PE=2 SV=1 - [Q75RZ2_WHEAT]	263	29.0738	5.21143	286.688	21.29	8	3	5	23	catalytic activity		metabolic process	1.48476	0.946329	0.747469	1.13175	1.31514	0.848784	0.84047	1.20241	1.23868	0.910538	0.855044	1.03912
I1I6K9	Uncharacterized protein OS=Brachypodium distachyon GN=BRADI3G34620 PE=4 SV=1 - [I1I6K9_BRADI]	522	57.3994	5.63037	44.67	8.43	1	4	4	6	protein binding	cytoplasm; membrane	transport	1.08502	1.12783	0.983146	1.04649	0.915717	1.07284	0.795949	0.846206	1.23965	1.25241	0.841072	0.831183
I1H0L4	Uncharacterized protein OS=Brachypodium distachyon GN=BRADI1G48060 PE=4 SV=1 - [I1H0L4_BRADI]	62	6.9089	12.0298	66.5117	30.65	2	2	2	4	structural molecule activity	cytoplasm; ribosome	metabolic process	0.88528	0.833349	1.19962	0.986612	0.927472	0.929455	1.07717	1.0473	1.24055	1.03123	1.26808	0.588984
F2DIR3	Predicted protein OS=Hordeum vulgare var. distichum PE=2 SV=1 - [F2DIR3_HORVD]	265	29.9312	10.1548	816.413	60	4	16	16	60	RNA binding; structural molecule activity	cytoplasm; ribosome	metabolic process	1.26631	1.19149	0.864485	0.696048	1.30493	1.16	0.807534	0.711918	1.24083	1.17015	0.890071	0.683027
F2CU87	Predicted protein OS=Hordeum vulgare var. distichum PE=2 SV=1 - [F2CU87_HORVD]	216	23.2271	9.67139	145.193	25.46	3	4	4	8	antioxidant activity; catalytic activity		metabolic process	1.25458	1.10885	0.808875	0.951576	1.21131	0.956412	0.840759	0.929935	1.24109	1.04349	0.837843	0.902676
F2D807	Predicted protein OS=Hordeum vulgare var. distichum PE=2 SV=1 - [F2D807_HORVD]	617	63.9038	6.85889	465.974	29.98	6	3	14	33	catalytic activity; nucleotide binding	membrane	metabolic process	1.21897	1.24835	0.877814	0.679338	1.19847	1.08553	0.966731	0.869974	1.24145	1.03587	0.985768	0.88443
I1HVL8	Uncharacterized protein OS=Brachypodium distachyon GN=BRADI2G62010 PE=3 SV=1 - [I1HVL8_BRADI]	138	15.1796	5.14795	331.295	44.93	3	3	4	13	metal ion binding	membrane		1.14156	1.21188	0.89768	0.849578	1.19376	1.24362	0.904667	0.823322	1.24146	1.16448	0.918988	0.767307
I1HCH9	Uncharacterized protein OS=Brachypodium distachyon GN=BRADI2G04610 PE=4 SV=1 - [I1HCH9_BRADI]	311	33.8166	8.74854	86.9154	13.18	1	4	4	4	catalytic activity		metabolic process	1.317	1.03459	0.783128	1.00087	1.23807	1.06997	0.826191	1.04995	1.24164	0.979378	0.795842	1.02119
I1IDU1	Uncharacterized protein OS=Brachypodium distachyon GN=BRADI3G55140 PE=3 SV=1 - [I1IDU1_BRADI]	140	15.005	10.4771	542.856	65	2	2	8	39	structural molecule activity	cytoplasm; ribosome	metabolic process	1.21282	1.15288	0.954047	0.703208	1.08164	1.14792	0.967373	0.751147	1.24228	1.20387	0.963229	0.698337
F2E1Y8	Predicted protein OS=Hordeum vulgare var. distichum PE=4 SV=1 - [F2E1Y8_HORVD]	119	13.8369	11.4878	86.3611	46.22	2	1	5	9	structural molecule activity	cytoplasm; ribosome	metabolic process	1.64478	1.10978	0.794085	0.36626	1.53485	1.02572	0.813434	0.577417	1.24238	1.09621	0.917571	0.659042
Q00434	Oxygen-evolving enhancer protein 2, chloroplastic OS=Triticum aestivum GN=PSBP PE=2 SV=1 - [PSBP_WHEAT]	258	27.2528	8.70459	320.946	51.16	3	8	8	21	metal ion binding	cytoplasm; membrane	metabolic process	1.30755	1.24403	0.794274	0.857539	1.35864	1.18848	0.946775	0.764211	1.24268	1.19968	0.815225	0.804372
I1HY81	Uncharacterized protein OS=Brachypodium distachyon GN=BRADI3G06750 PE=4 SV=1 - [I1HY81_BRADI]	228	23.2121	7.29834	312.896	34.21	1	2	6	14	antioxidant activity; catalytic activity		metabolic process	1.33266	1.14063	0.73492	0.981304	1.2416	1.15335	0.730451	0.985503	1.24325	1.07126	0.793697	0.968105
I1HXI9	Uncharacterized protein OS=Brachypodium distachyon GN=BRADI3G04790 PE=3 SV=1 - [I1HXI9_BRADI]	150	16.2996	10.5649	399.779	32.67	2	3	6	19	structural molecule activity	cytoplasm; membrane; ribosome	metabolic process	0.882663	0.862321	1.29812	0.919349	1.1473	0.589049	1.17621	0.89443	1.24486	1.03826	1.15702	0.544777
F2CQR0	Malate dehydrogenase OS=Hordeum vulgare var. distichum PE=2 SV=1 - [F2CQR0_HORVD]	345	35.8449	8.06006	646.23	30.14	3	4	11	31	catalytic activity; nucleotide binding	membrane	metabolic process	1.39063	1.02314	0.495747	1.04359	1.52412	1.16325	0.277103	1.27934	1.24532	0.932461	0.712216	1.23903
F2CV50	Predicted protein OS=Hordeum vulgare var. distichum PE=2 SV=1 - [F2CV50_HORVD]	299	33.3133	8.80713	65.0328	11.71	3	3	3	5	protein binding	membrane		1.21731	0.724186	0.946434	1.26114	1.34895	0.769285	0.897547	1.08959	1.24666	0.661239	1.05488	1.07228
P04464	Calmodulin OS=Triticum aestivum PE=1 SV=3 - [CALM_WHEAT]	149	16.8359	4.24658	1058.1	43.62	6	2	9	41	metal ion binding			1.28928	0.997293	0.993496	0.699172	1.28022	0.949117	0.823549	0.859257	1.24685	0.94879	0.906847	0.898212
I1GLW2	Uncharacterized protein OS=Brachypodium distachyon GN=BRADI1G04660 PE=3 SV=1 - [I1GLW2_BRADI]	278	30.3482	10.1548	155.401	34.89	2	3	10	16	RNA binding; structural molecule activity	cytoplasm; membrane; ribosome	metabolic process	0.979532	1.12317	0.918982	0.985655	1.11994	1.10653	0.942797	0.902902	1.2481	1.41082	0.573791	0.780288
I1GYT9	Uncharacterized protein OS=Brachypodium distachyon GN=BRADI1G42880 PE=4 SV=1 - [I1GYT9_BRADI]	330	36.3987	5.97314	50.74	3.94	1	1	1	1	catalytic activity	membrane	metabolic process	1.4432	0.84166	0.995361	0.657785	1.5532	0.68056	0.947322	0.703934	1.2484	0.850586	1.00567	0.886632
Q0KIW2	Glycine-rich RNA-binding protein OS=Triticum aestivum GN=TaGRP2 PE=2 SV=1 - [Q0KIW2_WHEAT]	163	15.9863	6.75635	1890.77	70.55	2	4	10	83	nucleotide binding			1.05502	1.0399	1.0835	0.890966	1.15665	1.08456	0.964244	0.989509	1.24889	1.17919	1.03732	0.916082
F2E0T2	Predicted protein OS=Hordeum vulgare var. distichum PE=2 SV=1 - [F2E0T2_HORVD]	538	55.7456	5.79541	1349.08	48.51	5	18	21	69	catalytic activity; metal ion binding	cytoplasm; membrane	metabolic process	1.21712	1.06387	0.89086	0.866968	1.24437	1.03412	0.848366	0.909727	1.24911	1.0923	0.839403	0.892169
F2DDM8	Predicted protein OS=Hordeum vulgare var. distichum PE=2 SV=1 - [F2DDM8_HORVD]	445	49.5598	6.17627	194.263	21.12	9	3	8	12	catalytic activity; enzyme regulator activity		metabolic process; transport	1.06016	0.851561	0.939271	1.32555	1.00673	0.801417	0.962441	1.34397	1.24934	0.817401	0.917151	1.18715
D8L9F8	Ras-related protein, expressed OS=Triticum aestivum GN=TAA_ctg0005b.00050.1 PE=3 SV=1 - [D8L9F8_WHEAT]	221	24.0459	5.23682	102.492	11.31	18	1	2	2	nucleotide binding		cell communication; regulation of biological process; response to stimulus; transport	1.04483	1.34956	0.884041	0.767024	0.746584	1.11173	1.15017	0.916711	1.24995	0.962438	0.937854	0.904259
F2DM10	Predicted protein OS=Hordeum vulgare var. distichum PE=2 SV=1 - [F2DM10_HORVD]	234	26.3329	9.45166	42.43	8.97	1	2	2	2		cytoplasm; ribosome		1.48416	0.948345	0.823394	0.755265	1.42353	1.02312	0.804267	0.760679	1.25073	1.00387	0.813812	1.06417
F2E0K2	Predicted protein OS=Hordeum vulgare var. distichum PE=2 SV=1 - [F2E0K2_HORVD]	438	47.5579	6.37939	58.14	3.2	1	1	1	1		membrane		1.35569	0.824106	0.972059	0.846726	1.10192	0.869187	1.04384	1.02002	1.25168	0.858049	0.887571	1.12361
F2EAJ7	Predicted protein OS=Hordeum vulgare var. distichum PE=2 SV=1 - [F2EAJ7_HORVD]	177	19.1159	9.34912	155.952	33.33	2	4	4	11	catalytic activity		cellular homeostasis; metabolic process; regulation of biological process	1.30621	0.944658	0.983468	0.872223	1.26126	0.991894	0.926648	1.00369	1.25237	0.930926	0.983612	0.875022
F2DVM2	Predicted protein OS=Hordeum vulgare var. distichum PE=2 SV=1 - [F2DVM2_HORVD]	532	59.3387	5.90967	89.4182	7.71	7	3	3	3	catalytic activity; metal ion binding; nucleotide binding	membrane	metabolic process	1.33579	1.09953	0.668796	0.98938	1.23083	1.14401	0.812627	0.827199	1.25291	1.20232	0.595753	1.23005
F2D6E9	Predicted protein OS=Hordeum vulgare var. distichum PE=4 SV=1 - [F2D6E9_HORVD]	112	12.7387	10.6235	49.4549	27.68	5	3	3	7	structural molecule activity	cytoplasm; ribosome	metabolic process	1.1382	1.20264	0.922162	0.70131	1.14863	1.1203	0.915349	0.701683	1.25315	1.24632	0.793074	0.623708
I1I3D1	Uncharacterized protein OS=Brachypodium distachyon GN=BRADI3G22550 PE=3 SV=1 - [I1I3D1_BRADI]	446	47.9773	5.79541	5704.97	64.57	2	1	26	418	catalytic activity; metal ion binding	cytoplasm; cytosol; membrane	metabolic process	1.5268	2.58013	0.349264	1.60346	1.32367	1.54741	0.552184	0.654323	1.25364	1.26583	0.473334	1.30958
I1GR09	Uncharacterized protein OS=Brachypodium distachyon GN=BRADI1G17340 PE=3 SV=1 - [I1GR09_BRADI]	491	52.2639	6.62451	53.54	7.13	2	1	3	4	catalytic activity; metal ion binding; nucleotide binding	membrane	metabolic process	1.0452	1.04354	1.01411	0.933032	1.1773	0.948011	0.903229	1.03707	1.25389	1.00282	0.960463	0.961307
D3K4D8	ATP synthase gamma chain OS=Triticum aestivum PE=2 SV=1 - [D3K4D8_WHEAT]	358	39.7268	8.01611	94.8548	12.29	2	4	4	4	catalytic activity; nucleotide binding; transporter activity	membrane	metabolic process; transport	1.19209	1.25293	0.802003	0.725402	1.14044	1.51454	0.679165	0.561366	1.25561	1.15097	0.910413	0.765054
F2D5M0	Predicted protein OS=Hordeum vulgare var. distichum PE=2 SV=1 - [F2D5M0_HORVD]	436	46.3198	5.69385	222.349	22.94	2	3	8	29	catalytic activity	membrane	metabolic process	1.36679	1.04948	0.818475	0.780844	1.5234	1.03396	0.792664	0.712255	1.25694	1.05202	0.916169	0.711234
I1IGC2	Serine/threonine-protein phosphatase OS=Brachypodium distachyon GN=BRADI4G01410 PE=3 SV=1 - [I1IGC2_BRADI]	988	104.483	5.97314	65.69	3.54	2	2	2	2	catalytic activity; metal ion binding; protein binding	membrane		1.32747	0.929506	0.866345	0.913827	1.33832	0.837146	0.864771	1.02633	1.25694	0.692178	1.14588	0.883469
F2E8I0	Predicted protein OS=Hordeum vulgare var. distichum PE=2 SV=1 - [F2E8I0_HORVD]	326	35.5937	6.13818	620.372	22.39	6	5	6	18				1.38515	0.858342	0.891868	0.880107	1.45887	0.790486	0.916952	0.825506	1.25758	0.81887	0.924771	0.87211
I1H2J4	40S ribosomal protein S12 OS=Brachypodium distachyon GN=BRADI1G53740 PE=3 SV=1 - [I1H2J4_BRADI]	144	15.3188	5.74463	406.229	32.64	1	1	5	24	structural molecule activity	cytoplasm; ribosome	metabolic process	1.21812	0.982696	0.944465	0.615471	1.44203	2.03542	1.01816	0.87901	1.25951	1.09134	0.976415	0.655532
I1HEF7	Uncharacterized protein OS=Brachypodium distachyon GN=BRADI2G10370 PE=4 SV=1 - [I1HEF7_BRADI]	924	102.799	8.71924	30.54	2.6	1	2	2	2	protein binding			1.19742	1.06459	0.860306	0.805571	1.20386	0.893155	0.959686	0.995571	1.25959	0.893977	0.914667	0.817648
F2D570	Predicted protein OS=Hordeum vulgare var. distichum PE=2 SV=1 - [F2D570_HORVD]	201	21.8894	8.76318	63.71	15.92	2	2	2	3	metal ion binding	membrane	metabolic process	1.28894	1.38575	0.827598	0.699263	1.35584	1.10306	0.914461	0.882164	1.25963	1.41835	0.78997	0.452052
F2DVB6	Predicted protein OS=Hordeum vulgare var. distichum PE=2 SV=1 - [F2DVB6_HORVD]	194	21.0766	5.23682	128.393	15.98	3	2	2	2	catalytic activity		cellular homeostasis; metabolic process; regulation of biological process	1.0102	0.86962	0.880764	1.34339	1.20619	1.20802	0.742391	1.03566	1.26064	1.10285	0.798389	1.03078
[truncated: 396 more rows]
