# Supplementary material for: iTRAQ-based quantitative proteome and phosphoprotein characterization reveals the central metabolism changes involved in wheat grain development
Source: BMC Genomics. 2014 Nov 27;15(1):1029. doi: 10.1186/1471-2164-15-1029 (PMC4301063; doi:10.1186/1471-2164-15-1029)
Supplement: Supplementary file 3 — Additional file 3: Table S2: Complete list of proteins identified by iTRAQ. (XLSX 8 MB) [file 12864_2014_6842_MOESM3_ESM.xlsx]

## Sheet: Table s2-1
Additional file 3: Table S2-1: Complete list of normalized expression values obtained from three experimental series based on three biological replicates.
A2	Sequence	# PSMs	# Proteins	# Protein Groups	Protein Group Accessions	Modifications	ΔCn	114/(114+115+116+117)	114/(114+115+116+117) Count	114/(114+115+116+117) Variability [%]	115/(114+115+116+117)	115/(114+115+116+117) Count	115/(114+115+116+117) Variability [%]	116/(114+115+116+117)	116/(114+115+116+117) Count	116/(114+115+116+117) Variability [%]	117/(114+115+116+117)	117/(114+115+116+117) Count	117/(114+115+116+117) Variability [%]	q-Value	PEP	IonScore	Exp Value	Charge	MH+ [Da]	ΔM [ppm]	RT [min]	# Missed Cleavages
High	dcPQGGGGGGGYGGGGYGGGGGGGR	12	2	2	Q75QN8;Q8LPA7	N-Term(iTRAQ4plex); C2(Carbamidomethyl)	0													0	1.88136e-17	173.24	7.58787e-18	2	2171.91	0.920204	41.3082	0
High	gLPLGSGLGSSAASAAAAAk	4	3	1	F2CQH7	N-Term(iTRAQ4plex); K20(iTRAQ4plex)	0	1.27071	4	13.6733	0.830976	4	3.11864	0.992412	4	5.65956	1.01691	4	14.445	0	8.65318e-17	166.15	3.40696e-15	2	1945.09	-2.51371	65.8533	0
High	gGGGGYGGGGGYGGGGGYGGQR	13	1	1	Q41518	N-Term(iTRAQ4plex)	0	0.689659	13	17.5354	1.14256	13	12.6808	1.30761	13	14.0517	0.910424	13	27.4583	0	2.55031e-17	163.34	5.60771e-16	2	1905.83	0.174289	49.9799	0
High	sGGGGGGGFGGGGGGYGGQR	10	1	1	Q0KIW2	N-Term(iTRAQ4plex)	0	1.42744	10	14.9382	1.19442	10	8.42746	0.728336	10	49.0548	0.734426	10	35.0235	0	6.68325e-17	144.34	4.60161e-14	2	1699.77	1.36695	43.385	0
High	mYQGAGADMEGGMDDDTPAASGGPGPk	2	1	1	F2D884	N-Term(iTRAQ4plex); K27(iTRAQ4plex)	0	1.42949	2	7.00074	0.994192	2	7.93817	0.953433	2	7.83038	0.565138	2	20.8949	0	1.07468e-16	140.82	7.28589e-14	3	2871.25	0.639257	58.033	0
High	gGGGGYGGGGGYGGGGGGYGGQGGGGYGGQR	11	1	1	Q41518	N-Term(iTRAQ4plex)	0	0.703101	10	17.7739	1.10603	11	15.4241	1.17331	11	10.0135	1.14438	10	26.1706	0	6.14405e-17	140.59	5.23783e-14	3	2596.11	-0.384136	47.9069	0
High	lPSAcVGDMVMATVk	2	3	2	I1IDU1;F2ECY1	N-Term(iTRAQ4plex); C5(Carbamidomethyl); K15(iTRAQ4plex)	0													0	3.54015e-16	139.49	1.1246e-12	2	1866.97	-0.910686	77.6525	0
High	iAVITQGADPVVVAEDGk	11	1	1	I1IBR3	N-Term(iTRAQ4plex); K18(iTRAQ4plex)	0	1.60448	11	11.2386	0.99165	11	8.24982	0.691786	11	32.1562	0.762448	11	11.696	0	1.99887e-16	139.38	1.31955e-12	2	2070.17	2.43665	68.8736	0
High	aAVPSGASTGVYEALELR	161	7	4	F2CR08;F2D4W3;I1I3D1;I1H7G0	N-Term(iTRAQ4plex)	0													0	2.18556e-16	139.03	1.70098e-12	2	1935.03	0.309637	73.4358	0
High	vEGLSNLSLVDIAAGGWHSAALTk	2	1	1	F2CU86	N-Term(iTRAQ4plex); K24(iTRAQ4plex)	0	1.01832	2	16.5454	1.36502	2	18.6079	0.611772	2	10.6778	1.25703	2	2.28052	0	3.6398e-17	138.47	1.8028e-12	3	2697.48	0.898456	85.5832	0
High	sDIDIVSNAScTTNcLAPLAk	78	9	2	F2D6I8;A5YVV3	N-Term(iTRAQ4plex); C11(Carbamidomethyl); C15(Carbamidomethyl); K21(iTRAQ4plex)	0													0	2.06385e-16	137.9	1.93076e-12	3	2538.29	4.47572	69.2714	0
High	eEGEIADDGDGSSAAAAGR	7	1	1	P29557	N-Term(iTRAQ4plex)	0	1.09007	4	4.50696	1.0601	5	20.8821	1.49558	7	36.3606	0.528252	4	8.27961	0	1.61617e-16	136.25	2.26466e-13	2	1921.85	0.956119	43.7237	0
High	aGGPGGPGGAPAGAGAVPGAPAPR	14	1	1	F2CV88	N-Term(iTRAQ4plex)	0	0.937447	13	16.8693	1.12904	13	12.0818	1.19573	14	10.5592	0.881012	12	26.2444	0	4.38657e-17	133.13	5.81013e-12	2	2011.06	-0.0630217	50.0825	0
High	iINEPTAASLAYGFEk	8	5	3	F2D5G5;C7ENF7;I1HKJ4	N-Term(iTRAQ4plex); K16(iTRAQ4plex)	0													0	3.32389e-16	131.31	1.09942e-11	2	2012.1	0.82877	75.8007	0
High	vLDADVTDSVIGEGcVIk	26	14	2	Q9M4Z1;P30523	N-Term(iTRAQ4plex); C15(Carbamidomethyl); K18(iTRAQ4plex)	0													0	1.83859e-16	130.54	1.30034e-11	2	2178.16	-0.745771	73.186	0
High	nAMmMGADSYETEDEISR	21	8	1	P12299	N-Term(iTRAQ4plex); M4(Oxidation)	0	0.311641	15	92.7756	0.897774	14	15.0804	1.74281	15	9.23618	1.09908	14	15.2302	0	3.15435e-16	129.45	3.97254e-13	2	2209.92	0.611421	59.337	0
High	eADVDGDGQINYEEFVk	24	6	1	P04464	N-Term(iTRAQ4plex); K17(iTRAQ4plex)	0	1.15105	24	16.0434	0.928432	24	21.6782	0.964188	24	15.313	0.887515	24	18.6218	0	2.97641e-16	128.87	7.43284e-12	2	2216.06	0.906056	69.0996	0
High	sIVPAISGGSSETAAFANAR	39	4	1	B2FH39	N-Term(iTRAQ4plex)	0	0.427202	19	125.593	0.371463	24	51.4009	1.56359	37	18.9092	2.26393	33	23.7511	0	3.11486e-16	128.45	1.74397e-11	2	2050.07	0.241502	67.3841	0
High	nASSSTGNITLSVTk	5	3	1	F2CRK1	N-Term(iTRAQ4plex); K15(iTRAQ4plex)	0	1.25057	5	20.8657	1.31318	5	0.783099	0.922614	5	10.8374	0.597542	5	24.9439	0	1.68678e-16	128.27	1.71351e-11	2	1767.97	-1.07277	55.9461	0
High	sPASDTYVIFGEAk	6	2	2	I1HK18;F2D690	N-Term(iTRAQ4plex); K14(iTRAQ4plex)	0													0	4.66183e-16	128.16	1.72462e-11	2	1772.93	-0.0584165	70.0283	0
High	tNDSAGDGTTTAcVLAR	7	2	1	P08823	N-Term(iTRAQ4plex); C13(Carbamidomethyl)	0	2.50537	7	24.2304	0.368235	6	42.2476	0.733574	7	157.419	0.278955	5	13.5262	0	1.93721e-16	128.01	6.95749e-12	2	1853.88	-1.22353	49.9895	0
High	qQPGQGQQIGQGQQLGQGR	5	10	1	Q03871	N-Term(iTRAQ4plex)	0	0.414684	4	72.1376	1.14154	5	0.890709	1.22713	5	14.182	1.49327	5	9.67573	0	2.60387e-16	127.24	1.94652e-11	2	2137.1	0.558885	44.0304	0
High	lNGGLGTTMGcTGPk	11	4	3	Q43772;I1ISL8;I1HWE6	N-Term(iTRAQ4plex); C11(Carbamidomethyl); K15(iTRAQ4plex)	0													0	2.3975e-16	126.35	2.29074e-11	2	1751.9	-1.70199	56.4509	0
High	vLVVANPANTNALILk	31	5	1	A3KLL4	N-Term(iTRAQ4plex); K16(iTRAQ4plex)	0	0.895858	31	16.7349	1.18634	31	9.11565	1.01492	31	9.79256	1.05064	30	12.3371	0	4.30458e-16	126.3	6.72794e-12	2	1938.2	1.16822	74.5445	0
High	iEEELGAAAVYAGLk	8	1	1	F2CR08	N-Term(iTRAQ4plex); K15(iTRAQ4plex)	0	1.24829	8	15.8642	0.921639	7	11.7706	0.894799	8	6.72625	0.950457	6	19.36	0	3.21628e-16	126.09	3.10252e-11	2	1822.02	-1.89797	81.6516	0
High	iGATEPSQLSIDQNAQGLAR	19	4	1	C1J958	N-Term(iTRAQ4plex)	0	0.956567	19	15.1557	0.842186	19	7.86321	1.2104	19	8.45853	1.00058	19	11.7074	0	1.54729e-16	125.2	4.35628e-11	2	2213.17	0.781199	62.9093	0
High	vGAAMPSLDFDTAVFNk	13	2	1	F2DCS7	N-Term(iTRAQ4plex); K17(iTRAQ4plex)	0	0.740239	12	25.9246	1.22044	12	24.2102	1.07759	12	6.95574	1.02975	12	8.06657	0	1.78593e-16	125.14	3.48145e-11	2	2071.08	0.408144	80.8193	0
High	qSGTTAGYSYSAANk	7	2	1	P00068	N-Term(iTRAQ4plex); K15(iTRAQ4plex)	0	1.12865	7	36.1285	1.06445	7	16.6122	0.904041	7	21.2658	1.07335	7	16.6207	0	1.89813e-16	125.03	2.13241e-11	2	1793.89	1.47328	44.7325	0
High	qEVQGGQYGSETGGSQQQGGGYHGVTVGR	12	2	2	Q0Q5D9;Q6UJY8	N-Term(iTRAQ4plex)	0													0	1.5692e-16	124.08	1.579e-11	3	3052.42	0.0823657	54.3414	0
High	gVTTIIGGGDSVAAVEk	41	101	3	P12782;P12783;Q850M5	N-Term(iTRAQ4plex); K17(iTRAQ4plex)	0													0	2.22843e-16	123.48	6.19942e-11	2	1862.05	0.203964	64.3788	0
High	mYQGAAPDMGGGMGMDEDMPAGGGGAGPk	6	2	2	F2DYT5;Q9SAU8	N-Term(iTRAQ4plex); K29(iTRAQ4plex)	0													0	2.13902e-16	123.35	2.0576e-12	3	3001.29	0.675009	65.1089	0
High	vEEYDASATSTAGGk	3	3	1	I1IC62	N-Term(iTRAQ4plex); K15(iTRAQ4plex)	0	0.878474	3	5.96949	1.61635	3	3.03385	0.912646	3	17.7914	0.872177	3	1.80501	0	5.27285e-16	123.28	2.95094e-11	2	1773.88	2.20887	46.4695	0
High	qIGVLGWGSQGPAQAQNLR	20	3	2	F2DCS7;I1HG69	N-Term(iTRAQ4plex)	0													0	1.48412e-16	122.96	6.98797e-11	2	2124.14	0.445482	70.5642	0
High	vPYTAGIGLDAIGVETDk	2	1	1	I1HLI3	N-Term(iTRAQ4plex); K18(iTRAQ4plex)	0	1.08581	1		1.20868	1		0.786868	1		1.08427	1		0	3.79833e-16	122.53	6.70723e-11	2	2107.16	3.49874	75.3303	0
High	lLASYNVVScTMEEGk	4	2	1	F2D692	N-Term(iTRAQ4plex); C10(Carbamidomethyl); K16(iTRAQ4plex)	0	0.8246	4	14.0154	1.21626	4	15.425	1.11657	4	8.88239	1.00248	4	9.61427	0	3.70943e-16	122.37	4.88169e-11	2	2089.06	1.11304	74.7787	0
High	iINEPTAAAIAYGLDk	28	21	12	I1HWC7;B5L808;F2DYT5;F2D884;F2CS54;F2CT43;F2E4C2;I1H6Y3;Q9SAU8;I1GLJ6;I1HIQ7;I1H6X1	N-Term(iTRAQ4plex); K16(iTRAQ4plex)	0													0	5.33098e-16	121.51	8.50406e-11	2	1948.1	-1.00487	76.1707	0
High	eLcAESGAAEDDVLAR	6	1	1	Q7XYB5	N-Term(iTRAQ4plex); C3(Carbamidomethyl)	0	0.330109	3	147.079	0.954531	5	8.00252	1.80337	6	20.7882	1.084	5	20.3195	0	1.78578e-16	121.03	2.84384e-11	2	1849.87	-0.0240716	60.8493	0
High	mFVADGGELLMAQSYAk	13	2	2	B0FRH4;I1HRT4	N-Term(iTRAQ4plex); K17(iTRAQ4plex)	0													0	2.448e-16	120.81	9.16985e-11	2	2119.08	0.536746	79.6351	0
High	aGGAYTMNTASAVTVR	4	1	1	F2D6F6	N-Term(iTRAQ4plex)	0	0.979232	4	17.6243	1.04864	4	16.9228	1.32576	4	5.14319	0.659973	3	4.92246	0	3.23425e-16	120.44	7.08913e-11	2	1713.87	1.16121	55.3146	0
High	eDGGEIQDALSDMVGR	4	2	1	F2E5L1	N-Term(iTRAQ4plex)	0	0.565693	4	15.8965	1.68016	4	9.37142	0.842671	4	13.0774	1.1062	4	14.5911	0	2.93635e-16	120.38	2.68911e-11	2	1835.86	-0.213383	77.1006	0
High	iLDVIDcTGSGDVDTSk	3	1	1	I1ICD4	N-Term(iTRAQ4plex); C7(Carbamidomethyl); K17(iTRAQ4plex)	0	1.10084	3	3.99562	0.928328	3	15.1361	0.898805	3	4.77416	1.33367	2	6.0503	0	6.6819e-16	120.35	1.20257e-10	2	2083.04	-1.93423	70.5043	0
High	eEEEGGGGQGGGGGDDPR	6	2	1	F2EBM4	N-Term(iTRAQ4plex)	0	0.245781	3	32.69	0.127436	4	48.5505	1.29689	6	7.74422	2.8443	6	11.6345	0	3.44197e-16	120.07	3.54244e-12	2	1803.75	-0.32661	31.5904	0
High	fAVAAPAAAASGGAAAAAPk	15	2	1	F2DBD4	N-Term(iTRAQ4plex); K20(iTRAQ4plex)	0	1.28311	15	19.453	1.29231	15	12.3063	0.731505	15	13.4243	0.653325	13	26.9841	0	1.51679e-16	120.07	1.18278e-10	2	1929.08	-0.80593	57.5377	0
High	vNQIGSVTESIEAVk	17	7	4	F2CR08;F2D4W3;I1I3D1;I1H7G0	N-Term(iTRAQ4plex); K15(iTRAQ4plex)	0													0	5.4807e-16	120.02	1.33882e-10	2	1862.05	2.44364	72.211	0
High	eLVNAPANVLTPAVLAEEASk	13	2	1	F2E0T2	N-Term(iTRAQ4plex); K21(iTRAQ4plex)	0	1.2378	13	10.3789	1.03878	13	7.56396	0.938682	13	15.6539	0.769109	12	21.3355	0	2.52733e-16	119.9	1.19828e-10	2	2424.36	1.11475	79.0048	0
High	dcPQGGGGGGGGGGYGGGGGR	9	1	1	Q8LPA7	N-Term(iTRAQ4plex); C2(Carbamidomethyl)	0	0.439452	9	86.9816	1.14726	9	16.8719	1.35175	9	10.7235	1.01829	9	36.0262	0	3.21038e-16	119.89	3.12824e-12	2	1837.77	-1.74449	34.0205	0
High	aGEGAFGVPLFQAQSDAR	30	1	1	Q0Q5D9	N-Term(iTRAQ4plex)	0	0.586341	27	56.3299	0.757032	29	43.7607	1.3356	29	21.4808	1.55599	29	26.5422	0	2.10984e-16	119.88	8.82038e-11	2	1965	0.954368	75.9669	0
High	sIDGGAAFGFPDTPEEAAR	6	7	2	B0FLD6;B6VGZ9	N-Term(iTRAQ4plex)	0													0	1.73916e-16	119.6	4.24885e-11	2	2051.98	0.0591359	70.7305	0
High	eEAAAAEEAAAAPEAVLTLHADNFDDAIAk	33	1	1	Q9S8F6	N-Term(iTRAQ4plex); K30(iTRAQ4plex)	0	0.457137	19	36.3645	1.56653	25	19.8633	1.00506	23	16.7199	1.32916	21	11.5885	0	6.46771e-17	119.52	1.26987e-10	3	3312.65	0.401974	80.3861	0
High	vSGEPPLEEPVVDVSAk	4	6	1	G8CNC2	N-Term(iTRAQ4plex); K17(iTRAQ4plex)	0	1.15108	4	7.2751	0.916212	4	1.48323	1.05989	4	11.0986	0.807316	4	36.4206	0	3.42441e-16	119.5	1.74698e-10	2	2040.11	-0.477769	64.3643	0
High	qDLPNAMNAAEITDk	4	10	1	I1HSQ2	N-Term(iTRAQ4plex); K15(iTRAQ4plex)	0	0.931055	4	10.2172	1.18983	4	2.57287	0.712212	4	8.1689	1.45517	4	9.00987	0	3.79317e-16	118.5	1.45915e-10	2	1918.98	0.250167	62.6882	0
High	cYPTVSDEYLAAVAk	14	1	1	Q945R5	N-Term(iTRAQ4plex); C1(Carbamidomethyl); K15(iTRAQ4plex)	0	0.824071	14	20.4764	1.07512	14	11.9937	1.09198	14	5.51382	1.09986	14	14.3144	0	4.41477e-16	118.43	1.34505e-10	2	1975.01	0.772687	71.064	0
High	vIIGPATVGGVQAGAFk	8	2	1	I1HET7	N-Term(iTRAQ4plex); K17(iTRAQ4plex)	0	1.61788	8	2.02999	1.18521	8	15.8633	0.655384	8	34.3456	0.829297	8	27.9337	0	6.00488e-16	118.38	9.70737e-11	2	1873.12	0.201132	71.4795	0
High	nLAGSGISMGNAASIPGk	10	1	1	Q5NE33	N-Term(iTRAQ4plex); K18(iTRAQ4plex)	0	1.93738	10	20.3504	1.01178	10	22.7598	0.506412	10	62.04	0.457011	10	56.4934	0	3.28406e-16	117.49	2.33492e-10	2	1933.05	1.80246	62.0607	0
High	tGSVLQQAGETVVNAVVGAk	6	5	2	B5TWC9;Q8GV49	N-Term(iTRAQ4plex); K20(iTRAQ4plex)	0													0	1.62399e-16	117.35	2.44639e-10	2	2216.25	1.59355	87.1838	0
High	aEEDGVAcVEFLAGk	14	5	3	F2E2T3;F2E8M3;I1HLI3	N-Term(iTRAQ4plex); C8(Carbamidomethyl); K15(iTRAQ4plex)	0													0	3.53478e-16	117.22	1.44813e-10	2	1882.95	-0.000451254	70.0147	0
High	eEEEEAAAAGEEEDTGAQIAPIVk	1	2	1	A0MA43	N-Term(iTRAQ4plex); K24(iTRAQ4plex)	0	0.383755	1		0.905397	1		1.59231	1		1.09641	1		0	1.62671e-16	116.76	1.62892e-10	3	2774.35	0.785896	62.5925	0
High	sLADGVQDEVAEIIk	2	2	2	F2DD97;I1IAV6	N-Term(iTRAQ4plex); K15(iTRAQ4plex)	0													0	4.18886e-16	116.54	2.71285e-10	2	1875.04	2.48051	82.0285	0
High	lAPILDEAAATLQSEEDVVIAk	88	19	3	Q9FE55;B9A8E3;B9A8E2	N-Term(iTRAQ4plex); K22(iTRAQ4plex)	0													0	2.10676e-16	116.25	3.83214e-10	2	2584.43	-0.627422	100.374	0
High	lVGVSEETTTGVk	17	4	2	F2CZE7;Q4LB20	N-Term(iTRAQ4plex); K13(iTRAQ4plex)	0													0	5.79331e-16	115.91	3.02994e-10	2	1607.91	1.28696	56.2629	0
High	fDNSYFTELLSGDk	3	3	1	O23983	N-Term(iTRAQ4plex); K14(iTRAQ4plex)	0	1.88503	3	14.9888	1.77994	3	4.82324	0.17056	2	8.28341	0.423427	2	45.9921	0	3.73546e-16	115.85	2.21274e-10	2	1923.96	1.10773	85.6426	0
High	mYQGAGADMPGGMDEDAPAASGGAGPk	4	2	1	I1GLJ6	N-Term(iTRAQ4plex); K27(iTRAQ4plex)	0	1.83313	4	6.73642	1.08885	4	9.77361	0.660449	4	21.2006	0.447982	4	27.6921	0	3.49984e-16	115.66	3.966e-11	3	2797.25	0.904689	58.8651	0
High	sSNLASSSQGAAGESSk	5	1	1	F2DNZ2	N-Term(iTRAQ4plex); K17(iTRAQ4plex)	0	0.696761	5	12.7893	0.914263	5	13.3859	1.37063	5	10.7693	1.07607	5	27.6526	0	1.92059e-16	115.52	1.83195e-10	2	1855.92	-1.05007	37.4106	0
High	hVVFGEVVEGMDVVk	65	8	2	A7LM55;Q93XQ6	N-Term(iTRAQ4plex); K15(iTRAQ4plex)	0													0	4.02728e-16	115.5	3.54271e-10	2	1932.05	0.486442	82.706	0
High	aQASALEAHAAPNck	20	3	1	A3KLL4	N-Term(iTRAQ4plex); C14(Carbamidomethyl); K15(iTRAQ4plex)	0	0.728466	20	11.859	0.978688	20	16.7068	1.24793	20	6.99298	1.11078	20	12.6628	0	2.99436e-16	115.41	2.71195e-10	2	1826.94	0.192224	49.6809	0
High	fQAQADAVNLIcGAk	3	2	1	F2CWP9	N-Term(iTRAQ4plex); C12(Carbamidomethyl); K15(iTRAQ4plex)	0	1.13361	3	22.5275	0.846302	3	4.15953	1.02247	3	5.87381	1.05691	3	6.75502	0	4.12709e-16	114.92	4.16645e-10	2	1894.01	2.77548	71.158	0
High	sGGLGDVcGSLPIALAAR	3	7	1	C3W8L3	N-Term(iTRAQ4plex); C8(Carbamidomethyl)	0	0.81296	3	11.2262	1.05455	3	1.4933	1.20358	3	0.740169	1.04182	3	9.38218	0	5.70002e-16	114.87	3.96055e-10	2	1858	0.965989	76.009	0
High	eGGGGGYGGGGGGYGGGR	4	2	1	F2CXF8	N-Term(iTRAQ4plex)	0	1.58782	4	13.221	1.01717	4	7.7176	0.680506	4	6.44567	0.665709	4	35.5886	0	4.47663e-16	114.78	2.67791e-11	2	1572.69	-0.233367	39.2814	0
High	sGVDSGATLVTGGDk	7	3	1	Q8LST6	N-Term(iTRAQ4plex); K15(iTRAQ4plex)	0	1.10929	7	30.6743	1.07088	7	19.6838	0.929433	7	4.35442	0.947569	7	13.9897	0	3.67817e-16	114.56	3.84065e-10	2	1651.88	0.680705	50.9785	0
High	lTGLAGETNVQGEEQk	2	3	1	D8L9K9	N-Term(iTRAQ4plex); K16(iTRAQ4plex)	0	0.802291	2	9.08548	1.27397	2	6.78123	1.18249	2	9.89305	0.702527	2	30.1308	0	3.69191e-16	114.31	4.1368e-10	2	1962.04	-0.135489	56.3636	0
High	lLGIScDDVQSHk	7	5	2	Q6W8Q2;D0PRB4	N-Term(iTRAQ4plex); C6(Carbamidomethyl); K13(iTRAQ4plex)	0													0	6.41182e-16	114.18	3.85764e-10	2	1759.92	-0.580386	66.0473	0
High	lALESNSDEPDTIEYcNLGcR	25	6	2	P32032;J7K291	N-Term(iTRAQ4plex); C16(Carbamidomethyl); C20(Carbamidomethyl)	0													0	2.06917e-16	114.03	6.82007e-11	2	2600.17	0.118016	68.0627	0
High	iFNVLGEPVDNLGPVDSSATFPIHR	14	64	1	P20858	N-Term(iTRAQ4plex)	0	1.21378	7	16.5496	1.19779	7	18.7582	0.848328	7	20.7347	0.655763	7	38.7513	0	2.12266e-16	114.02	6.60397e-10	3	2838.49	0.162336	82.4761	0
High	gQQGTGLFGALGNMTGAIk	5	1	1	F2ECH4	N-Term(iTRAQ4plex); K19(iTRAQ4plex)	0	0.388091	5	89.2601	0.499315	4	59.9123	0.412354	5	53.8702	3.794	5	46.6697	0	2.63072e-16	114	5.26099e-10	2	2109.14	1.94169	83.1017	0
High	lAAALPDGGVLLLENVR	25	6	2	P12783;Q850M5	N-Term(iTRAQ4plex)	0													0	4.74162e-16	113.87	3.39854e-10	2	1865.1	-0.228761	85.9792	0
High	lLVAPGQcNLATIHNVR	29	4	2	P17314;P11643	N-Term(iTRAQ4plex); C8(Carbamidomethyl)	0													0	4.64961e-16	113.64	5.67242e-10	2	2020.13	1.09109	64.0745	0
High	gDSSPLEVIAINDTGGVk	8	1	1	F2D714	N-Term(iTRAQ4plex); K18(iTRAQ4plex)	0	1.09213	8	24.3451	1.1874	8	14.1177	0.860543	8	8.42439	0.990229	8	26.1149	0	2.8991e-16	113.63	5.62264e-10	2	2060.12	1.85653	73.5904	0
High	lPIVVDASGDGAYVck	59	119	14	I6PWK7;A4GFU7;Q5UHH1;A4GFP2;C3VWA4;C3VWC3;C3VWV4;A4GFT4;A4GFW3;A4GFR0;A4GFX4;A4GFX0;A4GFW2;Q4U198	N-Term(iTRAQ4plex); C15(Carbamidomethyl); K16(iTRAQ4plex)	0													0	6.1596e-16	113.61	5.57237e-10	2	1952.04	1.00948	80.1815	0
High	eIAEAFLGNSVk	7	2	2	F2DYT5;Q9SAU8	N-Term(iTRAQ4plex); K12(iTRAQ4plex)	0													0	6.81527e-16	113.57	6.87883e-10	2	1565.88	1.13476	72.573	0
High	tTEELGLLSPDQGIAAAk	3	1	1	F2DC79	N-Term(iTRAQ4plex); K18(iTRAQ4plex)	0	0.705333	3	7.28127	0.82724	3	9.65665	1.0927	3	2.10702	1.67277	3	4.80798	0	3.05771e-16	113.06	7.28861e-10	2	2102.16	-0.771313	70.4619	0
High	tDIIFFcSPNNPTGAAASR	7	2	2	F2D643;I1GSD1	N-Term(iTRAQ4plex); C7(Carbamidomethyl)	0													0	3.12014e-16	112.98	3.38604e-10	2	2183.07	0.861675	73.7469	0
High	fYGASGVEYSEQAEk	7	1	1	I1IQK7	N-Term(iTRAQ4plex); K15(iTRAQ4plex)	0	0.640768	7	3.52042	1.14509	7	14.5011	1.19764	7	4.45838	1.17234	7	4.85521	0	2.33774e-15	112.81	2.81173e-10	2	1952.95	1.00436	65.813	0
High	eLcAETGAAEDDVLAR	25	1	1	F2DCE3	N-Term(iTRAQ4plex); C3(Carbamidomethyl)	0	0.288911	18	110.891	1.17022	24	11.7934	1.58058	25	18.0256	0.976582	23	18.5313	0	5.51852e-16	112.52	3.43411e-10	2	1863.88	-1.67461	62.4054	0
High	sGNVGESGLIDLPGcPR	64	1	1	P17314	N-Term(iTRAQ4plex); C15(Carbamidomethyl)	0	0.462986	58	70.3162	0.753968	60	24.8379	1.39321	63	18.3119	1.63835	60	23.136	0	3.75537e-16	112.4	5.2365e-10	2	1871.94	0.176852	67.0002	0
High	vENLYEGPLDDIYANAIR	25	1	1	F2CWX1	N-Term(iTRAQ4plex)	0	1.1111	22	33.0295	1.23955	24	14.719	0.785164	22	23.1615	0.947371	20	11.5598	0	2.54713e-16	112.32	7.34431e-10	2	2209.13	1.09415	86.3878	0
High	gAVVScADILALAAR	64	1	1	Q8LK23	N-Term(iTRAQ4plex); C6(Carbamidomethyl)	0	0.517342	15	37.1519	0.65136	22	33.3214	1.51175	59	26.0225	2.47947	54	22.7258	0	5.65142e-16	112.12	6.40154e-10	2	1630.91	-0.444441	78.9976	0
High	tLPTMcNVNVSLYR	11	6	1	B8XU58	N-Term(iTRAQ4plex); C6(Carbamidomethyl)	0	0.253795	8	65.6233	0.561411	8	26.0803	1.06534	11	9.24563	2.8284	11	16.1526	0	1.96685e-14	112.06	5.33934e-10	2	1811.93	-0.369469	71.7325	0
High	qEVQGGQYGSETGGSQQQQQGGGYHGVTVGR	13	3	2	Q7XYC3;Q0Q5E3	N-Term(iTRAQ4plex)	0													0	1.28659e-16	111.73	2.56822e-10	3	3308.54	-0.376893	47.6063	0
High	sESDFAEYAELIANk	4	3	2	F2D788;I1HWL4	N-Term(iTRAQ4plex); K15(iTRAQ4plex)	0													0	2.79551e-16	111.45	5.55369e-10	2	1974.99	0.184646	80.8896	0
High	aPALHTVVQAEDIAEk	5	1	1	G8CN62	N-Term(iTRAQ4plex); K16(iTRAQ4plex)	0	0.302506	5	57.4032	0.77203	5	14.1623	1.58944	5	2.57788	1.41537	5	10.8422	0	2.50266e-16	111.45	9.56768e-10	2	1980.1	0.320447	62.1038	0
High	gTIFFTQEGDGPTTVTGSVTGLk	25	3	1	H9NAV6	N-Term(iTRAQ4plex); K23(iTRAQ4plex)	0	1.09931	25	16.8783	1.19168	25	15.7748	0.731211	24	27.7949	1.22288	25	20.9283	0	1.66441e-16	111.32	9.6813e-10	2	2601.37	0.626408	74.7802	0
High	gFFEcTHDVTGLTcADFLR	5	4	2	F1DKC1;F2DBE3	N-Term(iTRAQ4plex); C5(Carbamidomethyl); C14(Carbamidomethyl)	0													0	2.07741e-16	111.26	2.39788e-10	2	2390.11	3.03274	78.7825	0
High	qVANATNDTAGDGTTcATVLTk	7	2	2	I1I4G9;I1H9V2	N-Term(iTRAQ4plex); C16(Carbamidomethyl); K22(iTRAQ4plex)	0													0	4.01374e-16	111.22	6.84491e-10	3	2497.25	1.76639	52.7552	0
High	vEPYVAYGYPNLk	10	5	1	F2D1H7	N-Term(iTRAQ4plex); K13(iTRAQ4plex)	0	1.39404	10	16.6497	1.35826	10	8.0057	0.728875	10	5.04925	0.537232	10	11.1115	0	6.07026e-16	111.2	1.04494e-09	2	1800.98	0.744076	68.8509	0
High	vENQEGIVNFDDILR	11	1	1	F2CS51	N-Term(iTRAQ4plex)	0	1.26525	11	12.2331	0.955398	11	4.09112	0.946539	11	10.02	0.930703	11	13.835	0	3.56398e-16	111.14	7.97204e-10	2	1904.99	0.866527	82.5197	0
High	dcPQGGGGGGGGYGGGGGR	6	2	1	Q75QN9	N-Term(iTRAQ4plex); C2(Carbamidomethyl)	0	0.620325	6	26.3539	1.34178	6	4.09089	1.2651	6	7.54558	0.807837	6	16.9246	0	3.57486e-16	110.93	2.90605e-11	2	1723.73	-0.318598	34.4397	0
High	iEEELGDAAVYAGLk	14	1	1	F2D4W3	N-Term(iTRAQ4plex); K15(iTRAQ4plex)	0	0.987433	14	15.466	1.13224	14	12.9069	1.02212	14	6.51194	0.958255	13	10.4777	0	3.24418e-16	110.91	9.81668e-10	2	1866.01	-0.00107499	79.2873	0
High	aAAVGANSQAAQSMLk	5	2	1	I1H0J0	N-Term(iTRAQ4plex); K16(iTRAQ4plex)	0	1.39073	5	13.9123	1.03086	5	11.4787	0.836671	5	11.0525	0.833632	5	8.09782	0	2.65042e-16	110.82	1.00968e-09	2	1805.98	1.24533	54.7943	0
High	dYVLQQTcGTFTPGSk	87	1	1	P17314	N-Term(iTRAQ4plex); C8(Carbamidomethyl); K16(iTRAQ4plex)	0	0.412666	85	63.3666	0.799738	87	17.522	0.923419	87	14.9135	2.33825	87	22.2522	0	4.5083e-16	110.65	8.62716e-10	2	2090.05	-0.482958	62.3908	0
High	aIELADPmENAGAALIR	7	2	1	F2DEW5	N-Term(iTRAQ4plex); M8(Oxidation)	0	1.0421	7	3.46495	0.882129	6	23.3187	1.05656	7	18.1197	1.09283	6	9.76043	0	5.36113e-16	110.55	9.86334e-10	2	1915.01	0.0515551	68.9298	0
High	eccSGVQGLNGMAR	7	1	1	Q5NE29	N-Term(iTRAQ4plex); C2(Carbamidomethyl); C3(Carbamidomethyl)	0	0.897987	7	8.47758	1.10213	7	5.19969	1.10564	7	4.72096	0.971225	7	2.94663	0	3.6638e-16	110.53	1.05329e-10	2	1682.75	-0.589259	52.4473	0
High	gLPTNQTVVDESLEk	6	2	1	Q8LGN5	N-Term(iTRAQ4plex); K15(iTRAQ4plex)	0	1.32328	6	6.12451	1.34882	6	17.2804	0.67351	6	7.74869	0.823132	6	3.21872	0	7.42114e-16	110.45	1.2897e-09	2	1918.04	1.75577	61.1062	0
High	tIAEcLADELINAAk	7	4	1	I1HC79	N-Term(iTRAQ4plex); C5(Carbamidomethyl); K15(iTRAQ4plex)	0	1.31712	7	15.6144	1.08365	7	8.19055	1.0305	7	16.5336	0.535748	4	8.77382	0	3.42406e-16	110.32	1.29451e-09	2	1920.04	0.556818	93.723	0
High	eDQAPLILIQDSDSk	13	16	3	Q9FE55;B9A8E3;B9A8E2	N-Term(iTRAQ4plex); K15(iTRAQ4plex)	0													0	5.8895e-16	110.16	1.20238e-09	2	1960.05	-0.436062	70.3363	0
High	qIDELASFSDSPAPSVTR	4	4	2	I1HHN6;F2DMW2	N-Term(iTRAQ4plex)	0													0	6.0239e-16	110.03	1.60438e-09	2	2064.04	2.36778	68.6663	0
High	dPTAQTELDNFMVQQLDGTk	5	2	2	F2CR08;F2D4W3	N-Term(iTRAQ4plex); K20(iTRAQ4plex)	0													0	2.63828e-16	109.72	1.025e-09	3	2539.26	0.820388	82.1066	0
High	dVTVSTGGTAAEYAk	9	2	1	F2EKY2	N-Term(iTRAQ4plex); K15(iTRAQ4plex)	0	0.494507	9	38.7014	0.438778	9	59.7937	0.654822	9	19.2857	3.10633	9	23.9643	0	5.88189e-16	109.67	1.06384e-09	2	1757.92	-0.529399	50.6787	0
High	eAPAFVEQATEQQILVTGIk	30	7	1	Q41534	N-Term(iTRAQ4plex); K20(iTRAQ4plex)	0	1.43675	27	24.4139	1.03696	22	30.063	0.991941	26	21.9928	0.792941	14	55.5516	0	2.61159e-16	109.41	1.49318e-09	2	2460.36	0.804818	78.2928	0
High	vFLQQQcSPVAMPQSLAR	14	128	5	A9YWM6;Q41551;Q8H737;B8XU58;Q8W3W5	N-Term(iTRAQ4plex); C7(Carbamidomethyl)	0													0	3.61013e-16	109.14	1.69561e-09	2	2204.14	0.492113	70.371	0
High	eVPTSFGFDTAck	7	3	1	F2CS69	N-Term(iTRAQ4plex); C12(Carbamidomethyl); K13(iTRAQ4plex)	0	0.928094	7	53.7678	0.901783	7	18.1421	1.14881	7	12.9302	0.943928	7	19.3918	0	4.97953e-14	109.1	8.9256e-10	2	1746.86	-1.82817	66.3983	0
High	aPFTSGLGLENINVVTQR	6	1	1	F2CRI1	N-Term(iTRAQ4plex)	0	1.57377	6	12.9561	0.967265	5	11.8012	0.805579	5	2.71803	0.80623	4	2.86711	0	6.03017e-16	109.1	1.76667e-09	2	2060.13	2.38263	78.5676	0
High	iVNAGGEcLTFDQLALR	12	3	2	I1GR76;F2D1K5	N-Term(iTRAQ4plex); C8(Carbamidomethyl)	0													0	2.72352e-16	109.01	1.44255e-09	2	2021.06	0.784319	78.5614	0
High	aTSTLTIVDSGIGMTk	4	4	1	F4Y595	N-Term(iTRAQ4plex); K16(iTRAQ4plex)	0	0.984371	4	12.3646	1.42677	4	3.49558	0.810122	4	13.0555	0.922937	4	1.88775	0	4.12411e-16	108.77	1.80327e-09	2	1883.04	-0.137501	71.1008	0
High	aIELANPMENAGAALIR	5	2	1	P08823	N-Term(iTRAQ4plex)	0	2.37808	5	12.8929	0.634729	4	4.88194	0.524468	4	32.9237	0.425568	4	56.4655	0	3.54963e-16	108.58	2.03368e-09	2	1898.03	1.75219	79.1147	0
High	eSGMTLITAEDLDDAAEk	4	1	1	F2D1J8	N-Term(iTRAQ4plex); K18(iTRAQ4plex)	0	1.31047	4	7.33896	0.93143	4	17.5144	0.867307	4	2.87562	0.884007	4	7.67019	0	3.24501e-16	108.42	1.07406e-09	2	2197.08	1.9544	72.2328	0
High	tSNVEPPEFGAAADGDADR	17	2	1	Q8VX48	N-Term(iTRAQ4plex)	0	1.16261	17	16.2958	0.920122	14	14.0063	1.09709	17	20.0205	0.962248	15	20.1027	0	4.76622e-16	108.19	2.81413e-10	2	2062.94	-0.0520258	57.4654	0
High	aVTSGDcLLIMGSTk	3	1	1	I1GPF5	N-Term(iTRAQ4plex); C7(Carbamidomethyl); K15(iTRAQ4plex)	0	0.70698	3	31.2981	1.15787	3	1.65844	1.13104	3	12.0652	1.07132	3	16.0263	0	3.42999e-16	108.17	1.63226e-09	2	1840.97	-0.732666	68.756	0
High	vADQVLAASPGDEDAVR	3	1	1	F2DF14	N-Term(iTRAQ4plex)	0	0.590202	2	14.578	0.854908	3	11.2093	1.823	3	23.1387	0.997698	3	0.877125	0	3.32922e-16	108.16	1.33204e-09	2	1856.95	-0.166595	59.7127	0
High	iLGLGDLGcQGMGIPVGk	1	16	4	B8PUQ5;F2D550;F2ELT5;A9LIN4	N-Term(iTRAQ4plex); C9(Carbamidomethyl); K18(iTRAQ4plex)	0													0	3.08606e-16	108.14	2.23364e-09	2	2073.15	1.70139	80.252	0
High	tITLEVESSDTIDNVk	25	32	4	F2CYA6;P0CG86;I1IT17;F2D1A7	N-Term(iTRAQ4plex); K16(iTRAQ4plex)	0													0	1.65077e-15	107.69	2.5626e-09	2	2052.1	2.33118	70.9151	0
High	mDATANDVPSEFDVQGYPTLYFVTPSGk	56	12	2	B9A8E3;B9A8E2	N-Term(iTRAQ4plex); K28(iTRAQ4plex)	0													0	2.88139e-16	107.68	1.49709e-09	3	3337.62	0.79674	83.6883	0
High	aAEVTTQVNSWVEk	38	4	2	Q41593;C0LF32	N-Term(iTRAQ4plex); K14(iTRAQ4plex)	0													0	4.30928e-16	107.67	1.97421e-09	2	1849.99	-0.166351	66.8877	0
High	lVDTNGAGDAFVGGFLSQLVQGk	1	1	1	I1IBR3	N-Term(iTRAQ4plex); K23(iTRAQ4plex)	0	1.99317	1		0.947816	1		0.537277	1		0.543064	1		0	1.77986e-16	107.66	2.24786e-09	3	2581.39	1.10023	95.2173	0
High	wTAQALLSGADMMk	2	1	1	F2DF10	N-Term(iTRAQ4plex); K14(iTRAQ4plex)	0	1.15721	2	12.35	1.14142	2	2.676	1.1086	2	43.2379	0.860577	1		0	5.23291e-16	107.62	1.90885e-09	2	1810.95	1.0452	82.853	0
High	tNDSAGDGTTTASVLAR	13	2	1	F2DEW5	N-Term(iTRAQ4plex)	0	1.19305	13	17.8396	0.987747	12	17.4871	1.11808	13	14.9957	0.665137	9	19.2169	0	3.90935e-16	107.43	1.11954e-09	2	1780.88	-0.195623	49.7749	0
High	lFSSTTYEIGGEk	4	2	1	F2DKW3	N-Term(iTRAQ4plex); K13(iTRAQ4plex)	0	1.53791	2	9.38947	1.01674	2	2.45386	0.697736	2	0.538715	0.82119	2	20.7853	0	8.59569e-14	107.29	1.89064e-09	2	1719.91	1.82626	68.8894	0
High	lPIVIDASGDGAYVck	30	36	10	A4GFN8;A4GFS9;Q5UHH6;C3VWV0;A4GFZ7;I6Q083;C8CAI4;Q5UHH8;A4GFY3;A4GFU4	N-Term(iTRAQ4plex); C15(Carbamidomethyl); K16(iTRAQ4plex)	0													0	5.06324e-16	107.2	2.72005e-09	2	1966.06	1.98299	74.5667	0
High	iIYGGSVTGASck	24	4	2	F2EHF8;Q9FS79	N-Term(iTRAQ4plex); C12(Carbamidomethyl); K13(iTRAQ4plex)	0													0	3.18096e-15	107.19	2.0932e-09	2	1600.86	-0.518734	61.8919	0
High	sESAQGDAAAMGGR	1	1	1	I1HXE7	N-Term(iTRAQ4plex)	0	1.08494	1		0.920192	1		1.04315	1		1.01492	1		0	4.22743e-16	107.04	3.7859e-10	2	1451.67	-0.120458	39.5608	0
High	gILGYVDEDLVSTDFQGDNR	6	6	1	A5YVV3	N-Term(iTRAQ4plex)	0	0.897098	6	31.0669	1.1854	6	28.9998	1.01657	5	5.14576	0.959957	5	12.5051	0	2.18814e-16	106.55	1.34777e-09	2	2357.14	0.992736	86.1498	0
High	qGVAITQENSLLDNTAR	6	1	1	I1IQV5	N-Term(iTRAQ4plex)	0	0.990935	6	19.3066	1.01338	6	6.53156	1.02401	6	4.48417	1.11393	6	16.4541	0	4.37542e-16	106.53	2.48121e-09	2	1974.04	0.96648	63.0889	0
High	aVSFVGSNTAGMHIYSR	2	4	2	F2DIQ9;Q84MJ5	N-Term(iTRAQ4plex)	0													0	6.71725e-16	106.46	1.88889e-09	2	1940.98	2.14448	62.9847	0
High	tALGYIDVEATGVk	4	1	1	O04074	N-Term(iTRAQ4plex); K14(iTRAQ4plex)	0	0.370321	4	36.2135	0.723343	3	17.4555	1.20494	4	10.6514	2.03121	4	11.764	0	4.86556e-16	106.41	2.36102e-09	2	1724.97	-0.775272	71.7916	0
High	vVPGLIGGSADLASSNMTLLk	10	2	2	F2DEY7;I1H1V5	N-Term(iTRAQ4plex); K21(iTRAQ4plex)	0													0	6.71694e-16	106.4	2.14196e-09	2	2331.32	1.64569	81.4345	0
High	eAGSTMEVVAEQTk	8	3	1	F2EHF8	N-Term(iTRAQ4plex); K14(iTRAQ4plex)	0	1.02417	8	27.2489	0.792897	8	23.5901	1.16145	8	21.5372	0.912585	8	30.0248	0	4.56196e-16	106.26	2.41324e-09	2	1767.9	-3.32743	56.1306	0
High	lGDLGGPVVEDPAAPNSR	4	1	1	F2D3S4	N-Term(iTRAQ4plex)	0	0.192997	3	11.9191	0.520737	3	102.691	1.0758	4	24.9405	2.62045	4	27.1921	0	2.60155e-16	106.22	2.67315e-09	2	1907.99	-0.379644	64.2148	0
High	vLSLGDVYGADTFGGSR	4	1	1	F2D0A4	N-Term(iTRAQ4plex)	0	2.69216	4	19.1371	0.555589	3	28.6719	0.39548	3	41.327	0.410843	3	61.8134	0	5.85366e-16	106.03	2.42974e-09	2	1857.95	1.6826	77.4513	0
High	gYVDMSTVDAATSck	2	1	1	F2CZT5	N-Term(iTRAQ4plex); C14(Carbamidomethyl); K15(iTRAQ4plex)	0	1.34836	2	18.8679	0.943831	2	12.3681	0.916533	2	17.5563	0.791301	2	7.87362	0	6.03436e-16	106	7.32215e-10	2	1892.89	-2.91093	60.4911	0
High	vETGVIkPGMVVTFGPTGLTTEVk	22	4	1	Q03033	N-Term(iTRAQ4plex); K7(iTRAQ4plex); K24(iTRAQ4plex)	0	0.413528	22	30.0458	0.677356	22	12.2685	1.53826	22	5.18878	1.44378	22	6.7401	0	4.21403e-16	105.96	2.03824e-09	2	2892.65	1.12854	77.4753	0
High	lDPGQSWALNMPAGTAGAR	4	6	2	O22462;Q8S4P7	N-Term(iTRAQ4plex)	0													0	4.35382e-16	105.92	2.2426e-09	2	2057.04	1.12059	72.399	0
High	iGDNVMIINVDNVQEAAR	80	11	2	Q9M4Z1;P30523	N-Term(iTRAQ4plex)	0													0	4.29483e-16	105.87	3.31291e-09	2	2115.1	1.89701	75.9475	0
High	aTGGAGPGEELSVEER	9	3	1	Q9FXQ9	N-Term(iTRAQ4plex)	0	0.972106	9	16.413	0.921019	9	3.7868	1.12509	9	9.8614	1.06702	9	30.2019	0	5.70331e-16	105.82	1.29338e-09	2	1702.84	-0.454149	51.9648	0
High	eAAEQAATGAANk	5	2	2	F2DS64;I1H9A9	N-Term(iTRAQ4plex); K13(iTRAQ4plex)	0													0	4.18004e-16	105.79	2.39774e-09	2	1519.8	-0.19982	39.8646	0
High	aTDSESTEEILQAALk	5	1	1	F2CS51	N-Term(iTRAQ4plex); K16(iTRAQ4plex)	0	1.1741	5	18.5869	1.05587	5	4.61365	0.941438	5	10.6321	0.940457	5	63.116	0	4.24994e-16	105.76	4.87386e-09	2	1994.06	2.45518	76.6613	0
High	sLGYGEEDLPLVSYQSVSk	10	1	1	P52894	N-Term(iTRAQ4plex); K19(iTRAQ4plex)	0	0.50995	10	62.0738	1.08121	10	11.5669	1.41983	10	7.37639	1.01222	10	15.0116	0	5.28656e-16	105.73	3.29582e-09	2	2359.22	-1.10658	74.1615	0
High	iSIEAGSTLGWQk	4	2	2	F2DEY7;I1H1V5	N-Term(iTRAQ4plex); K13(iTRAQ4plex)	0													0	6.43096e-16	105.7	3.23388e-09	2	1677.94	-0.432598	69.3553	0
High	vAVASALAATAVPAIVTAR	12	1	1	F2D4A4	N-Term(iTRAQ4plex)	0	1.45363	11	19.6775	1.27955	11	16.6502	0.745939	10	18.5146	0.729895	8	69.0065	0	2.31899e-16	105.69	1.35561e-09	2	1896.14	0.437926	79.3062	0
High	qVFSTQMGLSDQDIVALSGGHTLGR	24	3	1	Q945R5	N-Term(iTRAQ4plex)	0	0.976888	17	49.4047	1.02905	16	32.1157	1.35763	21	30.4138	0.917243	10	82.5323	0	1.52353e-16	105.57	3.35294e-09	3	2761.41	0.0575132	77.8592	0
High	eHGVQEGQAGTGAFPScR	12	30	4	Q5UHH6;Q5UHH8;A4GFN8;A4GFU4	N-Term(iTRAQ4plex); C17(Carbamidomethyl)	0													0	2.73727e-16	105.49	7.61305e-10	2	2031.94	-0.580032	46.4063	0
High	lASVADLYVNDAFGTAHR	10	7	3	F2CQV1;P12783;Q850M5	N-Term(iTRAQ4plex)	0													0	4.00209e-16	105.44	5.17795e-09	2	2064.06	-0.407372	79.7921	0
High	qVDLIGLGSGSELDQk	6	2	1	F2E0T2	N-Term(iTRAQ4plex); K16(iTRAQ4plex)	0	1.1378	6	8.74474	1.04096	6	6.23309	0.942378	6	7.60649	0.945233	6	17.3651	0	4.42992e-16	105.42	3.488e-09	2	1947.07	1.88135	70.3765	0
High	iAVDMVNEALVDRNTAIk	3	1	1	F2DCE3	N-Term(iTRAQ4plex); K18(iTRAQ4plex)	0	0.516339	3	18.7454	0.557644	3	36.7444	1.91614	3	5.20762	0.694547	3	3.88246	0	3.2704e-16	105.42	3.35594e-09	2	2260.26	2.02772	74.5171	1
High	vNNAVLFDQATYDk	18	4	1	F2CW48	N-Term(iTRAQ4plex); K14(iTRAQ4plex)	0	1.11114	18	18.6116	1.1988	18	10.7095	0.897207	18	19.6059	0.77011	18	26.2311	0	6.27095e-16	105.36	4.17979e-09	2	1885.99	0.359925	66.1317	0
High	aIELADPMENAGAALIR	7	2	1	F2DEW5	N-Term(iTRAQ4plex)	0	1.13077	6	7.84349	0.891699	6	12.8106	1.18889	7	14.9439	0.822043	5	31.0485	0	4.04029e-16	105.33	3.43647e-09	2	1899.01	0.00980049	78.4755	0
High	gTIFFTQEGEGPTTVTGSVTGLk	19	1	1	C3VQ50	N-Term(iTRAQ4plex); K23(iTRAQ4plex)	0	1.04105	18	16.2925	1.17836	18	17.3072	0.656895	17	17.8016	1.61858	17	21.4621	0	3.72087e-16	105.3	3.73328e-09	3	2615.38	1.23845	74.819	0
High	lLEQDNTDLGYDAAk	3	3	3	F2EE28;I1I4G9;I1H9V2	N-Term(iTRAQ4plex); K15(iTRAQ4plex)	0													0	5.42677e-16	105.27	3.07419e-09	2	1954.01	2.47979	62.4008	0
High	gILAIDESSATcGk	5	3	1	D8L9Q5	N-Term(iTRAQ4plex); C12(Carbamidomethyl); K14(iTRAQ4plex)	0	1.29845	5	26.2347	0.979184	5	7.61138	0.801901	5	14.1132	0.790286	5	29.9929	0	6.72798e-16	105.24	3.11644e-09	2	1709.9	0.339207	62.1133	0
High	qVFSTQmGLSDQDIVALSGGHTLGR	8	3	1	Q945R5	N-Term(iTRAQ4plex); M7(Oxidation)	0	0.882595	8	14.4891	0.915212	8	10.6686	1.12846	8	4.16816	1.12626	8	20.2105	0	1.70459e-16	105.22	3.51861e-09	3	2777.4	1.14086	77.7322	0
High	lVALLTEAGAISGSSSk	9	1	1	Q7XY25	N-Term(iTRAQ4plex); K17(iTRAQ4plex)	0	0.724764	7	15.9297	1.14327	9	14.3097	0.873297	9	9.19308	1.68825	9	15.3515	0	4.2674e-16	105.2	3.22984e-09	2	1892.09	-1.44653	85.2634	0
High	aNTPGIENAIISTHcQNDLGLASANTLAGAYAGAR	1	2	2	F2DEL2;I1IUJ8	N-Term(iTRAQ4plex); C15(Carbamidomethyl)	0													0	2.78548e-16	105.15	3.62772e-09	3	3656.83	2.70599	75.8527	0
High	tGPYcYAGMGLPINPLEGcR	24	1	1	C7C4X0	N-Term(iTRAQ4plex); C5(Carbamidomethyl); C19(Carbamidomethyl)	0	0.32281	13	299.963	0.576248	19	17.9691	1.3553	23	12.0983	2.34213	23	22.8344	0	2.23758e-16	105.13	1.24909e-09	2	2370.12	0.950797	79.4133	0
High	vTFTAEDAEDSAPSSAFVk	2	2	1	Q06IA3	N-Term(iTRAQ4plex); K19(iTRAQ4plex)	0	1.80319	2	20.3244	0.800358	2	3.3276	0.801444	2	45.2366	0.466427	2	10.0725	0	4.10524e-16	104.8	3.0431e-09	2	2260.13	2.46003	66.4818	0
High	eNSPLEVIVINDSGGVR	7	2	1	F2CWJ3	N-Term(iTRAQ4plex)	0	1.33518	7	2.97873	1.23522	7	10.6886	0.851333	7	13.7937	0.701621	6	24.9477	0	3.86155e-16	104.71	3.96212e-09	2	1942.04	-0.111202	78.2428	0
High	nQYDTDVTTWSPQGR	4	1	1	F2D894	N-Term(iTRAQ4plex)	0	1.04231	4	18.9221	0.917436	4	9.90719	1.02359	4	10.6393	0.971847	4	40.978	0	2.70728e-14	104.6	1.03328e-09	2	1911.89	-3.86908	60.3864	0
High	vVVADNIHDVVFk	11	4	1	Q9FE55	N-Term(iTRAQ4plex); K13(iTRAQ4plex)	0	0.566804	11	43.4878	1.28483	11	32.3704	1.05816	11	10.0854	1.09262	11	13.6641	0	6.77855e-16	104.59	3.25468e-09	2	1743	-1.71941	67.1089	0
High	sINPDEAVAyGASVQAAILSGEGNEk	1	1	1	Q9SAU8	N-Term(iTRAQ4plex); Y10(iTRAQ4plex); K26(iTRAQ4plex)	0	1.10008	1		0.951141	1		1.08377	1		0.882808	1		0	2.39134e-16	104.5	5.70895e-09	3	3022.57	1.07051	77.6243	0
High	aFVEVNETGTEAAATTIAk	23	2	1	H9AXB3	N-Term(iTRAQ4plex); K19(iTRAQ4plex)	0	0.457023	14	59.7109	0.599539	9	72.6875	1.38891	21	18.4474	2.54825	21	26.0096	0	4.1962e-16	104.49	4.7299e-09	2	2211.18	0.802275	64.3444	0
High	sVDDLILSVGSGGGGAPAAAAAAPAAGGAAAAEEk	33	2	1	I1I0I0	N-Term(iTRAQ4plex); K35(iTRAQ4plex)	0	0.917856	24	31.7573	1.17883	27	19.2694	1.3235	32	32.3409	0.545758	21	49.1196	0	1.85576e-16	104.46	5.69552e-09	3	3238.68	1.42339	77.6062	0
High	dAGVTVVESPAk	6	1	1	I1GT20	N-Term(iTRAQ4plex); K12(iTRAQ4plex)	0	1.24107	6	10.5988	0.90128	6	5.38209	0.89904	6	4.24514	1.02489	6	10.6138	0	1.35946e-14	104.42	4.10923e-09	2	1460.82	0.456551	49.055	0
High	lIDIPVSNcLNSNISk	9	12	2	Q9M4Z1;P30523	N-Term(iTRAQ4plex); C9(Carbamidomethyl); K16(iTRAQ4plex)	0													0	5.51826e-16	104.42	4.34415e-09	2	2075.14	0.919727	73.8067	0
High	tLEITDDVLASYk	2	2	1	F2DIF8	N-Term(iTRAQ4plex); K13(iTRAQ4plex)	0	0.537334	2	23.3394	1.15365	2	2.02437	1.11192	2	9.87129	1.3711	2	1.45919	0	6.91256e-16	104.2	4.42731e-09	2	1755.96	0.106171	76.4204	0
High	aENDYTAALMSDTk	2	1	1	F2CU67	N-Term(iTRAQ4plex); K14(iTRAQ4plex)	0	1.34484	2	21.4215	1.14622	2	11.6541	0.759174	2	33.6789	0.775639	2	19.579	0	1.58378e-15	104.19	1.8577e-09	2	1817.89	1.53062	63.0246	0
High	lSLAAGGMSLPSYSDSAk	7	4	1	F2D9Z5	N-Term(iTRAQ4plex); K18(iTRAQ4plex)	0	0.824484	7	16.0005	1.07692	7	12.5282	1.05937	7	11.6099	1.15156	7	9.2341	0	3.15231e-16	104.13	4.23072e-09	2	2043.07	0.920197	71.8188	0
High	sGGGGAGGAcFk	6	1	1	F2DJM5	N-Term(iTRAQ4plex); C10(Carbamidomethyl); K12(iTRAQ4plex)	0	0.512645	6	36.1323	1.17446	6	3.064	1.29981	6	13.5807	1.12617	6	7.32892	0	1.97236e-14	104.07	1.47099e-09	2	1313.65	-4.50053	38.5957	0
High	dSPIQYFTSGGGSk	5	4	1	I1H7M5	N-Term(iTRAQ4plex); K14(iTRAQ4plex)	0	0.871081	5	5.46848	0.778092	5	15.2488	1.0938	5	2.59176	1.43543	5	7.64826	0	6.82318e-16	104.07	3.37877e-09	2	1731.88	-0.43983	70.1543	0
High	dGVIMAcDTGASYGSTLR	2	2	2	I1IRU0;Q5XUV5	N-Term(iTRAQ4plex); C7(Carbamidomethyl)	0													0	8.70428e-16	103.98	1.52979e-09	2	2017.95	0.72047	62.2016	0
High	gGETSTNSIASIFAWTR	4	3	1	F2CQL5	N-Term(iTRAQ4plex)	0	1.43724	4	11.5944	1.12108	4	8.19005	0.630946	4	11.5928	1.02373	4	9.20542	0	2.49199e-16	103.73	3.60944e-09	2	1941.98	0.472485	86.4883	0
High	aVVVHGDADDLGk	22	4	2	H9NAV6;C3VQ50	N-Term(iTRAQ4plex); K13(iTRAQ4plex)	0													0	6.3446e-16	103.71	4.77734e-09	2	1583.86	-0.462757	53.3333	0
High	vAILGAAGGIGQPLALLMk	3	3	3	F2CQR0;I1HG64;I1HPX4	N-Term(iTRAQ4plex); K19(iTRAQ4plex)	0													0	2.87969e-16	103.64	1.39918e-09	2	2081.28	0.322699	91.9994	0
High	eVLQFSNAcGAIcTTk	5	1	1	F2EHX7	N-Term(iTRAQ4plex); C9(Carbamidomethyl); C13(Carbamidomethyl); K16(iTRAQ4plex)	0	1.02052	5	17.5974	1.51164	5	10.1293	0.787178	5	10.2452	0.719572	5	26.8166	0	3.68531e-16	103.63	3.54178e-09	2	2087.05	-0.0453906	65.1689	0
High	aGMDVNcGGYIQTHGVSAYQQGk	3	2	2	Q75RZ3;Q8W011	N-Term(iTRAQ4plex); C7(Carbamidomethyl); K23(iTRAQ4plex)	0													0	2.1998e-16	103.6	2.45758e-09	3	2729.3	-0.419221	57.2935	0
High	eVDEQMINVQNk	12	30	4	I1HJF2;P93176;A5CFY6;I1GW29	N-Term(iTRAQ4plex); K12(iTRAQ4plex)	0													0	7.12036e-16	103.53	3.96586e-09	2	1734.89	0.0489864	55.5275	0
High	lLVQSLESIAEGDEk	4	2	1	B2LXU4	N-Term(iTRAQ4plex); K15(iTRAQ4plex)	0	0.436464	3	19.0531	0.978977	4	4.27825	1.61195	4	9.03177	0.932913	4	6.1368	0	4.31684e-16	103.52	5.44229e-09	2	1919.06	-0.865789	85.9406	0
High	eAIEINNSVPQGLSSSIFTR	7	5	3	F2CXB2;D9IFB7;I1IQG6	N-Term(iTRAQ4plex)	0													0	3.30622e-16	103.52	5.92027e-09	2	2306.21	0.97045	75.9459	0
High	vAFTGSYATGQk	4	6	1	Q8LGQ9	N-Term(iTRAQ4plex); K12(iTRAQ4plex)	0	0.709951	4	27.8742	1.1826	4	6.13491	0.994775	4	1.9865	1.32777	4	7.73653	0	3.32491e-13	103.45	4.59086e-09	2	1517.82	-2.33843	54.3565	0
High	vFLQQQcSPVAmPQSLAR	17	128	5	A9YWM6;Q41551;Q8H737;B8XU58;Q8W3W5	N-Term(iTRAQ4plex); C7(Carbamidomethyl); M12(Oxidation)	0													0	5.67895e-16	103.37	6.48732e-09	2	2220.14	0.579638	63.6869	0
High	eTAGQAAAAATEk	10	5	1	Q9FE55	N-Term(iTRAQ4plex); K13(iTRAQ4plex)	0	0.621433	10	38.1625	1.19432	10	13.9649	1.12154	10	9.38728	1.11877	10	6.92211	0	2.96818e-15	103.36	4.14263e-09	2	1506.8	-2.05772	44.4317	0
High	dcPQGGGGGGYGGGGGR	5	1	1	Q75QN8	N-Term(iTRAQ4plex); C2(Carbamidomethyl)	0	0.434693	5	6.26203	1.21587	5	2.90352	1.21115	5	13.9251	1.20615	5	13.5922	0	4.82602e-16	103.33	2.13677e-10	2	1609.69	-0.586535	34.5579	0
High	aSSLVVNTGTANDADLGPVISR	8	1	1	Q84MJ5	N-Term(iTRAQ4plex)	0	1.02341	6	18.9983	0.658635	5	34.6458	1.33432	8	6.88092	1.42298	6	47.01	0	5.6314e-16	103.21	6.1267e-09	2	2301.22	2.04624	66.1994	0
High	gEAGTGNVVEAVR	1	5	2	F2DDV2;Q3S861	N-Term(iTRAQ4plex)	0													0	5.83626e-16	103.13	3.80614e-09	2	1402.74	0.801707	48.5036	0
High	lGYADVVEEVSAGDGk	3	1	1	F2DQB8	N-Term(iTRAQ4plex); K16(iTRAQ4plex)	0	1.14464	3	29.1039	1.15356	3	13.6378	0.795426	3	19.035	1.01527	3	5.80223	0	6.14987e-16	103.08	6.9476e-09	2	1896.98	2.72926	73.2116	0
High	vVcDSLGYGVk	5	2	1	I1J2W9	N-Term(iTRAQ4plex); C3(Carbamidomethyl); K11(iTRAQ4plex)	0	0.912269	5	4.45198	0.950034	5	6.99488	1.04659	5	2.19385	1.15745	5	10.3117	0	2.32333e-12	103.03	4.81063e-09	2	1484.81	2.39113	58.6333	0
High	lGLLSVTSGANPVSIk	10	4	2	F2DEW5;P08823	N-Term(iTRAQ4plex); K16(iTRAQ4plex)	0													0	4.93652e-16	102.91	2.76564e-09	2	1844.11	1.76414	76.8466	0
High	yNPDTLDESVLWTESR	6	1	1	F2E8I0	N-Term(iTRAQ4plex)	0	1.63954	6	7.98409	0.619641	6	19.0667	0.912791	6	8.76935	0.751257	6	9.07939	0	4.74591e-16	102.9	2.50276e-09	2	2069	1.52822	75.5806	0
High	aAALNIVPTSTGAAk	14	7	2	F2D714;F2CWJ3	N-Term(iTRAQ4plex); K15(iTRAQ4plex)	0													0	6.87345e-16	102.89	5.0402e-09	2	1672.98	0.530411	60.0801	0
High	eNIETQTHQLIDAR	3	2	1	F2CY57	N-Term(iTRAQ4plex)	0	0.866264	3	26.5609	1.20988	3	5.3204	1.09094	3	3.603	0.94996	3	4.91567	0	9.87813e-16	102.88	4.65509e-09	2	1811.93	-3.39563	59.1886	0
High	gILGyVDEDLVSTDFQGDNR	5	6	1	A5YVV3	N-Term(iTRAQ4plex); Y5(iTRAQ4plex)	0	0.926685	5	8.43855	1.21535	5	10.0127	0.963263	5	8.32414	1.0221	5	6.23281	0	1.37159e-16	102.75	4.65851e-09	3	2501.24	-0.294816	78.2652	0
High	tENFDELMAAAAEER	5	1	1	F2DP00	N-Term(iTRAQ4plex)	0	0.926167	4	29.1074	1.23728	3	1.81666	1.13192	4	4.85418	0.760161	4	18.9058	0	4.62711e-16	102.71	1.03141e-09	2	1840.85	0.22999	77.8692	0
High	fSNLEVDLPAMMAQk	3	1	1	F2E8M3	N-Term(iTRAQ4plex); K15(iTRAQ4plex)	0	0.798366	3	7.23709	0.970875	3	0.691595	1.15917	3	4.0773	1.05087	3	0.0176521	0	3.694e-16	102.71	6.50457e-09	2	1982.03	0.240947	81.9711	0
High	gAcESAVYTLNQAGIR	5	1	1	F2CTR2	N-Term(iTRAQ4plex); C3(Carbamidomethyl)	0	0.840305	5	31.1526	0.870056	5	27.1581	1.22107	5	12.836	1.12214	5	16.6421	0	4.08003e-16	102.7	3.7458e-09	2	1853.93	0.820765	64.7523	0
High	dAADGEATSGSEk	5	2	1	O04074	N-Term(iTRAQ4plex); K13(iTRAQ4plex)	0	0.546329	5	50.2561	0.738233	5	33.7568	1.29138	5	6.19573	1.66848	5	31.7873	0	6.67352e-16	102.68	1.71295e-09	2	1525.72	-1.1095	32.5594	0
High	vSSVFHQAFVEVNEQGTEAAASTAIk	12	6	3	Q41593;C0LF32;Q9ST58	N-Term(iTRAQ4plex); K26(iTRAQ4plex)	0													0	7.13744e-17	102.51	7.91078e-09	3	3008.56	2.25539	77.2841	0
High	vGMScEGcVGAVk	3	3	1	I1GYH7	N-Term(iTRAQ4plex); C5(Carbamidomethyl); C8(Carbamidomethyl); K13(iTRAQ4plex)	0	0.871887	3	19.4778	0.945687	3	1.55617	0.828115	3	8.60695	1.67432	3	15.4106	0	5.18556e-16	102.48	2.75972e-09	2	1641.8	0.181105	51.5956	0
High	sLGcPDVEFSPEDAGR	7	2	2	F2DEL2;I1IUJ8	N-Term(iTRAQ4plex); C4(Carbamidomethyl)	0													0	8.35297e-16	102.28	1.33101e-09	2	1879.86	0.0145882	63.5141	0
High	mSLGLPVAATVNcADNTGAk	7	3	2	I1IDU1;F2ECY1	N-Term(iTRAQ4plex); C13(Carbamidomethyl); K20(iTRAQ4plex)	0													0	5.88016e-15	102.28	7.47734e-09	2	2278.19	3.57002	70.032	0
High	iGDNVmIINVDNVQEAAR	12	11	2	Q9M4Z1;P30523	N-Term(iTRAQ4plex); M6(Oxidation)	0													0	4.62935e-16	102.21	6.70309e-09	2	2131.09	0.48835	68.4439	0
High	vMANADTPGDALAAR	17	1	1	Q7XYB5	N-Term(iTRAQ4plex)	0	0.195364	16	123.552	1.34339	17	12.602	1.51175	17	5.31405	0.886599	17	10.5303	0	5.56407e-16	102.14	5.12275e-09	2	1616.82	-0.124607	56.9506	0
High	gVTFFDTSDVYGPHANEILLGk	4	1	1	I1HPG2	N-Term(iTRAQ4plex); K22(iTRAQ4plex)	0	1.00075	4	4.83322	1.02444	4	8.8612	1.01524	4	2.88222	1.05941	4	11.5343	0	1.30791e-16	102.03	8.6974e-09	3	2668.39	0.375826	79.2083	0
High	aFFANSGTEANEAAIk	4	2	1	F2CWM2	N-Term(iTRAQ4plex); K16(iTRAQ4plex)	0	0.850202	4	1.97366	0.924723	4	14.3211	1.08074	4	5.21022	1.28065	4	12.8111	0	5.77851e-16	102.01	7.20155e-09	2	1929	-0.0810281	62.77	0
High	aLDLGPAGLMLPAVESPAAAAEAVSHcR	3	1	1	F2DUF1	N-Term(iTRAQ4plex); C27(Carbamidomethyl)	0	1.14038	2	4.84349	1.05347	3	24.4154	0.778527	3	9.33476	1.47725	3	25.4212	0	1.86652e-16	101.98	9.1404e-09	3	2918.51	2.76124	85.2971	0
High	aAEVTAQVNSWVEk	13	3	2	Q9ST57;H9AXB3	N-Term(iTRAQ4plex); K14(iTRAQ4plex)	0													0	7.14527e-16	101.93	7.89329e-09	2	1819.98	0.803959	68.6699	0
High	qVFDLVHEAGLk	2	3	2	P93594;I7C0A2	N-Term(iTRAQ4plex); K12(iTRAQ4plex)	0													0	8.68742e-15	101.92	6.45901e-09	2	1643.94	0.961289	82.042	0
High	sSLcDYMVNAAADDEEMk	12	13	1	B8YLY9	N-Term(iTRAQ4plex); C4(Carbamidomethyl); K18(iTRAQ4plex)	0	0.579332	9	64.9001	0.651795	11	48.3383	1.31797	12	16.7682	2.15557	12	30.206	0	3.59591e-16	101.9	6.42426e-10	2	2337.03	0.859217	72.7318	0
High	amELDDEDISYLTNR	2	4	2	F2CVU7;I1IC17	N-Term(iTRAQ4plex); M2(Oxidation)	0													0	6.33808e-16	101.85	1.57404e-09	2	1944.89	-2.14768	68.2099	0
High	aFVVHELEDDLGk	7	6	1	O24400	N-Term(iTRAQ4plex); K13(iTRAQ4plex)	0	1.56124	7	11.0335	1.14294	7	5.48444	0.453375	7	22.6021	1.19061	7	6.65524	0	6.10216e-16	101.8	8.22563e-09	2	1759.95	-0.271922	82.9647	0
High	tNANSMVSHIAGk	9	7	3	B2CGM5;F2E9N0;B2CGM6	N-Term(iTRAQ4plex); K13(iTRAQ4plex)	0													0	6.5096e-16	101.71	7.53448e-09	2	1617.86	0.277605	58.0652	0
High	lFATLDGLDHAAk	5	5	2	F2CYX3;A4UQP4	N-Term(iTRAQ4plex); K13(iTRAQ4plex)	0													0	5.22343e-13	101.65	8.55232e-09	2	1659.93	0.261886	84.0048	0
High	qIANNVFTNMGk	6	1	1	Q7XYB5	N-Term(iTRAQ4plex); K12(iTRAQ4plex)	0	0.309926	6	26.3904	1.78637	6	12.6776	0.782308	6	7.22608	1.35727	6	5.1529	0	9.38183e-14	101.59	7.81144e-09	2	1624.87	-2.09828	65.1415	0
High	gILAADESTGTIGk	20	7	4	C1J958;C1J959;F2CR16;I1GXE4	N-Term(iTRAQ4plex); K14(iTRAQ4plex)	0													0	7.14791e-16	101.47	9.70549e-09	2	1620.9	-0.31766	58.484	0
High	tLNPYVTGNSVIAMk	3	1	1	Q5XUV5	N-Term(iTRAQ4plex); K15(iTRAQ4plex)	0	1.27459	3	8.85086	1.00507	3	9.85317	0.89093	3	6.34354	0.894778	3	10.7958	0	5.72326e-16	101.42	8.9886e-09	2	1896.05	0.897788	69.9006	0
High	aMELDDEDISYLTNR	5	4	2	F2CVU7;I1IC17	N-Term(iTRAQ4plex)	0													0	6.88362e-16	101.38	2.22701e-09	2	1928.91	2.91904	72.7775	0
High	sINPDEAVAYGASVQAAILSGEGNEk	37	1	1	Q9SAU8	N-Term(iTRAQ4plex); K26(iTRAQ4plex)	0	1.03141	30	23.5589	1.14752	32	21.6326	1.02201	35	28.6182	1.07385	28	19.3353	0	2.86033e-16	101.37	1.04203e-08	3	2878.47	-0.567978	83.2278	0
High	iDATANDVPGEFDVQGYPTLYFVTPSGk	34	6	1	Q9FE55	N-Term(iTRAQ4plex); K28(iTRAQ4plex)	0	0.573835	30	35.6808	1.44464	34	12.7158	1.15772	34	11.4259	0.96827	30	10.9372	0	2.98284e-16	101.36	8.51046e-09	3	3289.65	-1.09963	83.7473	0
High	vVVADNVHDVVFk	20	14	2	B9A8E3;B9A8E2	N-Term(iTRAQ4plex); K13(iTRAQ4plex)	0													0	7.31982e-16	101.34	8.41386e-09	2	1728.99	-1.15407	71.7722	0
High	eLGEGGIDNYLSIk	10	3	1	Q8LGQ9	N-Term(iTRAQ4plex); K14(iTRAQ4plex)	0	0.586274	10	15.2707	0.995069	10	12.4422	1.40636	10	10.7179	0.986619	10	9.91987	0	5.02993e-16	101.34	9.2108e-09	2	1795.97	0.616107	73.6218	0
High	aTPEEVASYTLk	4	3	2	F2ELD1;C0KTA6	N-Term(iTRAQ4plex); K12(iTRAQ4plex)	0													0	1.70702e-12	101.29	8.55587e-09	2	1596.87	0.315011	63.5909	0
High	eADVDGDGQINYDEFVk	11	4	1	P94058	N-Term(iTRAQ4plex); K17(iTRAQ4plex)	0	1.21369	11	1.96758	0.998856	11	11.1966	0.932938	11	12.0573	0.945036	11	16.0682	0	1.78484e-15	101.29	3.03152e-09	2	2202.04	-0.629003	67.3786	0
High	iIDSFPAGADVVEk	3	1	1	F2CTA8	N-Term(iTRAQ4plex); K14(iTRAQ4plex)	0	1.07744	3	0.176431	1.09468	3	3.82271	1.07761	3	14.3513	0.842933	3	9.36384	0	1.55951e-14	101.25	1.05098e-08	2	1748.97	-0.217703	70.4361	0
High	sAASNAAFSPVSLHSALSLLAAGAGSATR	8	3	1	C0LF32	N-Term(iTRAQ4plex)	0	0.318446	2	13.5134	0.754329	4	51.1835	0.548327	5	39.2301	3.75998	7	19.0064	0	1.26227e-16	101.21	1.12995e-08	3	2829.5	0.0609955	90.8829	0
High	tVAASSPYAAAQDSR	2	1	1	F2DNL6	N-Term(iTRAQ4plex)	0	0.651064	2	31.4056	0.952076	2	1.16666	1.2876	2	0.163453	1.14237	2	24.0785	0	1.17129e-15	101.18	5.25835e-09	2	1638.82	0.0292095	48.4797	0
High	qAFDEAIAELDSLGEESYk	9	4	1	F2CRF1	N-Term(iTRAQ4plex); K19(iTRAQ4plex)	0	1.30465	8	13.6758	1.19713	7	3.78315	0.991743	8	12.8354	0.582659	6	41.0426	0	1.32906e-12	101.12	6.88845e-09	2	2403.19	5.20372	77.7482	0
High	dAVANTLGMGGDNATk	2	1	1	A7VL27	N-Term(iTRAQ4plex); K16(iTRAQ4plex)	0	0.945732	2	51.8083	0.581021	2	80.3396	0.434628	2	19.6992	2.36365	2	61.6706	0	7.9555e-16	101.06	6.11859e-09	2	1822.92	-1.40259	56.2229	0
High	iEVSAQNTWIGk	1	3	1	F2DTB2	N-Term(iTRAQ4plex); K12(iTRAQ4plex)	0	1.65381	1		1.13998	1		0.581663	1		0.707964	1		0	2.40535e-13	101.05	9.94894e-09	2	1633.92	3.57472	65.1905	0
High	xHGAQEGQAGTGAFPR	50	73	8	Q5UHH1;C3VWG0;C8CAI4;C3VWJ7;A4GFR0;A4GFW1;I6Q083;A4GFX4	N-Term(iTRAQ4plex); X1(E)	0													0	6.9025e-16	101.04	3.71486e-09	2	1756.85	2.24163	47.4463	0
High	sINPDEAVAYGAAVQAAILSGEGNQk	15	2	2	F2E4C2;I1H6X1	N-Term(iTRAQ4plex); K26(iTRAQ4plex)	0													0	2.99691e-16	101.01	1.20777e-08	3	2861.49	0.234689	86.1915	0
High	vALDSDDALFGGFSR	12	11	3	G3CCE7;B9W4U7;O24397	N-Term(iTRAQ4plex)	0													0	6.08457e-16	100.96	5.16682e-09	2	1713.86	-0.297382	79.3049	0
High	vDVSAPEQcPPEGR	5	1	1	I1ITX3	N-Term(iTRAQ4plex); C9(Carbamidomethyl)	0	1.03334	5	10.0861	0.861501	5	4.67012	1.10896	5	6.12275	1.21949	5	15.7611	0	8.53127e-15	100.95	2.53111e-09	2	1684.81	-0.304791	48.692	0
High	eAGSTMAVVAEQTk	11	1	1	Q9FS79	N-Term(iTRAQ4plex); K14(iTRAQ4plex)	0	0.814137	11	12.1584	0.927527	11	10.4943	1.31934	11	8.42998	0.892662	11	10.6009	0	5.20738e-16	100.89	8.45256e-09	2	1709.9	0.69265	54.9742	0
High	vNVGVLAAcAPSk	6	2	2	Q8H0K8;A7UME2	N-Term(iTRAQ4plex); C9(Carbamidomethyl); K13(iTRAQ4plex)	0													0	4.81302e-14	100.83	8.06213e-09	2	1573.9	-0.913407	61.6868	0
High	qEVQGGQYGSETGGGQQQGGGYHGVTVGR	10	2	1	Q0Q5D4	N-Term(iTRAQ4plex)	0	0.510176	7	30.3966	0.642963	9	52.8071	1.55217	10	14.5453	1.64092	10	32.6052	0	2.79674e-16	100.81	3.72188e-09	3	3022.42	1.51727	48.437	0
High	vVSYSVVDGELVSFYk	21	2	2	Q0IJ88;I1IYL7	N-Term(iTRAQ4plex); K16(iTRAQ4plex)	0													0	4.08428e-16	100.8	1.23101e-08	2	2079.13	1.76831	79.9458	0
High	dAPMFVVGVNEDk	10	10	2	C7C4X1;A3RHT3	N-Term(iTRAQ4plex); K13(iTRAQ4plex)	0													0	1.43792e-14	100.77	1.58126e-08	2	1708.88	0.557557	68.1778	0
High	cPAELAHGANAGLDIAVR	8	3	1	Q945R5	N-Term(iTRAQ4plex); C1(Carbamidomethyl)	0	0.750149	8	26.7531	0.966965	8	9.33672	1.2694	8	9.83003	1.00465	8	5.96254	0	4.06896e-16	100.76	8.73878e-09	2	1979.03	0.21724	61.9981	0
High	vFEVSLADLQNDEDQAYR	11	2	1	Q7XY23	N-Term(iTRAQ4plex)	0	1.40349	9	10.9236	1.2344	9	8.03809	0.965497	9	38.6407	0.658137	7	18.0705	0	5.42826e-16	100.76	5.10811e-09	2	2256.09	1.29023	79.8871	0
High	qMGLSDQDIVALSGGHTLGR	7	4	1	O23983	N-Term(iTRAQ4plex)	0	1.09976	7	13.5332	0.977858	7	13.8442	1.23659	7	11.3379	0.672363	7	33.7425	0	3.39774e-16	100.73	9.53052e-09	3	2199.13	0.64756	70.8859	0
High	nQLETYVYNMk	5	4	2	I1HWC7;F2CS54	N-Term(iTRAQ4plex); K11(iTRAQ4plex)	0													0	5.19046e-15	100.69	8.7912e-09	2	1690.87	-0.302898	73.3527	0
High	vLIAVADNVGSk	10	3	1	F2DBD4	N-Term(iTRAQ4plex); K12(iTRAQ4plex)	0	1.30699	10	17.2807	1.20596	10	14.2025	0.90129	10	18.7392	0.568282	9	49.7738	0	3.97274e-13	100.67	6.63347e-09	2	1473.89	0.931227	66.8065	0
High	qGYDSPYHVSAEQQAASPmVAk	7	16	1	E4W506	N-Term(iTRAQ4plex); M19(Oxidation); K22(iTRAQ4plex)	0	0.608366	7	36.6772	1.23983	7	7.27057	1.35121	7	14.8519	1.11145	7	7.18701	0	3.34794e-16	100.63	5.96828e-09	3	2668.29	-0.485309	54.3742	0
High	yTSDVNIVSNAScTTNcLAPLAk	29	9	2	C7C4X1;A3RHT3	N-Term(iTRAQ4plex); C13(Carbamidomethyl); C17(Carbamidomethyl); K23(iTRAQ4plex)	0													0	5.81802e-16	100.63	9.04324e-09	2	2787.39	1.34278	69.403	0
High	vTGGEVGAASSLAPk	14	3	2	I1ICW5;F2DEP3	N-Term(iTRAQ4plex); K15(iTRAQ4plex)	0													0	5.28487e-16	100.6	9.68076e-09	2	1631.92	-1.21239	54.6006	0
High	nIEYLTLGVDDQPLFxGR	60	65	4	P93594;Q5PXU9;Q5PXX5;I1GTP9	N-Term(iTRAQ4plex); X16(H)	0													0	7.01649e-16	100.44	1.06902e-08	2	2231.16	0.104109	77.6886	0
High	vTFDEPNPFASENEEAAPVcYR	5	1	1	F2DF10	N-Term(iTRAQ4plex); C20(Carbamidomethyl)	0	1.05039	5	20.6622	0.90754	5	4.24106	1.04897	5	31.6024	0.884951	5	21.2439	0	3.99291e-16	100.33	2.00195e-09	3	2686.22	0.0749749	73.8141	0
High	dANAALEINPDSAk	5	2	2	I1J2G4;H6BDC9	N-Term(iTRAQ4plex); K14(iTRAQ4plex)	0													0	6.30835e-16	100.29	1.30676e-08	2	1716.9	-0.304745	55.9153	0
High	vYAEGGDTLLDDAAR	5	1	1	F2E3J2	N-Term(iTRAQ4plex)	0	0.91095	4	4.66645	1.16619	5	12.2791	1.0842	5	8.8119	0.993751	5	23.247	0	6.99189e-16	100.28	5.23628e-09	2	1709.85	1.58629	65.1135	0
High	eVEEEDEEESDk	2	2	1	P40621	N-Term(iTRAQ4plex); K12(iTRAQ4plex)	0	2.9627	2	8.50864	0.273666	2	4.04084	0.382339	2	59.5908	0.228356	2	10.4617	0	7.49291e-16	100.24	9.08388e-10	2	1754.77	2.97389	39.4452	0
High	tAEQTPLSALYVSk	7	2	1	Q8LST6	N-Term(iTRAQ4plex); K14(iTRAQ4plex)	0	1.18406	7	12.6362	1.10907	7	5.4428	0.807715	7	7.94636	0.996767	7	10.1435	0	5.36786e-16	100.23	1.13336e-08	2	1796.01	1.50354	70.645	0
High	qAVAGASGGNASAGDSFER	8	4	2	Q334I0;Q334I1	N-Term(iTRAQ4plex)	0													0	2.33856e-15	100.23	3.01123e-09	2	1895.9	1.17883	46.0504	0
High	nQVAMNPTNTVFDAk	10	8	6	B5L808;F2DYT5;F2E4C2;Q9SAU8;I1HIQ7;I1H6X1	N-Term(iTRAQ4plex); K15(iTRAQ4plex)	0													0	1.24467e-15	100.2	1.0863e-08	2	1938	-1.23398	62.6305	0
High	tGEDVEVIGLTESGPVk	4	1	1	F2DXB7	N-Term(iTRAQ4plex); K17(iTRAQ4plex)	0	1.00537	4	17.1942	0.864442	4	29.3251	0.980368	4	14.2628	1.07519	4	28.9312	0	6.98586e-16	100.17	1.26789e-08	2	2018.09	0.236951	67.198	0
High	eYGITAENVIAAAk	4	1	1	F2DEY7	N-Term(iTRAQ4plex); K14(iTRAQ4plex)	0	1.29289	4	8.79376	1.20861	4	3.96873	0.787353	4	17.9982	0.912415	4	11.1386	0	5.33434e-16	100.14	1.15225e-08	2	1737.96	0.629096	71.0097	0
High	dAPmFVVGVNEDk	6	10	2	C7C4X1;A3RHT3	N-Term(iTRAQ4plex); M4(Oxidation); K13(iTRAQ4plex)	0													0	1.012e-12	100.11	1.44688e-08	2	1724.87	-2.30276	61.196	0
High	tETSPEDVGGMHAAAGILTAR	10	2	2	F2DCE3;I1HJJ6	N-Term(iTRAQ4plex)	0													0	1.97826e-15	100.09	8.42851e-09	2	2228.11	-0.202728	64.5258	0
High	cDVIVINTPLTEk	14	1	1	I1GYL4	N-Term(iTRAQ4plex); C1(Carbamidomethyl); K13(iTRAQ4plex)	0	0.501323	14	58.4364	1.05657	14	14.5889	1.4026	14	11.3703	1.10191	14	10.5882	0	1.0606e-13	100.04	1.28759e-08	2	1790	0.0618726	69.4592	0
High	eWAPGAHSAALVGDFNNWNPNADTMTR	3	16	2	G3CCE7;B9W4U7	N-Term(iTRAQ4plex)	0													0	1.55047e-16	100.02	3.05092e-09	3	3086.43	1.10298	74.9427	0
High	vIPDFMcQGGDFTk	13	1	1	Q93XQ6	N-Term(iTRAQ4plex); C7(Carbamidomethyl); K14(iTRAQ4plex)	0	1.10899	13	27.0785	0.94341	13	17.0737	0.760704	13	22.9674	1.04663	13	18.5915	0	7.24328e-12	100	5.79e-09	2	1902.94	1.65936	77.1939	0
High	gNVEYIAGGATQNSIR	9	1	1	I1IBR3	N-Term(iTRAQ4plex)	0	1.11603	9	3.54461	0.87566	9	9.97882	1.05831	9	12.9498	0.967272	9	19.3255	0	5.67764e-16	99.99	9.50185e-09	2	1793.93	1.30003	55.8183	0
High	aGEGAVGVPLFQAQWGAR	14	3	2	Q7XYC3;Q0Q5E3	N-Term(iTRAQ4plex)	0													0	3.51321e-16	99.87	1.28592e-08	2	1958.04	-0.133715	78.5014	0
High	aQVNGWQDLSEALLk	3	2	1	Q7M1Z3	N-Term(iTRAQ4plex); K15(iTRAQ4plex)	0	0.316516	3	34.6285	0.167646	3	58.6187	0.201651	2	45.1961	4.64031	3	12.9016	0	5.91379e-16	99.84	1.41934e-08	2	1960.08	0.56002	84.5472	0
High	iIYGGSVNAANcAELAk	4	3	1	F2DTB2	N-Term(iTRAQ4plex); C12(Carbamidomethyl); K17(iTRAQ4plex)	0	1.55334	4	10.9468	0.911363	4	7.95075	0.887674	4	5.56492	0.655055	4	26.1717	0	5.14867e-16	99.8	1.32724e-08	2	2039.09	3.03857	62.5487	0
High	eTAGQAAAADTEk	14	5	1	B9A8E2	N-Term(iTRAQ4plex); K13(iTRAQ4plex)	0	0.433121	14	40.1749	1.45483	14	2.84647	1.08615	14	5.87186	1.2538	14	19.5271	0	3.43785e-14	99.77	7.05385e-09	2	1550.79	-1.81731	38.7191	0
High	eGVVYGAGIGPGVYDIHSPR	9	4	1	Q4LB13	N-Term(iTRAQ4plex)	0	1.6276	9	14.4354	0.965451	8	18.9432	0.842878	8	30.0873	0.871179	9	28.7586	0	3.31321e-16	99.65	1.17064e-08	2	2187.13	-0.300543	65.7769	0
High	yLSGEAEQIEWSk	12	1	1	Q43772	N-Term(iTRAQ4plex); K13(iTRAQ4plex)	0	1.16647	12	14.1767	1.15156	12	8.61256	1.00875	12	9.81228	0.705936	12	15.1957	0	6.25629e-16	99.55	9.28934e-09	2	1827.94	-0.0296473	68.3495	0
High	tEAIFPATLETISNVGk	1	3	2	F2D4I9;I1H4H3	N-Term(iTRAQ4plex); K17(iTRAQ4plex)	0													0	2.5762e-15	99.48	1.41407e-08	2	2079.16	2.39421	80.6921	0
High	nkETAGQAAAAATEk	12	5	1	Q9FE55	N-Term(iTRAQ4plex); K2(iTRAQ4plex); K15(iTRAQ4plex)	0	0.486268	12	52.5884	1.13516	12	9.63071	1.38605	12	14.9973	1.00967	12	23.6281	0	4.35849e-15	99.47	1.33542e-08	2	1893.04	-1.10762	42.2724	1
High	dGGGYGGGGGGGYGGSR	5	1	1	Q0KIW2	N-Term(iTRAQ4plex)	0	0.705506	5	23.1413	1.17919	5	4.8533	1.06595	5	3.87809	1.11503	5	14.2607	0	4.4627e-16	99.37	4.62445e-10	2	1531.66	-0.352827	38.4898	0
High	qEDAEDAEAESGDHADAEEAk	1	1	1	F2D7X4	N-Term(iTRAQ4plex); K21(iTRAQ4plex)	0	1.50679	1		0.801776	1		0.90378	1		0.799957	1		0	3.78834e-16	99.26	8.35967e-10	3	2505.07	-1.35544	42.0438	0
High	lDDVGYDDVGGVRk	6	1	1	F2EL23	N-Term(iTRAQ4plex); K14(iTRAQ4plex)	0	1.25826	6	10.1422	0.949208	6	6.76067	1.02811	6	6.9537	0.770086	6	14.7969	0	5.58453e-12	99.25	1.30795e-08	2	1795.94	-1.29066	63.7413	1
High	yTQGFSGADITEIcQR	20	4	2	F2EL23;I1H9M9	N-Term(iTRAQ4plex); C14(Carbamidomethyl)	0													0	5.10331e-16	99.24	4.4076e-09	2	1989.95	0.43343	66.7351	0
High	fGFAPADVAVLTDGR	4	2	1	G8GKP0	N-Term(iTRAQ4plex)	0	2.08409	3	1.14366	1.12466	3	26.3226	0.450357	3	16.5172	0.231951	2	58.0775	0	4.81814e-15	99.23	1.86561e-08	2	1679.89	0.480325	80.3004	0
High	lGVTQcTIAHALEk	9	7	2	F2DXJ9;O82073	N-Term(iTRAQ4plex); C6(Carbamidomethyl); K14(iTRAQ4plex)	0													0	6.26808e-16	99.17	1.50598e-08	2	1829.02	0.374971	75.906	0
High	dAPmFVcGVNEk	8	9	2	F2D6I8;A5YVV3	N-Term(iTRAQ4plex); M4(Oxidation); C7(Carbamidomethyl); K12(iTRAQ4plex)	0													0	1.40932e-13	99.16	5.83033e-09	2	1670.81	-1.41627	55.7795	0
High	aPNGDAWVETTDGk	2	4	3	F2D7B8;F2D0D8;I1HAK6	N-Term(iTRAQ4plex); K14(iTRAQ4plex)	0													0	3.33978e-14	99.14	8.22818e-09	2	1748.87	0.56701	56.1062	0
High	aLGNVGAELAHQVPGR	2	2	1	F2D5M2	N-Term(iTRAQ4plex)	0	0.921889	2	7.97909	0.969042	2	5.89601	1.15543	2	8.94581	0.976136	2	21.778	0	1.64764e-15	99.12	1.60853e-08	2	1732.96	-1.12542	64.0747	0
High	nAMMMGADSYETEDEISR	18	8	1	P12299	N-Term(iTRAQ4plex)	0	0.348826	16	42.9904	0.905945	17	19.9411	1.6245	18	8.13975	1.12748	16	15.0811	0	4.24277e-16	99.08	5.12918e-10	2	2193.92	0.301159	64.0684	0
High	fAAVPSGGGAIAVGAPAAASGGGAAPAAESk	13	1	1	Q7XYD5	N-Term(iTRAQ4plex); K31(iTRAQ4plex)	0	1.0426	13	32.8222	1.23138	13	15.4063	1.06742	13	10.9086	0.633207	9	50.6194	0	1.12764e-16	99.08	2.02016e-08	3	2826.5	0.496396	62.5586	0
High	lGAAHLGLGDAASAAAAYEk	3	2	1	F8RP11	N-Term(iTRAQ4plex); K20(iTRAQ4plex)	0	0.928635	3	4.8878	0.911976	3	10.0122	1.06807	3	2.039	1.18462	3	11.9837	0	6.39861e-16	99.05	1.69503e-08	2	2145.16	2.39802	66.7391	0
High	vANPIVEMDGDEMTR	5	3	1	F2CQL5	N-Term(iTRAQ4plex)	0	1.64624	5	5.6163	1.09714	5	4.04622	0.634435	5	25.282	0.797956	5	11.7514	0	5.66437e-15	99.03	3.89456e-09	2	1820.86	0.232407	69.0053	0
High	aIGSGSEGADSSLQEQFNk	4	2	1	F2E3X4	N-Term(iTRAQ4plex); K19(iTRAQ4plex)	0	1.31223	4	9.31318	0.979369	4	17.9264	0.890556	4	4.00412	0.994376	4	17.6248	0	6.04296e-16	99.02	1.19926e-08	2	2213.1	1.90682	58.2528	0
High	aIWTSIQGDLSGFk	10	76	6	Q5BLQ9;Q5BLR0;A8QRK0;Q5BLQ7;I0J8Q7;Q43657	N-Term(iTRAQ4plex); K14(iTRAQ4plex)	0													0	3.29076e-15	98.96	1.60092e-08	2	1810.99	0.118755	85.5888	0
High	aVTFSDLHTADGLk	11	1	1	P29546	N-Term(iTRAQ4plex); K14(iTRAQ4plex)	0	0.865303	11	8.07626	1.0986	11	9.49457	1.1186	11	6.35423	0.950234	11	8.39849	0	4.9502e-16	98.95	1.94464e-08	2	1762.96	0.0601494	70.5354	0
High	gYISPYFVTDSEk	16	4	3	I1HW10;Q43831;I1H1D0	N-Term(iTRAQ4plex); K13(iTRAQ4plex)	0													0	1.64459e-14	98.8	1.18116e-08	2	1793.92	1.40232	69.5907	0
High	aVEPVAPFGVcYDTk	8	1	1	A7UME2	N-Term(iTRAQ4plex); C11(Carbamidomethyl); K15(iTRAQ4plex)	0	0.566211	8	43.1253	0.536693	8	55.486	1.15416	8	9.8692	2.05239	8	21.2357	0	1.09066e-14	98.74	1.35664e-08	2	1941	0.0144547	68.9676	0
High	sQVFSTAADNQTQVGIR	11	2	1	C3V133	N-Term(iTRAQ4plex)	0	1.5599	10	21.6053	0.875089	9	19.9006	0.968702	10	20.0171	0.605685	9	59.4388	0	6.93302e-16	98.74	1.47426e-08	2	1966.01	1.39228	58.4785	0
High	sQDLAQPLVAAQIPFk	4	3	2	F2DHC4;I1HHX5	N-Term(iTRAQ4plex); K16(iTRAQ4plex)	0													0	5.25813e-16	98.71	1.50265e-08	2	2014.16	2.25884	75.299	0
High	dYGEESEGLNIVQEYVk	5	1	1	I1H2J4	N-Term(iTRAQ4plex); K17(iTRAQ4plex)	0	1.24565	5	1.31641	1.09374	5	6.93383	0.984446	5	13.7629	0.644838	5	48.0386	0	3.66594e-16	98.65	1.20288e-08	2	2260.12	0.0968498	77.0821	0
High	acAAQTNATFLk	2	4	1	D3G8A3	N-Term(iTRAQ4plex); C2(Carbamidomethyl); K12(iTRAQ4plex)	0	0.597558	2	17.6267	0.782531	2	16.9882	1.34449	2	0.431284	1.36245	2	2.17824	0	7.15972e-16	98.61	1.38547e-08	2	1583.85	0.587036	54.2703	0
High	gGHELSLSTGNAGGR	8	6	1	O24400	N-Term(iTRAQ4plex)	0	1.25216	8	11.4215	1.06218	8	8.69103	0.946509	8	20.463	0.954398	8	17.5896	0	3.5839e-15	98.56	9.67547e-09	2	1556.79	0.174951	49.662	0
High	fAPVGESYASGSEDGTIR	3	3	1	I1GXL3	N-Term(iTRAQ4plex)	0	0.911876	1		1.11159	1		1.93358	2	88.0121	0.815122	1		0	5.68078e-16	98.55	8.05705e-09	2	1986.95	0.0453043	60.5423	0
High	gILAMDESNATcGk	8	5	3	F2ELD1;F2D6R8;C0KTA6	N-Term(iTRAQ4plex); C12(Carbamidomethyl); K14(iTRAQ4plex)	0													0	6.95793e-16	98.54	7.52978e-09	2	1754.86	-1.08626	59.5354	0
High	sTVEGITGIISk	13	3	2	F2DCS7;I1HG69	N-Term(iTRAQ4plex); K12(iTRAQ4plex)	0													0	6.81069e-16	98.51	1.37124e-08	2	1492.88	-0.104149	67.5594	0
High	ySNSDTVVYVGcGER	4	5	1	Q1W681	N-Term(iTRAQ4plex); C12(Carbamidomethyl)	0	0.877678	4	17.8606	0.881436	4	11.2569	1.21269	4	4.33146	1.13175	4	4.7019	0	5.92411e-16	98.45	3.1007e-09	2	1849.85	-1.31043	56.3369	0
High	yGQSQSVQGQSQSQk	22	4	2	B2CGM5;B2CGM6	N-Term(iTRAQ4plex); K15(iTRAQ4plex)	0													0	3.8273e-16	98.44	1.26033e-08	2	1927.97	0.0112579	37.3183	0
High	lQELVNLVVVcGDHGk	8	4	2	Q43223;I1GS62	N-Term(iTRAQ4plex); C11(Carbamidomethyl); K16(iTRAQ4plex)	0													0	5.67411e-16	98.42	1.81433e-08	2	2068.14	-0.994414	83.6256	0
High	lGYFAVDTDSTPEk	4	1	1	I1HCS5	N-Term(iTRAQ4plex); K14(iTRAQ4plex)	0	0.925623	4	22.7881	1.01126	4	9.11445	1.07912	4	16.8371	0.984212	4	19.0839	0	2.24353e-15	98.4	1.26187e-08	2	1830.94	0.617333	68.026	0
High	vVTIDGYEDVPVNSEk	3	5	1	I3VKD2	N-Term(iTRAQ4plex); K16(iTRAQ4plex)	0	1.08307	3	17.987	0.491973	3	4.46385	1.04743	3	7.82635	1.47536	3	10.2162	0	5.013e-16	98.38	2.25658e-08	2	2052.08	0.730846	63.7277	0
High	eIVASAPVVVFSk	6	6	1	B5A8A6	N-Term(iTRAQ4plex); K13(iTRAQ4plex)	0	0.550534	6	57.8227	0.822232	6	28.0061	1.09859	6	3.67547	1.67998	6	14.7804	0	9.24591e-14	98.29	1.24457e-08	2	1633.97	-1.14823	70.3347	0
High	gSSSGDAGGAADR	2	1	1	F2EL23	N-Term(iTRAQ4plex)	0	1.03529	2	27.2761	1.04327	2	5.72859	0.891854	2	6.83813	1.12529	2	39.2718	0	1.30213e-14	98.27	1.48936e-09	2	1251.57	-0.0730818	26.2938	0
High	eLVSNASDALDk	2	6	4	Q43638;F2DY59;F2E2M4;I1II25	N-Term(iTRAQ4plex); K12(iTRAQ4plex)	0													0	6.24558e-15	98.25	1.42142e-08	2	1549.83	-1.02583	57.1971	0
High	sFGIGAANVAGPILESIk	2	2	1	F2D8Y6	N-Term(iTRAQ4plex); K18(iTRAQ4plex)	0	2.01115	2	13.6816	1.35655	2	3.11146	0.287853	2	91.4284	0.33611	2	13.2044	0	5.66995e-16	98.18	1.30843e-08	3	2032.17	1.26081	84.1286	0
High	tIDANVSEAEGIYSALEk	7	2	1	F2DDP7	N-Term(iTRAQ4plex); K18(iTRAQ4plex)	0	1.5098	7	9.3029	0.814001	7	18.3432	0.881587	7	6.66936	0.747713	6	9.80293	0	4.34315e-16	98.18	1.83378e-08	2	2198.15	1.87753	79.2443	0
High	vmANADTPGDALAAR	12	1	1	Q7XYB5	N-Term(iTRAQ4plex); M2(Oxidation)	0	0.325573	9	48.8565	1.2571	12	12.0585	1.47736	12	12.3216	0.875113	11	18.5195	0	1.42824e-15	98.17	9.86824e-09	2	1632.81	-0.298602	51.4951	0
High	aYYGAVEEFSGk	15	7	1	B9A8E3	N-Term(iTRAQ4plex); K12(iTRAQ4plex)	0	0.479531	15	42.8506	1.88726	15	10.1376	0.77187	15	14.2818	1.2358	15	14.8552	0	1.93714e-14	98.16	1.0861e-08	2	1608.81	-1.49288	74.9115	0
High	vLLNNcQEAFEGADSLR	5	4	2	Q03387;Q41583	N-Term(iTRAQ4plex); C6(Carbamidomethyl)	0													0	4.38757e-16	98.05	2.12295e-08	2	2080.02	-0.404216	69.9649	0
High	gccTGIQNLLAEANNSPDR	1	7	1	D2T2K0	N-Term(iTRAQ4plex); C2(Carbamidomethyl); C3(Carbamidomethyl)	0	2.00805	1		0.691917	1		0.504377	1		0.909116	1		0	3.83317e-16	97.95	5.28269e-09	2	2234.04	1.39422	71.6883	0
High	iINEPTAAAIAYGLDkR	6	2	1	F2CS54	N-Term(iTRAQ4plex); K16(iTRAQ4plex)	0	0.789413	6	17.2749	1.03639	6	3.91809	1.18994	6	9.95971	1.04252	6	6.05503	0	2.34891e-13	97.9	1.85211e-08	2	2104.2	1.13637	72.8054	1
High	wSPExAAAcEVWk	55	120	2	P11383;Q539W8	N-Term(iTRAQ4plex); X5(I); C9(Carbamidomethyl); K13(iTRAQ4plex)	0													0	6.87122e-16	97.88	1.97552e-08	2	1834.94	-0.515977	78.2018	0
High	gVLNIVHGTHDVVNNIcDDEAIk	2	3	1	Q84MJ5	N-Term(iTRAQ4plex); C17(Carbamidomethyl); K23(iTRAQ4plex)	0	1.15206	2	13.5887	0.938298	2	2.61284	0.972426	2	4.2051	1.00576	2	12.2527	0	3.08391e-16	97.86	2.46259e-08	3	2820.46	1.36514	69.2794	0
High	gLPEGFSGAGGNANAGGGDGGVQEGVNDWk	1	1	1	Q8H0B8	N-Term(iTRAQ4plex); K30(iTRAQ4plex)	0	0.158678	1		0.308776	1		0.482646	1		4.11175	1		0	3.54627e-16	97.86	7.3002e-09	3	3062.44	-0.344433	66.837	0
High	vTTTIGFGSPNk	4	2	2	F2DEY7;I1H1V5	N-Term(iTRAQ4plex); K12(iTRAQ4plex)	0													0	1.806e-12	97.85	1.78988e-08	2	1509.85	1.7328	58.3374	0
High	qAITAAGSGcMAALDAEHYLQEVGAQEGk	1	6	1	I1ID59	N-Term(iTRAQ4plex); C10(Carbamidomethyl); K29(iTRAQ4plex)	0	1.47833	1		0.868865	1		0.940846	1		0.690243	1		0	3.0711e-16	97.8	1.30444e-08	3	3264.59	1.16402	80.1925	0
High	lDWGPDEIcSDDTk	1	1	1	P08117	N-Term(iTRAQ4plex); C9(Carbamidomethyl); K14(iTRAQ4plex)	0	1.26227	1		1.40438	1		0.727223	1		0.679845	1		0	7.48383e-12	97.79	7.85131e-09	2	1938.9	0.660717	67.7402	0
High	iDMSEYMEQHSVAR	3	15	2	Q334I0;Q334I1	N-Term(iTRAQ4plex)	0													0	3.73907e-13	97.78	3.39285e-09	2	1839.84	-3.10417	63.2539	0
High	vEGGGNAGNALTGAAR	1	1	1	F2D5C1	N-Term(iTRAQ4plex)	0	1.49099	1		0.912968	1		0.699826	1		1.03192	1		0	4.31899e-13	97.72	1.29234e-08	2	1558.8	-0.558936	46.9233	0
High	vQGGSPYGAGTFAGDGSR	7	3	1	F2DBD5	N-Term(iTRAQ4plex)	0	0.885308	7	17.5874	1.09852	7	5.93894	0.970637	7	9.49062	1.15633	7	6.4642	0	3.74761e-16	97.72	7.34497e-09	2	1827.88	0.551153	54.0832	0
High	nPEEIPWGEAGADYVVESTGVFTDk	111	6	2	C7C4X1;A3RHT3	N-Term(iTRAQ4plex); K25(iTRAQ4plex)	0													0	4.14075e-16	97.6	1.49712e-08	3	2998.46	1.00161	91.5789	0
High	vcMLGDAQHVGEAEk	4	2	1	F2E3U8	N-Term(iTRAQ4plex); C2(Carbamidomethyl); K15(iTRAQ4plex)	0	1.45211	4	2.99434	0.977377	4	7.12566	1.0079	4	11.0132	0.44878	4	7.18908	0	5.84731e-16	97.49	1.21736e-08	2	1931.95	-1.30781	63.0262	0
High	eFANVDcSYGLSPEELR	6	3	1	F2D807	N-Term(iTRAQ4plex); C7(Carbamidomethyl)	0	1.40305	6	9.38918	0.967604	5	5.36831	0.913091	5	7.69546	0.79516	4	7.82714	0	4.85262e-16	97.41	5.73703e-09	2	2130	1.66729	70.1805	0
High	tGPYcYPGMGLPSNPLEGcR	19	1	1	D2TGC2	N-Term(iTRAQ4plex); C5(Carbamidomethyl); C19(Carbamidomethyl)	0	0.141544	9	173.922	0.691119	17	22.3852	1.4673	18	12.448	1.97027	17	18.1895	0	3.27932e-16	97.37	4.56246e-09	2	2370.08	0.544279	73.2533	0
High	vTAQDLEDTYNPPFR	6	1	1	F2DYA5	N-Term(iTRAQ4plex)	0	1.27323	6	12.2826	0.977574	6	12.3499	1.03551	6	3.35175	0.684698	5	40.8091	0	6.7891e-16	97.36	1.22864e-08	2	1909.94	-0.869926	70.3505	0
High	hVDDNADITLScAPVGESR	18	14	3	P12299;I1HFZ2;B6VCM0	N-Term(iTRAQ4plex); C12(Carbamidomethyl)	0													0	3.11061e-16	97.32	7.40486e-09	2	2200.04	0.0525567	55.8059	0
High	lMNGDNTGPINIGNPGEFTMLELAENVk	5	2	1	I1H6W7	N-Term(iTRAQ4plex); K28(iTRAQ4plex)	0	1.94224	5	5.65792	1.02857	5	7.94567	0.703011	4	20.6914	0.535997	3	111.082	0	6.18956e-16	97.32	2.67835e-08	3	3276.67	7.07324	90.5918	0
High	lESSEPTQGIVETITDGVTk	6	4	1	G3CCE7	N-Term(iTRAQ4plex); K20(iTRAQ4plex)	0	0.352245	6	54.7193	0.91732	6	14.6161	1.64548	6	8.98703	1.04764	6	24.4567	0	3.32517e-16	97.3	2.85179e-08	2	2392.27	0.31272	77.8959	0
High	aAEVATQVNSWVEk	6	2	1	Q9ST58	N-Term(iTRAQ4plex); K14(iTRAQ4plex)	0	0.134006	1		0.275775	1		0.612268	1		3.96578	1		0	7.27639e-16	97.22	2.30734e-08	2	1819.98	-0.0679814	67.5965	0
High	qAVADHANNLASk	4	3	1	F2CRI1	N-Term(iTRAQ4plex); K13(iTRAQ4plex)	0	1.33895	4	17.3875	1.03857	4	13.1574	0.907576	4	19.1901	0.667384	4	32.8103	0	1.49324e-15	97.21	2.00944e-08	2	1626.88	1.98733	44.6927	0
High	mAATVPLAVEGETSGk	11	2	1	Q43223	N-Term(iTRAQ4plex); K16(iTRAQ4plex)	0	0.54952	11	31.5797	0.950717	11	11.8592	1.57924	11	5.60775	0.849616	11	20.4037	0	6.3183e-16	97.17	2.28993e-08	2	1849	1.63162	63.4244	0
High	fAAVPSGGGAIAVGAPAAASGGGAAPAAESkk	2	1	1	Q7XYD5	N-Term(iTRAQ4plex); K31(iTRAQ4plex); K32(iTRAQ4plex)	0	0.714012	2	12.5657	1.02164	2	11.1315	1.46455	2	1.21872	0.662677	2	37.8459	0	2.33412e-16	97.14	2.20051e-08	3	3098.7	2.2415	60.0657	1
High	kLPSILVDETSVQk	2	2	1	I1IBV9	N-Term(iTRAQ4plex); K1(iTRAQ4plex); K14(iTRAQ4plex)	0	1.23982	2	1.76471	0.984305	2	5.75313	0.953638	2	1.94667	0.86071	2	8.44496	0	3.09775e-14	97.11	1.07481e-08	2	1989.19	-0.457749	65.7913	1
High	vLQNDIDLLNPPAELEk	15	1	1	Q96564	N-Term(iTRAQ4plex); K17(iTRAQ4plex)	0	1.15763	15	14.6824	1.12021	15	10.5678	1.08919	15	9.39365	0.640854	14	15.2741	0	6.06518e-16	97.1	2.33689e-08	2	2209.24	1.47007	78.5893	0
High	nLDSDVLNEVIEISSDEAVETAk	2	2	1	F2D8H2	N-Term(iTRAQ4plex); K23(iTRAQ4plex)	0	1.38191	2	4.79396	0.996597	2	14.1044	0.880361	2	22.0113	0.744874	2	7.50536	0	1.86568e-16	97.05	2.7752e-08	3	2778.41	0.13579	93.0162	0
High	lGSQGSALFVEGEEPIR	4	2	1	F2CTM5	N-Term(iTRAQ4plex)	0	1.056	4	19.5651	1.12623	4	4.3991	0.913941	4	10.0348	1.02993	4	15.6734	0	4.80241e-16	96.93	2.78705e-08	2	1933.02	1.13867	71.2375	0
High	lVPFNPAYEDASVLWTESk	9	1	1	F2D224	N-Term(iTRAQ4plex); K19(iTRAQ4plex)	0	1.0079	8	15.9191	1.56261	9	6.14886	0.84599	9	20.8685	0.773623	8	13.1857	0	6.64382e-16	96.73	2.80587e-08	2	2454.28	0.203561	86.4786	0
High	qESVEDVPcGNTVALVGLDQFITk	6	4	3	F2CWX1;I1I9Y4;F2DAU4	N-Term(iTRAQ4plex); C9(Carbamidomethyl); K24(iTRAQ4plex)	0													0	6.99191e-16	96.7	3.64416e-08	3	2907.5	0.19051	84.4456	0
High	aFPPSQSQGGGPPQPPLAPR	67	1	1	P83207	N-Term(iTRAQ4plex)	0	0.240459	53	116.835	0.810706	66	13.7808	1.58232	67	10.8748	1.49573	67	12.901	0	7.19863e-14	96.68	2.88668e-08	2	2130.12	0.816936	58.0858	0
High	gLPYEYAEEDLMAGk	7	2	1	Q8RW02	N-Term(iTRAQ4plex); K15(iTRAQ4plex)	0	0.972297	7	8.28348	0.799832	7	18.7159	0.926575	7	9.51363	1.57896	7	2.67628	0	6.98909e-16	96.66	1.40145e-08	2	1973.98	0.586452	76.9382	0
High	vIASNLNEEEIk	1	7	1	F2DVM2	N-Term(iTRAQ4plex); K12(iTRAQ4plex)	0	1.43652	1		1.2762	1		0.495487	1		0.994739	1		0	2.94619e-13	96.59	2.64781e-08	2	1646.92	0.641814	58.2419	0
High	vLLDGIQANLLETAk	5	1	1	F2CTR2	N-Term(iTRAQ4plex); K15(iTRAQ4plex)	0	1.08422	5	18.7948	0.9541	5	13.6454	1.25098	5	7.20252	0.831947	5	23.9897	0	1.29072e-14	96.57	1.36141e-08	3	1886.12	0.967644	82.0244	0
High	vMTNQEAVDEIk	1	2	1	I1GU48	N-Term(iTRAQ4plex); K12(iTRAQ4plex)	0	0.71165	1		0.724506	1		1.18504	1		1.56123	1		0	5.49214e-14	96.53	2.45009e-08	2	1664.87	-1.5702	56.7796	0
High	nQVAmNPTNTVFDAk	8	8	6	B5L808;F2DYT5;F2E4C2;Q9SAU8;I1HIQ7;I1H6X1	N-Term(iTRAQ4plex); M5(Oxidation); K15(iTRAQ4plex)	0													0	9.28663e-16	96.5	2.07306e-08	2	1953.99	0.129036	57.2153	0
High	aGAEVIGISGDDAASHk	4	3	1	F2CU87	N-Term(iTRAQ4plex); K17(iTRAQ4plex)	0	1.34275	4	12.8733	1.0931	4	23.2216	0.896686	4	16.1893	0.833967	4	27.656	0	4.95697e-16	96.47	3.20553e-08	2	1885.99	1.56938	52.5411	0
High	vIGSTVPVLDGEAFSMR	7	20	2	B5TK31;B5TK34	N-Term(iTRAQ4plex)	0													0	1.62737e-15	96.47	2.76257e-08	2	1922.02	2.49742	80.1134	0
High	gmLQPHQITAEYNAAIPEAER	12	2	1	Q43223	N-Term(iTRAQ4plex); M2(Oxidation)	0	0.715591	11	16.2087	1.03906	12	9.20504	1.26652	12	9.34409	0.974889	12	20.7679	0	3.06114e-16	96.46	1.9273e-08	3	2499.24	-0.0335536	60.9231	0
High	nQVAMNPINTVFDAk	5	5	3	F2D884;I1GLJ6;I1H6Y3	N-Term(iTRAQ4plex); K15(iTRAQ4plex)	0													0	3.39312e-15	96.42	2.90744e-08	2	1950.04	1.5213	75.3263	0
High	tAVADVDELITk	10	2	1	Q5XUU9	N-Term(iTRAQ4plex); K12(iTRAQ4plex)	0	1.27858	10	11.8211	1.12125	10	8.30332	0.988166	10	12.5502	0.575565	9	23.5691	0	4.98291e-14	96.39	2.82311e-08	2	1562.89	0.761701	74.7314	0
High	aAIDQHEGGLEAFSR	5	7	3	B9W4U7;G3CCE7;O24397	N-Term(iTRAQ4plex)	0													0	4.94272e-16	96.34	1.40874e-08	2	1744.87	-0.963125	57.9035	0
High	eLAEMMTEVYAk	3	22	2	F2CXY7;G8CNC2	N-Term(iTRAQ4plex); K12(iTRAQ4plex)	0													0	5.87388e-15	96.31	1.7553e-08	2	1702.87	1.13734	79.1471	0
High	gSDWLGDQDAIQYMcR	4	1	1	F2E611	N-Term(iTRAQ4plex); C15(Carbamidomethyl)	0	0.887849	4	6.7233	0.91025	4	9.97681	1.09282	4	12.9682	1.27702	4	15.937	0	5.32205e-16	96.3	2.2739e-09	2	2058.91	0.392274	74.846	0
High	nEVIVADNFFTGSk	6	3	1	I1H6W7	N-Term(iTRAQ4plex); K14(iTRAQ4plex)	0	1.46752	6	20.0621	1.24903	6	7.36772	0.5592	6	35.5373	0.840215	6	37.0063	0	6.26123e-16	96.24	2.66444e-08	2	1828.97	1.62046	75.2926	0
High	iDPSDAccAVWQk	22	2	2	B2C4K0;Q4W1F9	N-Term(iTRAQ4plex); C7(Carbamidomethyl); C8(Carbamidomethyl); K13(iTRAQ4plex)	0													0	3.61126e-15	96.24	1.11593e-08	2	1837.88	0.101294	62.9766	0
High	fNFPENGVELYAEk	5	2	1	F2CQY1	N-Term(iTRAQ4plex); K14(iTRAQ4plex)	0	1.2515	5	3.38868	1.14675	5	7.04704	0.974476	5	1.89144	0.577942	5	14.4044	0	9.91477e-16	96.24	2.34e-08	2	1945	0.537671	75.8967	0
High	aGAAAQYAMDTAVAGk	4	1	1	F2CRD9	N-Term(iTRAQ4plex); K16(iTRAQ4plex)	0	0.621531	4	36.1499	0.869537	4	1.57455	1.01203	4	4.25205	1.71261	4	14.7928	0	2.12253e-15	96.16	2.30603e-08	2	1783.92	-2.36628	62.7442	0
High	sDSQVFLFANSk	3	1	1	P50888	N-Term(iTRAQ4plex); K12(iTRAQ4plex)	0	1.52252	3	10.3542	1.17269	3	5.70148	0.741007	3	50.0366	0.478152	3	28.0196	0	3.02756e-14	96.08	2.40685e-08	2	1630.87	0.39278	68.5998	0
High	dAVLGGVALEDEQR	6	2	2	F2DX45;I1IFQ5	N-Term(iTRAQ4plex)	0													0	5.47367e-16	96.07	2.32095e-08	2	1615.84	-0.148857	63.2579	0
High	sGPWSWcDPATGYk	9	12	1	A4ZIU7	N-Term(iTRAQ4plex); C7(Carbamidomethyl); K14(iTRAQ4plex)	0	0.486736	9	28.9636	0.594698	9	23.1502	1.15807	9	10.4547	2.14249	9	16.7206	0	5.80168e-16	96.07	7.04441e-09	2	1899.89	-0.511311	72.2322	0
High	lSNQLVEGQNYVNFk	31	10	1	P82993	N-Term(iTRAQ4plex); K15(iTRAQ4plex)	0	0.275862	30	113.633	0.642542	31	22.411	1.24255	31	7.25778	2.15164	31	22.5763	0	4.12212e-16	96.07	3.3875e-08	2	2041.09	-0.397369	69.584	0
High	sLIANLSAANcYk	15	1	1	I1IBR3	N-Term(iTRAQ4plex); C11(Carbamidomethyl); K13(iTRAQ4plex)	0	1.64765	15	18.5692	0.94795	15	19.6347	0.73958	15	34.1671	0.674449	14	33.7116	0	1.32502e-14	95.95	3.10507e-08	2	1712.93	1.6173	69.6789	0
High	dVSPEcQPVGGGPVAR	8	36	1	D1MJA1	N-Term(iTRAQ4plex); C6(Carbamidomethyl)	0	0.323334	2	24.2639	0.42109	6	23.9252	1.71972	7	8.27802	1.82781	7	15.3682	0	5.66001e-16	95.93	1.44483e-08	2	1768.88	-0.861842	47.5787	0
High	aGAAVGGQVVEkER	4	1	1	F2EBM4	N-Term(iTRAQ4plex); K12(iTRAQ4plex)	0	0.319068	4	42.7007	0.40456	4	17.1911	1.9997	4	14.028	0.988572	4	6.88625	0	1.04482e-13	95.92	2.7185e-08	2	1658.94	-0.85202	48.8679	1
High	mVALFDHEEVGSDSAQGAGSPAMLDALTR	1	1	1	F2E5L3	N-Term(iTRAQ4plex)	0	0.708445	1		1.01466	1		1.22254	1		1.12612	1		0	1.57897e-16	95.91	1.28352e-08	3	3119.49	-0.0350152	80.4347	0
High	lPSILVDETSVQk	1	2	1	I1IBV9	N-Term(iTRAQ4plex); K13(iTRAQ4plex)	0	1.29939	1		1.10051	1		0.784254	1		0.920194	1		0	2.77897e-12	95.84	2.50582e-08	2	1717	1.32486	73.6726	0
High	acGAFSSAVQSVLAAHPAPLSNR	2	3	1	G8GKP0	N-Term(iTRAQ4plex); C2(Carbamidomethyl)	0	1.71722	2	15.7294	1.44335	2	14.5791	0.424571	2	0.119808	0.466902	2	25.2351	0	2.49116e-16	95.83	3.14374e-08	3	2455.26	-1.2464	78.5112	0
High	gELEASAATPYDLQR	21	1	1	F2D2Y2	N-Term(iTRAQ4plex)	0	1.19324	21	21.9211	1.56897	20	26.2046	0.717699	18	32.9409	0.660733	18	27.9285	0	4.50062e-16	95.75	1.96894e-08	2	1764.89	-0.857738	60.5138	0
High	eVNGAGINASFAVHQDVDGR	5	3	2	F2DCS7;I1HG69	N-Term(iTRAQ4plex)	0													0	3.61574e-16	95.66	2.11611e-08	3	2200.08	-0.7051	58.9343	0
High	gGSTINDFQSQSGAR	4	2	1	F2CXF2	N-Term(iTRAQ4plex)	0	0.488633	4	12.9824	0.678871	4	15.3682	1.57056	4	11.4309	1.22831	4	1.28111	0	6.21772e-16	95.62	1.20081e-08	2	1668.81	0.719157	48.3079	0
High	lVVDEATNDDNSVVALHPDTMER	9	2	2	F2EL23;I1H9M9	N-Term(iTRAQ4plex)	0													0	2.67395e-16	95.62	1.97393e-08	3	2684.3	0.76975	65.3984	0
High	dEDDDDDMDLFGDETEEDkk	4	2	2	P29546;F2EG53	N-Term(iTRAQ4plex); K19(iTRAQ4plex); K20(iTRAQ4plex)	0													0	3.24625e-16	95.6	1.54237e-09	3	2808.19	-1.02163	72.1733	1
High	gFGFVTFGSEESMR	42	3	2	Q40052;Q41518	N-Term(iTRAQ4plex)	0													0	5.08824e-14	95.59	7.10849e-09	2	1694.8	-0.0707946	78.889	0
High	dAVTPLSESEAVDLVk	3	2	2	I1IRL1;I1I8V3	N-Term(iTRAQ4plex); K16(iTRAQ4plex)	0													0	5.10287e-16	95.56	4.63795e-08	2	1961.07	-0.323711	70.9104	0
High	nLSMGMNLGNMAk	3	1	1	F2DWS1	N-Term(iTRAQ4plex); K13(iTRAQ4plex)	0	1.60246	3	3.55438	0.927501	3	11.6233	0.78505	3	4.55407	0.730602	3	11.446	0	6.98124e-16	95.49	2.22601e-08	2	1668.85	0.513468	68.0105	0
High	sAPEELVQQVLSAGWR	16	15	3	P93594;I1GTP9;I7C0A2	N-Term(iTRAQ4plex)	0													0	5.19305e-16	95.43	3.47711e-08	2	1914.02	0.236769	96.4237	0
High	lAGSGISmGNAANIPGk	3	1	1	Q2PCD4	N-Term(iTRAQ4plex); M8(Oxidation); K17(iTRAQ4plex)	0	2.09771	3	26.2204	0.747421	3	23.5884	0.600765	3	41.3438	0.541221	3	0.0143781	0	4.95641e-14	95.4	4.19915e-08	2	1862.01	4.2999	54.8269	0
High	aGDSTPEELANATQVQGDYMPIAR	7	2	1	F2DVU2	N-Term(iTRAQ4plex)	0	0.899134	7	38.8636	0.869653	7	14.2663	1.19562	7	14.0037	1.15213	6	19.6378	0	3.31167e-16	95.38	1.5776e-08	3	2678.28	-1.43497	70.1243	0
High	tQSNPENTVGVMTMAGk	2	2	1	F2CWP9	N-Term(iTRAQ4plex); K17(iTRAQ4plex)	0	0.90794	2	3.87193	0.936123	2	10.765	1.10691	2	9.53142	1.13203	2	0.136082	0	1.34493e-15	95.36	2.52214e-08	2	2053.03	-0.0626808	61.2758	0
High	qGYDSPYHVSAEQQAASPMVAk	10	16	1	E4W506	N-Term(iTRAQ4plex); K22(iTRAQ4plex)	0	0.415246	9	56.2629	0.912567	9	8.31603	1.40872	10	10.3034	1.26364	10	14.3731	0	1.97859e-16	95.35	4.87794e-08	3	2652.3	-0.449406	56.023	0
High	aTAGDTHLGGEDFDNR	16	14	8	B5L808;F2DYT5;F2D884;F2CT43;I1H6Y3;Q9SAU8;I1GLJ6;I1HIQ7	N-Term(iTRAQ4plex)	0													0	4.60503e-16	95.32	5.84592e-09	2	1819.83	0.870346	49.109	0
High	vAVVcGYGDVGk	12	4	2	F2CZE7;Q4LB20	N-Term(iTRAQ4plex); C5(Carbamidomethyl); K12(iTRAQ4plex)	0													0	8.12932e-13	95.29	2.94618e-08	2	1511.81	0.784014	56.553	0
High	gLDVIQQAQSGTGk	21	10	1	F2CR77	N-Term(iTRAQ4plex); K14(iTRAQ4plex)	0	0.806454	21	17.7429	1.0243	21	12.3547	1.14557	21	9.34747	1.04707	21	9.55483	0	5.28174e-16	95.24	3.38425e-08	2	1689.94	-0.289983	57.7338	0
High	gLLASPDGSIVYETSR	5	2	1	Q8RYB1	N-Term(iTRAQ4plex)	0	2.20738	5	12.9996	0.962206	3	11.257	1.01341	5	47.922	0.746881	3	8.9763	0	6.96657e-16	95.23	3.53901e-08	2	1808.95	0.255056	67.7082	0
High	yPTPSLVTPPEYASVGSk	9	4	1	F2D6B1	N-Term(iTRAQ4plex); K18(iTRAQ4plex)	0	1.08779	9	15.0881	1.10121	9	12.3625	0.760626	9	11.0775	1.30458	9	8.6642	0	3.98152e-15	95.2	4.25813e-08	2	2181.17	0.695972	68.2578	0
High	iGcSVGTGPVDAAYk	4	2	2	F2DEL2;I1IUJ8	N-Term(iTRAQ4plex); C3(Carbamidomethyl); K15(iTRAQ4plex)	0													0	3.90992e-14	95.19	3.1374e-08	2	1782.93	-0.504015	57.0385	0
High	aLVDELQALEEHLk	2	5	2	F2D6B1;Q84UH6	N-Term(iTRAQ4plex); K14(iTRAQ4plex)	0													0	5.40295e-16	95.18	3.52083e-08	2	1896.07	1.76229	89.5869	0
High	gMLQPHQITAEYNAAIPEAER	19	2	1	Q43223	N-Term(iTRAQ4plex)	0	0.361358	17	126.224	1.05691	19	20.0839	1.56233	19	15.9118	0.884374	19	25.5768	0	3.97879e-16	95.18	2.92467e-08	2	2483.25	0.824217	65.4374	0
High	qLVLPVPAFNVINGGSHAGNk	8	2	2	F2CR08;F2D4W3	N-Term(iTRAQ4plex); K21(iTRAQ4plex)	0													0	2.78906e-16	94.98	3.68676e-08	3	2420.37	0.303543	78.7197	0
High	eVGADAVAHGcTGk	5	1	1	I1IGI1	N-Term(iTRAQ4plex); C11(Carbamidomethyl); K14(iTRAQ4plex)	0	0.652712	5	22.6876	1.08187	5	3.55149	1.16374	5	4.39415	1.22019	5	15.4779	0	6.64074e-13	94.93	2.27045e-08	2	1659.84	-0.655862	45.8785	0
High	sSVcDYMVNAAADDEEMk	23	6	2	P32032;J7K291	N-Term(iTRAQ4plex); C4(Carbamidomethyl); K18(iTRAQ4plex)	0													0	4.51329e-16	94.92	2.20643e-09	2	2323.01	0.454778	67.9944	0
High	eLISNSSDALDk	10	19	5	F4Y590;Q0Q0I7;F4Y591;F4Y595;C9WWM8	N-Term(iTRAQ4plex); K12(iTRAQ4plex)	0													0	5.4642e-12	94.79	3.58114e-08	2	1579.84	0.654329	55.4384	0
High	dPPPVHDTDGNELR	12	1	1	P16347	N-Term(iTRAQ4plex)	0	0.434318	12	81.5119	0.807714	12	29.167	1.23301	12	15.6776	1.71997	12	17.2237	0	4.45637e-09	94.79	1.49021e-08	2	1705.83	-0.312522	42.0541	0
High	gILAADESTGTIGkR	45	7	4	C1J958;C1J959;F2CR16;I1GXE4	N-Term(iTRAQ4plex); K14(iTRAQ4plex)	0													0	1.2013e-14	94.79	4.32127e-08	2	1777.01	0.302731	60.8532	1
High	sSVcDYMVNAAADDEEmk	9	6	2	P32032;J7K291	N-Term(iTRAQ4plex); C4(Carbamidomethyl); M17(Oxidation); K18(iTRAQ4plex)	0													0	2.85403e-15	94.78	1.79636e-09	2	2339.01	1.9994	63.9755	0
High	sINPDEAVAYGAAVQAAILTGEGNEk	3	3	2	F2CT43;I1H6Y3	N-Term(iTRAQ4plex); K26(iTRAQ4plex)	0													0	2.70504e-16	94.77	5.0214e-08	3	2876.49	-0.733963	87.0688	0
High	sSLcDYmVNAAADDEEMk	6	13	1	B8YLY9	N-Term(iTRAQ4plex); C4(Carbamidomethyl); M7(Oxidation); K18(iTRAQ4plex)	0	0.45612	4	59.7513	0.817998	6	3.242	1.25751	6	15.7929	1.98672	6	15.6547	0	2.96816e-15	94.72	2.90067e-09	2	2353.02	-0.202013	60.3396	0
High	cFGFVNFENPDDAAR	8	1	1	I1I2S0	N-Term(iTRAQ4plex); C1(Carbamidomethyl)	0	0.84624	8	8.93684	1.07314	8	7.86671	1.17465	8	5.20251	0.999394	7	5.41924	0	4.8696e-16	94.68	4.37425e-09	2	1902.86	-0.230081	77.0709	0
High	cFVGGLAWATDDQSLQNAFSk	4	3	2	F2CXF8;Q0KIW2	N-Term(iTRAQ4plex); C1(Carbamidomethyl); K21(iTRAQ4plex)	0													0	3.48663e-16	94.62	2.60411e-08	3	2603.28	0.924869	83.4615	0
High	vVAALGYDNGLHAPGR	6	1	1	J3RHG6	N-Term(iTRAQ4plex)	0	0.515996	6	13.4773	0.6932	6	6.97454	0.826829	6	7.09433	2.39762	6	11.8068	0	2.42225e-14	94.61	4.61656e-08	2	1753.95	1.62843	61.3572	0
High	eLVScSNcTDYQAR	5	3	2	F2E941;I1HDY2	N-Term(iTRAQ4plex); C5(Carbamidomethyl); C8(Carbamidomethyl)	0													0	7.32321e-16	94.6	2.9646e-09	2	1846.82	0.252729	48.8589	0
High	eIPSTVVYEDEk	3	2	1	F2DDF2	N-Term(iTRAQ4plex); K12(iTRAQ4plex)	0	1.00491	3	6.11159	1.05061	3	13.5089	1.05029	3	2.08188	0.934707	3	3.32968	0	9.41285e-10	94.59	3.19907e-08	2	1696.88	-5.42131	58.343	0
High	vATPAQAQEVHANLR	12	3	1	F2EHF8	N-Term(iTRAQ4plex)	0	0.976734	12	27.2498	1.24637	12	9.20682	0.76234	12	25.5813	1.19841	12	6.83	0	1.9396e-14	94.53	4.88034e-08	2	1748.95	-0.0835891	50.3096	0
High	fFSGAVVcDDAGPk	4	2	1	Q43663	N-Term(iTRAQ4plex); C8(Carbamidomethyl); K14(iTRAQ4plex)	0	0.725144	4	23.3707	0.824487	4	30.6443	0.769764	4	5.55269	2.04662	4	30.2742	0	5.7984e-10	94.52	2.57471e-08	2	1757.88	0.469877	65.9878	0
High	qGQQGQQSGQGQPR	8	34	1	D1MJA1	N-Term(iTRAQ4plex)	0	0.0429537	1		1.16474	8	20.9654	1.50048	8	11.5045	1.38515	8	7.04338	0	5.78142e-16	94.49	1.86173e-08	2	1627.8	-1.1746	26.7619	0
High	mIPTkPMVVETFAQYPPLGR	8	7	1	Q7X9K3	N-Term(iTRAQ4plex); K5(iTRAQ4plex)	0	0.491278	8	17.5002	0.723872	8	16.4368	1.30214	8	3.78186	1.62403	8	8.11228	0	3.85872e-16	94.45	4.68393e-08	3	2563.4	-0.919084	79.0166	0
High	tIPGYGGGMSSAk	5	2	2	F2CRK4;I1GXN7	N-Term(iTRAQ4plex); K13(iTRAQ4plex)	0													0	6.23675e-11	94.41	2.95409e-08	2	1513.79	0.609852	53.6083	0
High	iMAFVGGPSTEGPGSIVSk	2	1	1	I1IQS7	N-Term(iTRAQ4plex); K19(iTRAQ4plex)	0	0.892289	2	16.6086	1.01029	2	5.011	1.12792	2	4.48271	1.01224	2	18.9753	0	1.76925e-15	94.39	4.9729e-08	2	2122.14	-2.85149	73.9869	0
High	iTcADANAIAEEAR	3	2	1	O22575	N-Term(iTRAQ4plex); C3(Carbamidomethyl)	0	1.27328	3	12.354	0.998335	3	16.7082	1.02022	3	13.3257	0.663724	3	3.60041	0	2.26846e-14	94.38	1.66145e-08	2	1648.81	-0.311446	60.365	0
High	eVEAVcNPIVSAVYQR	19	3	2	I1HWC7;F2CS54	N-Term(iTRAQ4plex); C6(Carbamidomethyl)	0													0	4.5117e-16	94.35	3.43409e-08	2	1978.02	0.0525709	72.0085	0
High	sLMGESSEFVGEk	14	1	1	Q9FS79	N-Term(iTRAQ4plex); K13(iTRAQ4plex)	0	0.947069	14	7.82251	0.908162	14	7.78037	1.11479	14	8.70932	1.0397	14	6.24677	0	5.78007e-16	94.28	2.57729e-08	2	1687.85	0.122768	63.8922	0
High	gSGSESEEEQDQQR	11	2	2	I6QQ39;B7U6L4	N-Term(iTRAQ4plex)	0													0	4.3342e-16	94.27	1.3655e-09	2	1709.73	-0.251902	29.6938	0
High	nAVFGDSSALSPGGVR	8	4	1	F2DET3	N-Term(iTRAQ4plex)	0	0.871366	8	5.75389	1.03956	8	10.4685	1.09579	8	14.7274	0.980875	8	19.8517	0	4.82569e-16	94.24	5.35861e-08	2	1677.87	-0.157975	63.2856	0
High	vSGQQPTTLAEYTLGQGGNk	10	1	1	Q8S4P7	N-Term(iTRAQ4plex); K20(iTRAQ4plex)	0	0.436331	10	44.9329	0.792023	10	18.3681	0.483486	10	46.7365	2.81361	10	12.1173	0	6.5269e-16	94.24	5.23995e-08	2	2337.23	1.30663	64.9607	0
High	vLQFAGIDDVFTSSR	25	3	1	F2D448	N-Term(iTRAQ4plex)	0	1.51904	25	8.96912	1.67634	25	9.13626	0.40487	25	15.6452	0.61065	23	22.4016	0	3.97523e-15	94.2	4.05092e-08	2	1798.95	0.243599	86.9786	0
High	hPQVDASNLEVIk	7	2	1	I1HVG2	N-Term(iTRAQ4plex); K13(iTRAQ4plex)	0	1.1199	7	3.84717	1.02136	7	3.48257	1.19854	7	7.25565	0.564709	7	25.9819	0	2.32484e-11	94.16	4.36083e-08	2	1737.97	-0.213484	64.5688	0
High	aTADLLLGADNPVIk	6	4	2	F2DCC0;B5B1F8	N-Term(iTRAQ4plex); K15(iTRAQ4plex)	0													0	2.68808e-15	94.12	4.40893e-08	2	1799.06	2.47499	74.4664	0
High	qEHQFLAELGLAPR	5	1	1	D9IFB7	N-Term(iTRAQ4plex)	0	1.07915	5	1.95274	0.90647	5	24.477	1.02638	5	8.56601	0.963624	5	17.6708	0	6.10497e-16	94.11	4.59182e-08	2	1752.95	0.521296	77.0571	0
High	nLAGSGISmGNAASIPGk	9	1	1	Q5NE33	N-Term(iTRAQ4plex); M9(Oxidation); K18(iTRAQ4plex)	0	2.5185	9	23.4698	0.603225	9	47.0312	0.404935	9	41.7656	0.371954	9	36.516	0	4.3417e-13	94.07	4.89286e-08	2	1949.05	5.08557	54.4136	0
High	qNSSScLLEDIYR	2	2	1	F2DCT3	N-Term(iTRAQ4plex); C6(Carbamidomethyl)	0	1.41826	2	16.3324	1.00099	2	20.1631	0.696088	2	45.056	0.953603	2	7.02031	0	2.81727e-12	93.98	1.35581e-08	2	1728.83	-0.89484	72.3534	0
High	dAVTHLTDAQEWAGGGSMVGAVLGSTk	1	1	1	I1IZ52	N-Term(iTRAQ4plex); K27(iTRAQ4plex)	0	0.909315	1		1.45381	1		0.987312	1		0.675639	1		0	4.69368e-16	93.84	5.86527e-08	3	2946.5	3.09236	78.0687	0
High	vASPAQAQEVHANLR	7	2	1	Q9FS79	N-Term(iTRAQ4plex)	0	0.976456	7	10.4197	1.22499	7	6.67207	0.809723	7	24.7557	1.16541	7	6.01569	0	4.90026e-13	93.82	5.02924e-08	2	1734.94	1.33735	48.4805	0
High	dFFEQFGVSMGk	5	1	1	Q8LK23	N-Term(iTRAQ4plex); K12(iTRAQ4plex)	0	0.0993272	3	94.058	0.575136	5	16.9893	1.39841	5	2.74994	2.28865	5	10.3284	0	2.72699e-14	93.8	2.51372e-08	2	1679.83	-0.691669	82.6793	0
High	dEEGYPAmALVNk	10	1	1	F2E8I0	N-Term(iTRAQ4plex); M8(Oxidation); K13(iTRAQ4plex)	0	1.03689	2	0.766748	1.21762	2	0.753961	0.941617	2	5.76589	0.87211	2	10.7405	0	1.82226e-07	93.79	6.93598e-08	2	1740.9	18.6685	71.7027	0
High	vkAVAVLTGSEGVk	6	3	2	H9NAV6;C3VQ50	N-Term(iTRAQ4plex); K2(iTRAQ4plex); K14(iTRAQ4plex)	0													0	6.81802e-16	93.79	1.51255e-08	2	1790.11	-0.725888	59.1121	1
High	iWIDSNSccLALYSk	1	4	1	F2DNP2	N-Term(iTRAQ4plex); C8(Carbamidomethyl); C9(Carbamidomethyl); K15(iTRAQ4plex)	0	1.34706	1		0.96276	1		0.885909	1		0.853493	1		0	1.02326e-14	93.77	4.41586e-08	2	2118.06	1.54333	75.8983	0
High	vIETDPAEYcIVAPDTEIFcDGEPVkR	4	1	1	F2EL23	N-Term(iTRAQ4plex); C10(Carbamidomethyl); C20(Carbamidomethyl); K26(iTRAQ4plex)	0	1.27965	4	3.90069	1.00942	4	4.8405	0.871662	4	3.42357	0.893464	4	8.07259	0	2.16209e-16	93.77	3.84289e-08	3	3411.67	1.0251	75.4019	1
High	dNGVDAGGVVFDSGAR	2	1	1	F2E397	N-Term(iTRAQ4plex)	0	1.41813	2	16.1168	0.904191	2	17.7719	0.798585	2	0.983467	0.954558	2	11.3849	0	7.12205e-16	93.74	1.65897e-08	2	1679.81	-0.169047	58.8918	0
High	aISSSNAYDGQFk	11	1	1	F2DDP7	N-Term(iTRAQ4plex); K13(iTRAQ4plex)	0	1.40206	11	17.1925	0.913808	11	10.8584	0.90961	11	14.5421	0.789249	11	10.1899	0	1.11564e-13	93.69	3.89296e-08	2	1675.87	7.47006	51.8875	0
High	eHGVSEGQAGTGAFPScR	6	28	4	A4GFP2;C3VWA4;C3VWC3;Q4U198	N-Term(iTRAQ4plex); C17(Carbamidomethyl)	0													0	5.71454e-15	93.68	1.21494e-08	2	1990.92	0.296916	46.6498	0
High	qIIATcMNDQk	5	1	1	F2CWX1	N-Term(iTRAQ4plex); C6(Carbamidomethyl); K11(iTRAQ4plex)	0	1.03711	5	11.0501	1.26464	5	3.50106	0.532328	5	44.6096	1.5494	5	8.07037	0	8.17742e-12	93.67	4.70342e-08	2	1609.83	-1.68113	51.8967	0
High	vIELGEVDAAAYPLPk	2	1	1	F2DII7	N-Term(iTRAQ4plex); K16(iTRAQ4plex)	0	1.19251	2	26.7227	1.03974	2	47.1066	0.819978	2	69.6788	0.867257	2	16.8871	0	6.42201e-16	93.67	4.69054e-08	2	1973.12	1.96517	75.9804	0
High	rNYADPNEVAAVILGGGTGTQLFPLTSTR	1	5	2	P12299;I1HFZ2	N-Term(iTRAQ4plex)	0													0	9.15492e-16	93.67	5.79445e-08	3	3162.67	1.60613	87.5908	1
High	yVSGSYDSGEGFEk	3	4	1	F2D6Z3	N-Term(iTRAQ4plex); K14(iTRAQ4plex)	0	1.5397	3	1.25337	1.04593	3	25.8582	0.541831	3	40.7198	0.784443	3	0.80459	0	3.00524e-14	93.57	1.30324e-08	2	1812.85	0.946919	56.9695	0
High	iATPDVAEVDDLDATVR	2	1	1	F2EGX9	N-Term(iTRAQ4plex)	0	1.82481	2	13.1033	0.958147	2	5.31572	0.666262	2	0.856462	0.507275	2	55.5678	0	4.46051e-13	93.54	4.66709e-08	2	1944.01	2.07514	71.0937	0
High	yEFSATDIEPLVQTcMTTLSSk	3	3	1	F2DEG1	N-Term(iTRAQ4plex); C15(Carbamidomethyl); K22(iTRAQ4plex)	0	0.667244	3	17.6743	1.05382	3	60.5951	1.0686	3	6.22406	1.2363	3	55.1282	0	3.61041e-16	93.52	4.45076e-08	3	2809.39	0.268276	86.3809	0
High	cTEVIYGDNPDDIVEIR	5	1	1	I1HCS5	N-Term(iTRAQ4plex); C1(Carbamidomethyl)	0	0.524376	3	33.6956	0.743982	3	24.9367	1.53568	4	17.1165	1.26181	4	12.5435	0	2.73657e-15	93.51	2.58703e-08	2	2152.04	0.459086	70.6459	0
High	eGVTYGAGIGPGVYDIHSPR	6	5	2	F2CYN2;I1GPV3	N-Term(iTRAQ4plex)	0													0	5.15035e-16	93.51	4.76852e-08	2	2189.11	1.59019	63.4215	0
High	gAcLSSSNcAAVcR	2	3	1	C9E1C1	N-Term(iTRAQ4plex); C3(Carbamidomethyl); C9(Carbamidomethyl); C13(Carbamidomethyl)	0	1.64	2	29.8689	0.721689	2	0.981944	0.832514	2	38.6448	0.735923	2	19.7719	0	7.09831e-16	93.5	4.26583e-09	2	1656.74	0.752496	43.1511	0
High	vLEQLSGQSPVFSk	7	4	1	F2CR61	N-Term(iTRAQ4plex); K14(iTRAQ4plex)	0	1.0807	7	2.9609	1.16119	7	13.3386	1.02374	7	14.1159	0.53942	7	52.3854	0	7.56338e-15	93.49	5.30316e-08	2	1807.02	0.678876	70.8545	0
High	tDALDAAGNTTAAIGk	3	15	2	Q84QI7;F2EFW5	N-Term(iTRAQ4plex); K16(iTRAQ4plex)	0													0	6.91985e-15	93.46	5.3557e-08	2	1777.96	1.81407	56.9828	0
High	fLDDHPGGDDVLLSSTAk	6	2	1	I1HVL8	N-Term(iTRAQ4plex); K18(iTRAQ4plex)	0	1.23889	6	3.02135	1.04562	6	6.29925	0.933367	6	11.8928	0.793229	6	5.13124	0	1.58932e-15	93.45	4.80549e-08	2	2175.12	0.883135	66.4061	0
High	gSTGVAGLADSGLALPAQVASAQk	7	4	2	A7UME2;Q53IQ3	N-Term(iTRAQ4plex); K24(iTRAQ4plex)	0													0	2.28184e-16	93.4	5.69075e-08	3	2457.35	-0.61221	73.3695	0
High	tLPTMcNVNVPLYR	6	23	2	Q0Q2J0;Q8W3W5	N-Term(iTRAQ4plex); C6(Carbamidomethyl)	0													0	5.12609e-13	93.39	4.56997e-08	2	1821.95	-0.025877	71.9793	0
High	yGQDATNVGDEGGFAPNIQENk	15	8	4	F2CR08;F2D4W3;I1I3D1;I1H7G0	N-Term(iTRAQ4plex); K22(iTRAQ4plex)	0													0	3.10619e-16	93.36	2.26507e-08	3	2612.24	-0.813186	60.4948	0
High	lYALDDVLSLGNk	6	3	1	Q8H0B8	N-Term(iTRAQ4plex); K13(iTRAQ4plex)	0	0.354716	3	46.6174	0.311542	2	15.8062	0.544435	3	10.3247	3.49472	3	8.63138	0	7.09087e-15	93.33	4.67767e-08	2	1708.97	-1.1122	85.9574	0
High	vGSGPFPTELLGEEGDVLR	6	2	2	O24396;F2DMF8	N-Term(iTRAQ4plex)	0													0	4.04169e-15	93.24	7.742e-08	2	2116.1	-0.49866	83.119	0
High	tLEITNEVLSSYk	4	2	1	F2DCT3	N-Term(iTRAQ4plex); K13(iTRAQ4plex)	0	1.68338	3	4.8268	1.18176	4	8.36344	0.504031	3	5.69587	0.706161	3	6.21126	0	4.14126e-14	93.22	5.89107e-08	2	1784.99	0.623114	74.5725	0
High	lAEMPADSGYPAYLASR	6	5	1	Q1W681	N-Term(iTRAQ4plex)	0	0.96644	5	3.35876	1.06029	5	2.20533	0.886213	5	14.5086	1.2488	5	21.1555	0	6.46489e-16	93.21	3.13975e-08	2	1955.97	0.0497965	69.8849	0
High	tVGGGDDAFNTFFSETGAGk	8	6	2	A4K4Y1;D5MRD7	N-Term(iTRAQ4plex); K20(iTRAQ4plex)	0													0	7.40592e-16	93.19	2.67931e-08	2	2266.1	3.66754	77.6664	0
High	sAYYGAVEEFSGk	25	9	2	Q9FE55;B9A8E2	N-Term(iTRAQ4plex); K13(iTRAQ4plex)	0													0	7.70367e-16	93.16	7.33525e-08	2	1695.84	-2.02018	77.013	0
High	eAENcDcLQGFQVcHSLGGGTGSGMGTLLISk	4	25	4	I1HJF2;A5CFY6;I1GW29;P93176	N-Term(iTRAQ4plex); C5(Carbamidomethyl); C7(Carbamidomethyl); C14(Carbamidomethyl); K32(iTRAQ4plex)	0													0	3.08354e-16	93.16	2.10372e-08	3	3671.71	-0.718173	74.4096	0
High	sLDTDNSGTITLEELR	6	7	1	B2KTA5	N-Term(iTRAQ4plex)	0	1.45343	6	21.6961	1.08916	5	5.39735	0.96358	6	17.9856	0.756379	4	23.399	0	1.25817e-13	93.11	5.22614e-08	2	1907.97	1.10798	69.3027	0
High	iIYGGSVNGANck	4	1	1	I1HT98	N-Term(iTRAQ4plex); C12(Carbamidomethyl); K13(iTRAQ4plex)	0	0.39483	4	20.8417	1.03436	4	8.39395	1.37584	4	9.44036	1.23737	4	2.36561	0	1.6399e-14	93.05	4.81825e-08	2	1640.87	-0.757597	52.5285	0
High	eGQSDIYYITGESk	2	2	1	F4Y594	N-Term(iTRAQ4plex); K14(iTRAQ4plex)	0	0.839334	2	22.437	1.22531	2	17.9895	0.92052	2	12.8985	1.1492	2	16.7137	0	6.67797e-16	93.05	5.78438e-08	2	1877.94	-0.55622	61.8499	0
High	nSGLAVAGLAADGR	2	3	1	F2DYJ0	N-Term(iTRAQ4plex)	0	1.41716	2	5.18809	1.13218	2	5.74198	0.843505	2	19.5994	0.564891	2	48.1307	0	2.05034e-15	93.03	4.619e-08	2	1415.77	0.51886	59.1719	0
High	iFVGGLPSSLTDEEFR	7	2	1	F2DE61	N-Term(iTRAQ4plex)	0	1.45012	6	13.9639	1.38713	7	8.21888	0.490868	6	7.80932	0.883192	6	7.98198	0	5.1744e-15	92.99	5.53582e-08	2	1911	0.383357	80.9122	0
High	sINPDEAVAYGAAVQAAILSGEGNEk	14	9	5	B5L808;F2DYT5;F2D884;I1GLJ6;I1HIQ7	N-Term(iTRAQ4plex); K26(iTRAQ4plex)	0													0	2.72324e-16	92.97	6.50004e-08	3	2862.47	0.742432	87.4805	0
High	gTVEITIPVELIk	4	2	1	F2DBD4	N-Term(iTRAQ4plex); K13(iTRAQ4plex)	0	1.40612	4	8.2081	1.52978	4	13.4749	0.771271	4	8.21678	0.442893	2	5.2459	0	2.85938e-15	92.94	2.09616e-08	2	1700.04	-0.00582135	81.4552	0
High	lVPNPDEVADVk	4	2	2	F2CVC1;B3VNP2	N-Term(iTRAQ4plex); K12(iTRAQ4plex)	0													0	7.94492e-12	92.91	5.63362e-08	2	1583.89	0.0745211	63.6186	0
High	mVEIMVNQAAScDLk	5	1	1	Q7X9K6	N-Term(iTRAQ4plex); C12(Carbamidomethyl); K15(iTRAQ4plex)	0	1.38304	5	6.59496	1.38784	5	14.2497	0.588897	5	24.0111	0.887788	4	18.7961	0	6.65758e-16	92.9	4.18495e-08	2	1997.01	0.249792	74.7148	0
High	scVEDGGASGIMcSYNR	3	3	2	Q8W011;Q75RZ3	N-Term(iTRAQ4plex); C2(Carbamidomethyl); C13(Carbamidomethyl)	0													0	4.34701e-16	92.9	3.35924e-09	2	2006.85	0.57743	56.9089	0
High	aNETEAVETAk	1	1	1	F2E1V1	N-Term(iTRAQ4plex); K11(iTRAQ4plex)	0	0.600175	1		0.780578	1		1.44971	1		1.1919	1		0	7.83055e-14	92.85	4.63029e-08	2	1450.76	-0.465094	41.6913	0
High	eYVAQQTcGVGIVGSPVSTEPGNTPR	6	2	1	D2TGC2	N-Term(iTRAQ4plex); C8(Carbamidomethyl)	0	0.470986	5	18.5196	0.725166	6	36.2619	1.43487	6	12.4309	1.59734	6	21.5811	0	3.15895e-16	92.83	4.66209e-08	3	2847.4	-0.572097	61.9246	0
High	yGVLDDTYALcMAGk	2	2	1	F2DMV0	N-Term(iTRAQ4plex); C11(Carbamidomethyl); K15(iTRAQ4plex)	0	0.955029	2	14.0941	0.970308	2	11.5668	1.01672	2	3.60104	1.17292	2	1.22117	0	6.8817e-16	92.82	3.25714e-08	2	1964.97	0.2317	75.7257	0
High	nSVATGEVYPLELADSGASk	1	1	1	F2DE08	N-Term(iTRAQ4plex); K20(iTRAQ4plex)	0	0.536235	1		1.09167	1		1.21128	1		1.29473	1		0	6.8715e-16	92.76	6.32948e-08	2	2296.19	1.29871	70.0934	0
High	vQLTNDDGSPVNPAIR	3	1	1	F2CXY5	N-Term(iTRAQ4plex)	0	0.837262	3	24.5802	1.097	2	12.8169	1.17908	3	0.0538762	1.02585	3	9.17352	0	5.20287e-15	92.75	1.02673e-07	2	1839.97	1.12944	58.8449	0
High	eILGTcVSVGcTVDGk	4	1	1	F2DEP3	N-Term(iTRAQ4plex); C6(Carbamidomethyl); C11(Carbamidomethyl); K16(iTRAQ4plex)	0	1.26387	4	20.3132	1.13637	4	3.97114	0.825504	4	11.5237	0.757225	4	5.14397	0	7.0188e-16	92.72	5.68776e-08	2	1983.02	1.71946	64.3308	0
High	iDTNGIGYQQGHLNVNYQFVDcRD	3	4	1	O64393	N-Term(iTRAQ4plex); C22(Carbamidomethyl)	0	0.524637	3	35.6791	0.292844	3	51.7867	0.891548	3	16.962	2.71111	3	11.9732	0	2.31278e-16	92.7	2.0622e-08	3	2970.39	-0.549159	68.9704	1
High	qSNLcVSADVGTAk	2	2	1	F2E520	N-Term(iTRAQ4plex); C5(Carbamidomethyl); K14(iTRAQ4plex)	0	0.617769	2	4.33556	0.84169	2	4.50212	1.15218	2	4.233	1.60053	2	0.203439	0	2.81945e-13	92.67	5.24532e-08	2	1737.91	4.87832	51.6544	0
High	lVQSPNSFFMDVk	3	2	1	Q96564	N-Term(iTRAQ4plex); K13(iTRAQ4plex)	0	1.21604	3	15.1876	0.951323	3	0.619761	1.23218	3	3.86413	0.646893	3	0.541327	0	2.80815e-12	92.67	8.54392e-08	2	1799.97	2.79139	78.3803	0
High	vFLQQQcIPVAMQR	5	52	1	Q8W3V1	N-Term(iTRAQ4plex); C7(Carbamidomethyl)	0	0.283297	3	50.2237	0.718893	4	8.72056	0.81479	5	16.9636	2.84983	5	13.0942	0	1.4e-14	92.66	6.73165e-08	2	1861.99	-0.587136	70.0379	0
High	sEPIPEANNEPVk	23	19	3	Q9FE55;B9A8E3;B9A8E2	N-Term(iTRAQ4plex); K13(iTRAQ4plex)	0													0	8.32372e-13	92.65	7.304e-08	2	1711.91	-1.41284	49.2541	0
High	dcLGTIAQSGTSk	2	4	2	Q43638;F2DY59	N-Term(iTRAQ4plex); C2(Carbamidomethyl); K13(iTRAQ4plex)	0													0	1.90977e-14	92.57	5.27896e-08	2	1625.84	0.528362	51.7275	0
High	sLAVVVQDVDADER	4	1	1	Q8H0B8	N-Term(iTRAQ4plex)	0	0.340314	2	165.998	0.402593	2	25.7489	0.775444	3	15.139	3.33803	4	14.9821	0	3.99751e-15	92.56	5.33827e-08	2	1659.87	0.317501	70.8951	0
High	dAADGEATSGSk	1	5	1	Q9XGB3	N-Term(iTRAQ4plex); K12(iTRAQ4plex)	0	0.3574	1		0.733378	1		1.09451	1		2.21782	1		0	2.80426e-13	92.5	2.09472e-08	2	1396.68	-1.38863	30.8047	0
High	gHYTEGAELIDSVLDVVR	1	26	4	I1HJF2;A5CFY6;I1GW29;P93176	N-Term(iTRAQ4plex)	0													0	4.31332e-16	92.48	7.03911e-08	2	2117.1	1.28935	90.7107	0
High	aGAAVGGQVVEk	10	1	1	F2EBM4	N-Term(iTRAQ4plex); K12(iTRAQ4plex)	0	0.495501	10	51.276	0.503944	10	56.9523	0.921257	10	7.24107	2.58959	10	29.3721	0	1.87745e-14	92.46	5.4314e-08	2	1373.8	-0.286539	44.558	0
High	iVcVDDALPSQGSEQR	3	4	2	B0FLD6;B6VGZ9	N-Term(iTRAQ4plex); C3(Carbamidomethyl)	0													0	6.45287e-16	92.42	4.14704e-08	2	1917.95	0.693858	61.1463	0
High	vFSPEEISAMILGk	8	2	1	I1HWC7	N-Term(iTRAQ4plex); K14(iTRAQ4plex)	0	0.74944	8	10.2166	1.24684	8	14.1926	0.841537	8	8.30477	1.31369	8	4.58747	0	7.13722e-16	92.39	8.15836e-08	2	1809.01	-0.663528	94.1779	0
High	lANDTQGTVEAAk	10	3	1	F2DDP7	N-Term(iTRAQ4plex); K13(iTRAQ4plex)	0	1.49308	10	20.2766	0.959509	10	12.0558	0.816821	10	19.4861	0.788512	10	10.1661	0	6.60268e-16	92.36	6.74848e-08	2	1605.87	0.394175	47.7207	0
High	gSSVGDAGGAADR	14	3	1	I1H9M9	N-Term(iTRAQ4plex)	0	1.23361	14	23.7911	0.921198	14	11.7989	0.916774	14	12.8151	0.883785	14	38.0578	0	2.95073e-14	92.3	1.60754e-08	2	1263.6	0.013894	32.9235	0
High	lLVPSDQIGcIIGk	2	3	1	F2DLR6	N-Term(iTRAQ4plex); C10(Carbamidomethyl); K14(iTRAQ4plex)	0	0.998667	2	0.457346	1.33221	2	8.9097	1.01921	2	2.32041	0.641303	2	16.5509	0	1.04232e-11	92.28	5.02236e-08	2	1801.05	-0.0806334	77.6938	0
High	tIYGQLcQDDMPMVR	6	6	1	F6LAX4	N-Term(iTRAQ4plex); C7(Carbamidomethyl)	0	0.85259	6	11.3435	1.076	6	9.82556	1.11413	6	3.84875	1.02677	6	18.3502	0	5.91336e-16	92.25	2.16523e-08	2	1970.93	-0.224196	71.9152	0
High	eVELEDPVENIGAk	10	5	3	I1HW10;Q43831;I1H1D0	N-Term(iTRAQ4plex); K14(iTRAQ4plex)	0													0	7.4078e-16	92.23	7.0822e-08	2	1829.98	0.934453	65.8637	0
High	gVALAAAGGGSGSVk	1	1	1	I1IJL2	N-Term(iTRAQ4plex); K15(iTRAQ4plex)	0	0.86924	1		1.18555	1		1.05948	1		0.955242	1		0	1.40388e-14	92.21	7.18403e-08	2	1489.86	-0.425569	49.1311	0
High	lGSYTEAVADANk	4	7	1	B2KKV5	N-Term(iTRAQ4plex); K13(iTRAQ4plex)	0	0.977432	4	6.82897	1.12391	4	12.5912	1.08411	4	8.84416	0.77275	4	17.6041	0	1.10227e-14	92.2	5.97739e-08	2	1626.86	-0.783344	59.4189	0
High	aAPLPMSPLESLASSAVR	11	1	1	F2CS51	N-Term(iTRAQ4plex)	0	1.24585	10	5.6564	0.956265	9	7.48119	1.06797	10	4.71715	0.763097	8	6.18346	0	5.50941e-16	92.18	7.12184e-08	2	1941.06	0.227655	83.1174	0
High	iSSVNAMSALcEATGANVSEVSYAVGk	3	3	2	F2CW19;I1INE9	N-Term(iTRAQ4plex); C11(Carbamidomethyl); K27(iTRAQ4plex)	0													0	3.65057e-16	92.18	7.83008e-08	3	3003.5	-0.147842	81.4912	0
High	tQDLILDYVNQLcNR	5	2	2	Q401N7;P42210	N-Term(iTRAQ4plex); C13(Carbamidomethyl)	0													0	7.27796e-16	92.15	6.04356e-08	2	2009.03	0.871206	88.6914	0
High	tVYNFGYGLSYSk	1	3	2	Q8W011;Q75RZ3	N-Term(iTRAQ4plex); K13(iTRAQ4plex)	0													0	7.4026e-16	92.07	5.44502e-08	2	1786.92	-0.794385	71.1891	0
High	eFSTEEEAIELANDTHYGLAGAVISGDR	5	6	1	Q8LGQ9	N-Term(iTRAQ4plex)	0	0.775384	5	40.7619	1.04105	5	19.4935	0.984651	5	20.1075	1.40067	5	32.83	0	3.35437e-16	92.06	3.67157e-08	3	3138.5	0.192552	82.7535	0
High	tILASETMEIPEEVTVk	3	2	1	I1GSH4	N-Term(iTRAQ4plex); K17(iTRAQ4plex)	0	1.18905	3	14.417	1.1346	3	0.181743	1.07881	3	4.56959	0.753231	3	41.7537	0	8.33468e-13	92.03	8.59088e-08	2	2178.19	1.94449	75.7514	0
High	aSSDALSPLVDVALk	7	1	1	Q8VX48	N-Term(iTRAQ4plex); K15(iTRAQ4plex)	0	1.07436	7	17.6867	0.935622	7	15.5131	1.02664	7	20.0116	0.950885	7	18.9078	0	5.31149e-16	92.02	6.43132e-08	2	1774.02	-0.0226435	78.1397	0
High	cGVSVPYAISSSVDcSk	4	5	1	Q1KMV0	N-Term(iTRAQ4plex); C1(Carbamidomethyl); C15(Carbamidomethyl); K17(iTRAQ4plex)	0	1.55757	4	14.8861	1.09848	4	8.0092	0.652636	4	22.6449	0.722643	4	22.6375	0	8.28544e-15	92.01	4.27749e-08	2	2104.03	2.31555	65.7264	0
High	fIEYDTSFSEDEk	1	1	1	Q43207	N-Term(iTRAQ4plex); K13(iTRAQ4plex)	0	1.12916	1		0.980668	1		0.970822	1		0.998057	1		0	2.1823e-13	91.93	2.52316e-08	2	1897.89	-1.49433	68.2301	0
High	vFLEYADVDGSTk	2	3	1	Q2QKB4	N-Term(iTRAQ4plex); K13(iTRAQ4plex)	0	1.58978	2	11.2126	0.917376	2	20.8094	0.726534	2	9.25722	0.813954	2	12.8374	0	4.61888e-14	91.89	6.48437e-08	2	1731.9	0.0457554	70.4392	0
High	sIAVVGGADGTSPSR	6	1	1	F2CTC0	N-Term(iTRAQ4plex)	0	1.0867	6	20.2744	0.859907	6	10.8691	1.06159	6	24.0396	0.933037	6	48.1307	0	7.0089e-16	91.88	6.0096e-08	2	1517.8	-0.20804	50.0643	0
High	vTVTSDGAFSk	4	4	3	F2EC14;F2EAX5;I1H5M2	N-Term(iTRAQ4plex); K11(iTRAQ4plex)	0													0	1.96532e-11	91.8	5.97597e-08	2	1399.77	-0.0141863	54.054	0
High	nPDLVATDPTVSFk	10	6	2	P11955;Q9FRV0	N-Term(iTRAQ4plex); K14(iTRAQ4plex)	0													0	4.51483e-14	91.79	7.74793e-08	2	1791.97	-1.13303	65.3733	0
High	yAADEDAFFADYAEAHLk	13	2	1	Q945R5	N-Term(iTRAQ4plex); K18(iTRAQ4plex)	0	1.25248	13	19.3789	1.3334	13	7.47626	0.824034	12	26.4722	0.836994	10	13.2947	0	4.65053e-16	91.67	4.01654e-08	2	2335.12	1.33384	78.4642	0
High	eLEGIcNPIIAk	40	10	6	F2DYT5;F2CT43;Q9SAU8;I1HIQ7;I1H6Y3;I1GLJ6	N-Term(iTRAQ4plex); C6(Carbamidomethyl); K12(iTRAQ4plex)	0													0	1.86807e-14	91.65	7.17423e-08	2	1644.92	0.312734	68.2458	0
High	gEDFPAENYIVk	22	1	1	I1GYL4	N-Term(iTRAQ4plex); K12(iTRAQ4plex)	0	0.353296	22	60.1086	1.7353	22	8.89634	0.621623	22	17.431	1.69629	22	18.6947	0	4.38345e-15	91.65	6.4869e-08	2	1669.86	-1.61183	67.387	0
High	iAETQENAEEVATYQR	2	1	1	F2CUJ6	N-Term(iTRAQ4plex)	0	0.765564	2	56.0807	0.735194	2	3.94359	1.13208	2	36.778	1.43096	2	10.6183	0	6.11807e-16	91.62	4.28342e-08	2	1995.98	0.551588	55.7114	0
High	vIDLVSSPDVVk	8	2	2	F2EA93;I1H1V2	N-Term(iTRAQ4plex); K12(iTRAQ4plex)	0													0	2.21129e-12	91.58	5.69572e-08	2	1558.93	-0.154261	69.549	0
High	qQQGQSFGQPQQQVPVEIMR	8	1	1	Q2A784	N-Term(iTRAQ4plex)	0	0.258769	6	56.7394	0.819394	8	19.1097	1.16135	8	7.48037	2.30358	8	11.7224	0	4.19897e-16	91.56	7.25813e-08	2	2457.24	-0.0508947	64.8347	0
High	lLHEcGLPAEDVDFINSDGITMNk	2	4	1	Q8W0Q1	N-Term(iTRAQ4plex); C5(Carbamidomethyl); K24(iTRAQ4plex)	0	1.85324	2	18.6955	0.668937	2	2.14134	0.761714	2	30.2051	0.667312	2	13.0444	0	2.89436e-16	91.48	6.8561e-08	3	2976.48	2.61122	75.6995	0
High	aGNASLEEVVMAIk	2	2	2	F2DEL2;I1IUJ8	N-Term(iTRAQ4plex); K14(iTRAQ4plex)	0													0	6.44949e-16	91.45	1.07994e-07	2	1719.95	-1.37025	82.2335	0
High	eSEEVSSAAELVEk	2	2	1	A0MA43	N-Term(iTRAQ4plex); K14(iTRAQ4plex)	0	0.610771	2	4.96482	1.1084	2	8.48155	1.30399	2	5.45915	1.00029	2	4.55358	0	6.87283e-16	91.41	7.34334e-08	2	1794.92	1.63938	62.6549	0
High	lAPcVSYVTGk	1	2	1	Q9S8J6	N-Term(iTRAQ4plex); C4(Carbamidomethyl); K11(iTRAQ4plex)	0	1.37867	1		0.856354	1		0.985736	1		0.772641	1		0	2.57814e-10	91.39	8.67697e-08	2	1482.82	0.927317	61.5524	0
High	qQEQGcSGESTEPEQR	10	5	3	Q7XYC3;Q0Q5E3;Q0Q5D4	N-Term(iTRAQ4plex); C6(Carbamidomethyl)	0													0	5.10344e-16	91.38	4.36668e-09	2	1993.87	0.65782	32.5873	0
High	vAAAEHISQFNEEAR	7	1	1	I1HQV4	N-Term(iTRAQ4plex)	0	1.13028	7	6.15693	0.872881	7	25.7274	1.10436	7	2.79479	0.893828	6	18.4439	0	2.10442e-14	91.37	6.27333e-08	2	1815.91	1.96478	54.8956	0
High	vETGVIkPGmVVTFGPTGLTTEVk	11	4	1	Q03033	N-Term(iTRAQ4plex); K7(iTRAQ4plex); M10(Oxidation); K24(iTRAQ4plex)	0	0.535755	10	30.37	0.773309	11	21.5118	1.3875	11	7.4023	1.32866	11	16.1702	0	3.10492e-16	91.36	5.69557e-08	3	2908.65	1.73281	72.3471	0
High	aLELDDEDISYLTNR	7	1	1	F8RP11	N-Term(iTRAQ4plex)	0	1.19271	7	10.6991	0.764796	7	25.3998	1.07291	7	14.5331	1.04066	7	44.4493	0	4.97204e-16	91.35	4.7597e-08	2	1910.95	-0.0510944	74.641	0
High	lYQMQESGTLLFPAINVNDSVTk	27	4	2	F2CZE7;Q4LB20	N-Term(iTRAQ4plex); K23(iTRAQ4plex)	0													0	4.70033e-16	91.31	1.07797e-07	2	2856.51	2.82588	84.3684	0
High	nNAIVcNIGHFDNEIDMNGLETYPGVk	4	4	2	F2CZE7;Q4LB20	N-Term(iTRAQ4plex); C6(Carbamidomethyl); K27(iTRAQ4plex)	0													0	1.9628e-16	91.3	5.47458e-08	3	3322.61	-0.0958218	78.37	0
High	eTTTEWELLNDMk	2	4	1	P36183	N-Term(iTRAQ4plex); K13(iTRAQ4plex)	0	1.01674	2	20.4496	1.40154	2	0.622729	0.912609	2	4.27328	0.687203	2	32.4848	0	3.9309e-15	91.28	5.97647e-08	2	1897.95	1.02219	76.8281	0
High	nLGAGDVNNYAQMIDDAEGLEk	3	1	1	F2EKH0	N-Term(iTRAQ4plex); K22(iTRAQ4plex)	0	1.13244	3	8.78062	1.16022	3	13.8445	1.1104	3	9.9075	0.601975	2	21.9909	0	5.70154e-16	91.24	4.79535e-08	2	2625.27	-1.31029	79.053	0
High	dAADSTLGAYQAAQDIAMk	2	3	1	Q9FXQ8	N-Term(iTRAQ4plex); K19(iTRAQ4plex)	0	1.04849	2	13.6643	0.888486	2	4.29849	1.22019	2	2.66547	0.792158	2	12.7347	0	1.70797e-15	91.19	7.06723e-08	2	2228.12	2.00828	71.5717	0
High	mTPNITDITQPSR	1	1	1	F2DDM9	N-Term(iTRAQ4plex); M1(Oxidation)	0	1.54363	1		0.80333	1		0.895158	1		0.759675	1		0	1.72221e-09	91.04	6.43016e-08	2	1633.83	0.757216	58.8275	0
High	vPVLETPDGAVFESNAIAR	26	1	1	I1GXU5	N-Term(iTRAQ4plex)	0	0.935725	22	9.48131	1.10254	23	8.12527	1.04958	24	8.67417	0.945443	22	11.7652	0	6.2487e-16	91.02	1.09232e-07	2	2129.14	0.81658	75.6596	0
High	vGIcGEHGGEPSSVAFFAk	8	2	2	F2DCE3;I1HJJ6	N-Term(iTRAQ4plex); C4(Carbamidomethyl); K19(iTRAQ4plex)	0													0	4.65396e-16	91.01	7.28309e-08	3	2237.13	-0.0927438	66.5145	0
High	aAAAAVEEQGEEk	1	2	1	F2DFW6	N-Term(iTRAQ4plex); K13(iTRAQ4plex)	0	0.695879	1		1.10954	1		1.26568	1		0.947059	1		0	7.37407e-16	90.99	6.22597e-08	2	1590.82	0.262533	43.8885	0
High	aMMVDTTILGLDDAR	10	5	2	Q9M4Z1;P30523	N-Term(iTRAQ4plex)	0													0	6.43979e-16	90.97	5.94277e-08	2	1765.89	-0.965198	78.7285	0
High	aASFNIIPSSTGAAk	94	23	4	F2D6I8;A5YVV3;C7C4X1;A3RHT3	N-Term(iTRAQ4plex); K15(iTRAQ4plex)	0													0	3.5438e-14	90.94	8.36386e-08	2	1722.96	-0.979744	64.7707	0
High	lINEYGLDGVDVDYER	7	1	1	F2DC79	N-Term(iTRAQ4plex)	0	0.843249	7	10.6705	0.761069	7	12.127	1.21814	7	3.5886	1.33338	7	16.6126	0	1.56036e-13	90.94	5.35174e-08	2	2013.99	-0.818389	73.8721	0
High	aNPGGPTSSEFDWSTGDTPR	6	1	1	A4UQN7	N-Term(iTRAQ4plex)	0	1.16206	6	22.4844	0.899627	6	12.4598	0.95089	6	11.6005	0.909243	6	20.1693	0	2.09442e-15	90.93	1.57814e-08	2	2223.01	0.203174	64.4577	0
High	mAVNcAQNISk	3	3	2	F2CPZ4;I1H236	N-Term(iTRAQ4plex); C5(Carbamidomethyl); K11(iTRAQ4plex)	0													0	6.1795e-14	90.9	6.65302e-08	2	1523.79	-1.27121	48.734	0
High	sPIFLGSSDDVEEIk	3	3	1	D8L9K9	N-Term(iTRAQ4plex); K15(iTRAQ4plex)	0	0.948674	3	4.88252	1.32193	3	8.93597	1.06367	3	12.0736	0.87349	3	27.0806	0	1.22193e-13	90.88	8.55778e-08	2	1924.01	-0.374874	71.525	0
High	lTAASITAVck	13	72	7	C3VWG0;Q5UHH6;Q5UHH8;A4GFN8;C3VWJ7;Q4U198;C8CAI4	N-Term(iTRAQ4plex); C10(Carbamidomethyl); K11(iTRAQ4plex)	0													0	5.08282e-11	90.83	1.0214e-07	2	1422.83	2.84686	64.3925	0
High	aSGGSYADELVSTAk	5	3	1	D8L9Q5	N-Term(iTRAQ4plex); K15(iTRAQ4plex)	0	0.941559	5	8.18486	0.91349	5	10.3499	1.14921	5	7.74374	1.08897	5	16.0805	0	6.28976e-16	90.82	7.45148e-08	2	1743.9	-0.309323	60.3174	0
High	lASGGNEGDIcIWDLk	5	2	1	F2DM74	N-Term(iTRAQ4plex); C11(Carbamidomethyl); K16(iTRAQ4plex)	0	1.11962	5	54.0074	1.32763	5	10.0682	0.82456	5	5.88238	0.975259	4	16.1732	0	9.50427e-14	90.77	9.27145e-08	2	2036.04	1.49843	77.5983	0
High	gNPTVEVDVccSDGTFAR	98	7	4	F2CR08;F2D4W3;I1I3D1;I1H7G0	N-Term(iTRAQ4plex); C10(Carbamidomethyl); C11(Carbamidomethyl)	0													0	4.17184e-16	90.72	1.16494e-08	2	2127.96	0.895145	60.4785	0
High	vFDkDQNGFISAAELR	15	5	1	P94058	N-Term(iTRAQ4plex); K4(iTRAQ4plex)	0	1.29575	15	8.972	1.07413	15	9.5677	0.847499	15	10.6319	0.892685	14	5.69902	0	3.48136e-13	90.71	1.08186e-07	2	2098.12	1.17687	77.8943	1
High	nMTGLVEMYGk	7	7	2	F2DXJ9;O82073	N-Term(iTRAQ4plex); K11(iTRAQ4plex)	0													0	9.41852e-14	90.56	6.2059e-08	2	1530.79	-1.55091	68.8879	0
High	tSSDTAAFAGAR	9	2	1	F2EH52	N-Term(iTRAQ4plex)	0	0.663015	9	38.2654	0.672057	9	20.3547	1.30676	9	15.6435	1.721	9	24.5119	0	3.2701e-11	90.55	3.92948e-08	2	1298.64	-1.66482	44.7892	0
High	eccSGVQGLNGLAR	11	3	1	Q84N29	N-Term(iTRAQ4plex); C2(Carbamidomethyl); C3(Carbamidomethyl)	0	1.1231	11	25.9462	1.12549	11	13.8775	0.898856	11	12.1817	0.959632	11	14.853	0	6.48304e-16	90.54	2.59625e-08	2	1664.8	0.0697732	56.4566	0
High	aFLDGNEDVVSDIEk	2	1	1	F2DJ37	N-Term(iTRAQ4plex); K15(iTRAQ4plex)	0	1.21725	2	2.24973	1.00976	2	13.6878	1.02114	2	1.5776	0.731885	2	22.9309	0	6.9951e-16	90.53	8.28468e-08	2	1938.99	0.681404	70.9166	0
High	lNAAAAIASGTVLGLHEDSR	3	3	1	F2E0T2	N-Term(iTRAQ4plex)	0	1.26574	3	22.5675	1.18311	3	6.44443	0.660462	3	67.666	1.07619	3	12.8816	0	3.76641e-16	90.53	1.55603e-07	3	2110.14	-0.593208	75.8588	0
High	yALLADDGVVk	3	3	3	F2DDK1;F2D426;I1HY81	N-Term(iTRAQ4plex); K11(iTRAQ4plex)	0													0	2.55026e-14	90.52	9.96276e-08	2	1451.83	-0.0571032	67.4226	0
High	gGSTGYDNAVALPAGGR	2	3	1	F2CRK1	N-Term(iTRAQ4plex)	0	1.19152	2	12.7381	1.07334	2	10.9902	0.715211	2	14.0211	1.20411	2	20.0114	0	5.26933e-16	90.49	6.35587e-08	2	1706.86	0.317388	53.8255	0
High	tDSEGGFESDAVATANVLESSAPVVDGk	10	1	1	Q00434	N-Term(iTRAQ4plex); K28(iTRAQ4plex)	0	1.24268	9	26.3273	1.19249	9	20.3194	0.861777	10	23.5311	1.00468	7	16.6301	0	7.19323e-16	90.43	8.6588e-08	3	3040.49	2.47982	86.3727	0
High	qPGYYSTSPQQLGQGQPR	12	12	1	D1MJA1	N-Term(iTRAQ4plex)	0	0.340362	9	75.1281	1.14194	12	17.5798	1.21163	12	7.87951	1.56209	12	16.0541	0	1.24441e-15	90.41	6.91989e-08	2	2136.06	-0.21205	53.6796	0
High	lLAEALGTSGk	16	4	2	B2CGM5;B2CGM6	N-Term(iTRAQ4plex); K11(iTRAQ4plex)	0													0	2.55907e-10	90.38	9.35003e-08	2	1347.81	1.81439	70.6645	0
High	sVTVTNDGATILk	5	2	1	F2DRC5	N-Term(iTRAQ4plex); K13(iTRAQ4plex)	0	1.22371	5	7.21687	0.973113	5	2.50632	0.966395	5	1.80208	0.85641	5	8.58858	0	1.28391e-14	90.34	9.86653e-08	2	1606.93	0.914903	58.0619	0
High	aASEQEQAALDAk	1	1	1	F2CWI1	N-Term(iTRAQ4plex); K13(iTRAQ4plex)	0	0.779425	1		1.2563	1		1.04134	1		1.02488	1		0	2.30766e-13	90.32	8.8484e-08	2	1619.85	0.754016	48.299	0
High	lTPEDINDVILVGGcSR	4	1	1	F2E9D5	N-Term(iTRAQ4plex); C15(Carbamidomethyl)	0	0.300711	2	52.2506	0.34447	2	2.1883	1.22161	3	15.2975	2.65007	2	13.6367	0	2.85475e-13	90.31	1.19089e-07	2	2002.04	0.889659	77.4527	0
High	iLDNVDLPASVAk	6	5	4	F2E0G2;Q6UN44;Q6UZD6;B2LXU4	N-Term(iTRAQ4plex); K13(iTRAQ4plex)	0													0	6.88585e-13	90.28	1.05382e-07	2	1642.96	0.806509	70.698	0
High	lYccQELAEISQQcR	27	1	1	P17314	N-Term(iTRAQ4plex); C3(Carbamidomethyl); C4(Carbamidomethyl); C14(Carbamidomethyl)	0	0.316119	26	105.338	0.635085	26	24.0777	1.33785	27	8.1067	2.08163	27	12.3651	0	4.96039e-16	90.28	1.90325e-08	2	2101.96	-0.378233	67.8562	0
High	gNSGHGGGGGGGGGGGGR	1	1	1	REVERSED_00058785	N-Term(iTRAQ4plex)	0	1.09204	1		1.31373	1		0.871686	1		0.792837	1		0	6.26396e-11	90.25	1.5341e-08	2	1455.67	9.95773	30.452	0
High	vQEVVSEIFGk	4	3	2	I1HAK6;C3V133	N-Term(iTRAQ4plex); K11(iTRAQ4plex)	0													0	1.31983e-11	90.18	1.10187e-07	2	1522.87	1.06079	83.2745	0
High	vPGNENPSTLIcFASk	4	1	1	I1INY7	N-Term(iTRAQ4plex); C12(Carbamidomethyl); K16(iTRAQ4plex)	0	1.00122	4	9.13987	1.35031	4	11.907	0.778556	4	6.93812	1.03379	4	18.5449	0	1.66831e-10	90.17	1.71119e-07	2	2022.06	0.920903	72.3039	0
High	eLPGAYAFVVDMPGLGSGDIk	4	11	2	F2EI14;Q3I0N4	N-Term(iTRAQ4plex); K21(iTRAQ4plex)	0													0	6.88998e-16	90.17	1.26933e-07	3	2424.27	-0.67286	87.4876	0
High	gVVDSDDLPLNISR	6	9	2	F4Y590;F4Y591	N-Term(iTRAQ4plex)	0													0	1.50162e-15	90.14	1.00217e-07	2	1643.87	-0.0963938	68.637	0
High	gAFGSDAAAYAR	2	4	1	D2KZ10	N-Term(iTRAQ4plex)	0	1.20971	2	8.22825	0.987015	2	2.25171	0.913613	2	3.73879	0.962082	2	18.1786	0	3.42201e-12	90.12	3.72562e-08	2	1300.64	1.98791	54.2668	0
High	vDIPSTDLVEQVR	3	1	1	F2CTR2	N-Term(iTRAQ4plex)	0	0.852009	3	2.08273	1.2474	3	6.28346	0.903467	3	10.9877	1.11756	3	20.4955	0	1.28032e-12	90.12	1.11136e-07	2	1614.88	0.164376	68.9687	0
High	dSSMAGYMSSk	6	9	3	Q0Q0I7;F4Y595;C9WWM8	N-Term(iTRAQ4plex); K11(iTRAQ4plex)	0													0	1.71375e-12	90.1	2.09129e-08	2	1451.67	-1.47431	52.9773	0
High	tGFDLQHVQDGLYGR	6	25	2	F2DI08;G8CN62	N-Term(iTRAQ4plex)	0													0	6.4633e-16	90.06	8.18119e-08	2	1849.93	-0.165643	67.3527	0
High	eTPAIVcFGDk	3	3	2	F2D6N2;I1HL79	N-Term(iTRAQ4plex); C7(Carbamidomethyl); K11(iTRAQ4plex)	0													0	1.16466e-11	90.04	8.85804e-08	2	1524.8	0.609872	62.8091	0
High	vQLDSQPEEIDNLER	9	13	2	Q334I0;Q334I1	N-Term(iTRAQ4plex)	0													0	6.68617e-16	90.01	8.21107e-08	2	1928.97	-0.0295769	63.8233	0
High	eILPEGSIDYTTR	8	2	1	C0LF31	N-Term(iTRAQ4plex)	0	0.251049	5	203.396	0.237809	5	58.603	1.2969	8	17.4563	2.53807	8	27.9249	0	2.18377e-10	89.98	1.07544e-07	2	1637.85	-0.786201	64.2664	0
High	lMAcGDScQDLGVFR	21	1	1	P16347	N-Term(iTRAQ4plex); C4(Carbamidomethyl); C8(Carbamidomethyl)	0	0.369431	21	106.107	0.772587	20	11.2481	1.08292	21	8.35689	2.15472	21	28.1496	0	4.18975e-16	89.98	1.80329e-08	2	1872.85	0.109118	70.1835	0
High	gVkDEGLVVAPGEGPEGQTVGNIIAGDR	1	1	1	I1IXC1	N-Term(iTRAQ4plex); K3(iTRAQ4plex)	0	0.820702	1		0.593264	1		1.14697	1		1.63921	1		0	2.04284e-16	89.95	1.73688e-07	3	3022.61	0.419171	69.942	1
High	fANAcGAITATk	3	2	2	F2E397;I1HU67	N-Term(iTRAQ4plex); C5(Carbamidomethyl); K12(iTRAQ4plex)	0													0	1.26904e-15	89.91	1.01635e-07	2	1512.81	0.29225	54.7574	0
High	vVDALGVPIDGk	9	5	1	B0LXE1	N-Term(iTRAQ4plex); K12(iTRAQ4plex)	0	1.03656	9	33.1261	1.2211	9	9.18667	0.825343	9	20.6634	0.858181	9	43.643	0	7.1138e-14	89.89	9.38984e-08	2	1470.88	0.535677	68.0427	0
High	iTPSSAccSAVQk	2	1	1	H9U3X2	N-Term(iTRAQ4plex); C7(Carbamidomethyl); C8(Carbamidomethyl); K13(iTRAQ4plex)	0	0.884978	2	10.4872	1.65049	2	2.56982	0.860138	2	2.0535	0.668953	2	16.4449	0	7.40552e-09	89.86	6.84204e-08	2	1696.85	-3.05819	47.2749	0
High	lMIDNVEELLPVVYTPTVGEAcQk	2	5	1	F2ELT5	N-Term(iTRAQ4plex); C22(Carbamidomethyl); K24(iTRAQ4plex)	0	0.518134	2	70.0025	0.553118	2	66.7873	1.05736	2	22.3561	2.10301	2	25.3656	0	3.58568e-16	89.85	1.56669e-07	3	3006.58	0.502991	92.3848	0
High	vAVVGGGPAGGAAAEALAk	3	3	1	F2EBI3	N-Term(iTRAQ4plex); K19(iTRAQ4plex)	0	1.11193	3	15.7696	0.948243	3	14.8712	0.880036	3	7.13983	0.980406	3	33.5318	0	3.9176e-12	89.79	9.83946e-08	2	1854.08	6.7522	62.2876	0
High	vEIESLFDGTDFSEPLTR	13	4	2	I1HWC7;F2CS54	N-Term(iTRAQ4plex)	0													0	5.74935e-16	89.79	9.27796e-08	2	2199.1	3.19375	89.309	0
High	aAVEEGIVPGGGVALLYASk	7	2	2	F2EE28;I1I4G9	N-Term(iTRAQ4plex); K20(iTRAQ4plex)	0													0	3.87859e-15	89.73	1.13704e-07	2	2189.25	2.40939	78.0758	0
High	yAAIAQDNGLVPIVEPEILLDGDHGIER	6	3	1	D8L9Q5	N-Term(iTRAQ4plex)	0	1.53869	6	19.2964	0.634349	6	31.0372	1.01418	6	21.2289	0.693897	6	19.3807	0	3.54229e-16	89.72	1.66549e-07	3	3161.66	1.52951	86.781	0
High	aDLNVPLDDAQk	12	3	1	P12783	N-Term(iTRAQ4plex); K12(iTRAQ4plex)	0	1.04673	12	11.914	1.11868	12	11.63	0.924681	12	9.57811	1.10074	12	10.06	0	1.53078e-12	89.67	1.07085e-07	2	1586.86	-0.709177	58.0783	0
High	vALDSDALMFGGHGR	5	9	2	O04074;Q9XGB3	N-Term(iTRAQ4plex)	0													0	3.43607e-15	89.67	6.93763e-08	2	1689.85	-1.93332	68.4376	0
High	gAcFSDTNcDSVcR	3	1	1	P84963	N-Term(iTRAQ4plex); C3(Carbamidomethyl); C9(Carbamidomethyl); C13(Carbamidomethyl)	0	0.237509	3	77.6448	0.279598	3	117.507	1.23838	3	8.81577	2.72832	3	8.7047	0	2.06303e-15	89.59	1.0964e-09	2	1792.72	0.533718	47.2858	0
High	vQLLEIAQVPDEHVNEFk	9	1	1	I1ISL8	N-Term(iTRAQ4plex); K18(iTRAQ4plex)	0	1.20215	9	5.84442	1.00262	9	3.68327	1.03365	9	6.14946	0.764371	9	8.68558	0	3.72661e-16	89.59	1.65675e-07	3	2396.31	1.25822	76.4529	0
High	gWDQGILGMcIGEk	2	1	1	F2DA67	N-Term(iTRAQ4plex); C10(Carbamidomethyl); K14(iTRAQ4plex)	0	0.979269	2	2.4383	1.31607	2	3.14573	0.742366	2	1.44201	1.17542	2	3.19324	0	6.77494e-16	89.55	9.63873e-08	2	1851.93	-0.45598	79.2737	0
High	gGYMEITGFSAPVR	2	2	1	I1I3L2	N-Term(iTRAQ4plex)	0	0.599484	2	44.7911	1.57491	2	4.98845	0.882185	2	5.20759	1.08415	2	33.1863	0	1.88264e-15	89.53	7.67749e-08	2	1628.82	0.268418	71.9027	0
High	sMAGVTPDAELMk	3	1	1	F2CTK4	N-Term(iTRAQ4plex); K13(iTRAQ4plex)	0	1.10531	3	6.62087	1.11223	3	7.27806	0.961107	3	2.22752	0.820372	3	10.7382	0	1.39991e-12	89.53	1.17725e-07	2	1637.85	-1.1028	62.5273	0
High	gAWTDQFDSYGTk	9	3	1	C0LF32	N-Term(iTRAQ4plex); K13(iTRAQ4plex)	0	0.505992	9	84.3906	0.687811	9	47.3593	1.07722	9	3.52612	2.07808	9	43.4961	0	1.36686e-14	89.51	4.88075e-08	2	1763.85	-0.957167	66.1926	0
High	nLIEAAEQDYEk	6	1	1	Q43831	N-Term(iTRAQ4plex); K12(iTRAQ4plex)	0	1.75736	6	16.8819	1.0047	6	8.85214	0.624033	6	14.2032	0.729796	6	27.9197	0	1.91702e-12	89.5	9.82888e-08	2	1710.88	1.17464	70.7855	0
High	gDANNVQVGSGTNIQDNSVVHVAk	1	1	1	F2E310	N-Term(iTRAQ4plex); K24(iTRAQ4plex)	0	0.931693	1		0.940566	1		1.16439	1		1.00013	1		0	5.1348e-16	89.44	1.44649e-07	3	2711.4	3.03466	54.5277	0
High	vEVEDGNVLVVSGER	75	22	2	F2DGA8;B2FH39	N-Term(iTRAQ4plex)	0													0	6.70315e-16	89.42	1.20574e-07	2	1744.92	-1.32742	63.2887	0
High	qLAVPEGTEVcGTTk	11	1	1	P15543	N-Term(iTRAQ4plex); C11(Carbamidomethyl); K15(iTRAQ4plex)	0	1.29997	11	12.5069	0.90934	11	8.30237	0.999283	11	8.41856	0.71903	11	12.0048	0	2.0737e-11	89.41	1.30818e-07	2	1877.99	1.91455	54.7747	0
High	aLLEMMIFHLPSPSk	6	2	2	F2CWX1;F2DAU4	N-Term(iTRAQ4plex); K15(iTRAQ4plex)	0													0	6.03731e-13	89.41	1.39982e-07	2	2002.11	-0.965473	91.3028	0
High	mccLFINDLDAGAGR	1	12	1	E3WDK8	N-Term(iTRAQ4plex); C2(Carbamidomethyl); C3(Carbamidomethyl)	0	0.76219	1		0.992522	1		1.17375	1		1.16152	1		0	7.37891e-16	89.4	3.1689e-08	2	1856.86	-0.790406	78.8403	0
High	eMQGGDANASTAEAk	1	2	1	F2E6P5	N-Term(iTRAQ4plex); K15(iTRAQ4plex)	0	0.927904	1		0.722426	1		1.24186	1		1.15341	1		0	6.78691e-14	89.34	5.30259e-08	2	1767.84	-1.94282	38.7494	0
High	vAAASDAIQLQSINWR	1	1	1	F2D119	N-Term(iTRAQ4plex)	0	1.18122	1		0.87202	1		0.986699	1		1.03581	1		0	5.27265e-16	89.33	1.63937e-07	2	1887.02	1.68251	73.8128	0
High	tAESSFLVDDAQAGVLk	7	3	2	P11515;F2DER9	N-Term(iTRAQ4plex); K17(iTRAQ4plex)	0													0	5.16962e-16	89.29	1.51087e-07	2	2039.1	2.7666	70.7085	0
High	aVLNPMAAMFGGIVGQEVVk	5	7	5	P20973;P31252;F2DHP2;I1INX4;I1IV69	N-Term(iTRAQ4plex); K20(iTRAQ4plex)	0													0	4.05275e-16	89.29	1.43079e-07	3	2319.28	0.723308	94.1888	0
High	aVLQDIAIVTGAEYLAk	1	1	1	P08823	N-Term(iTRAQ4plex); K17(iTRAQ4plex)	0	2.35804	1		0.610029	1		0.484538	1		0.543923	1		0	3.62915e-15	89.26	9.7233e-08	2	2063.2	2.14803	91.5308	0
High	dFEEPGHLAPTGLFLGGTk	8	6	1	D0PRB5	N-Term(iTRAQ4plex); K19(iTRAQ4plex)	0	1.13907	8	10.1376	1.36153	8	12.598	0.634643	8	15.3104	1.16558	8	24.005	0	9.73926e-15	89.26	1.67846e-07	2	2274.21	3.55494	73.6175	0
High	gSTGVAGLANSGLALPAQVASAQk	6	2	1	Q8H0K8	N-Term(iTRAQ4plex); K24(iTRAQ4plex)	0	0.795539	6	23.2101	0.827602	6	20.3517	0.963994	6	4.55225	1.68438	6	21.7847	0	5.18632e-16	89.25	1.34004e-07	2	2456.37	-1.12422	71.6862	0
High	aLYGGTGNYASALFLAAANANSLEk	1	2	1	F2DRJ3	N-Term(iTRAQ4plex); K25(iTRAQ4plex)	0	1.12661	1		1.25116	1		0.727867	1		1.07255	1		0	4.73386e-16	89.23	1.82501e-07	3	2775.45	-0.306328	87.8701	0
High	aLVVINPGNPTGQVLAEENQYDIVk	9	3	2	I1I3L2;P52894	N-Term(iTRAQ4plex); K25(iTRAQ4plex)	0													0	3.97924e-16	89.19	1.56534e-07	3	2969.62	0.256818	76.5248	0
High	fLADGAAAYTk	7	2	1	C8CG65	N-Term(iTRAQ4plex); K11(iTRAQ4plex)	0	1.09519	7	10.7646	0.896763	7	9.91023	1.01245	7	4.70877	1.08235	7	27.1019	0	2.08056e-13	89.18	1.18185e-07	2	1415.78	0.0452393	61.0652	0
High	lQYNDSSVSTk	1	2	2	F2E379;I1H3I5	N-Term(iTRAQ4plex); K11(iTRAQ4plex)	0													0	6.08798e-12	89.17	1.11314e-07	2	1529.8	-0.078527	48.1091	0
High	aVDNSGTIVGIk	3	3	1	F2DYJ0	N-Term(iTRAQ4plex); K12(iTRAQ4plex)	0	1.23189	3	7.58642	0.854266	3	7.82673	1.05051	3	5.02666	0.958307	3	5.79351	0	8.97682e-14	89.15	1.41807e-07	2	1461.85	1.28183	55.8195	0
High	gNGANPSAAccSGVR	3	2	1	Q1KMV0	N-Term(iTRAQ4plex); C10(Carbamidomethyl); C11(Carbamidomethyl)	0	2.09807	3	24.8372	1.00958	3	11.6877	0.393702	3	87.8294	0.392883	3	21.538	0	6.77595e-16	89.1	1.20566e-08	2	1621.73	0.653566	36.4417	0
High	nINPELSTTDIAk	1	2	1	F2DCI2	N-Term(iTRAQ4plex); K13(iTRAQ4plex)	0	1.62355	1		0.800137	1		0.790279	1		0.829847	1		0	1.15766e-11	89.1	1.42219e-07	2	1703.95	2.28236	58.7726	0
High	gPIQLSHNYNYGPAGR	46	11	5	P11955;Q4Z8L8;Q4Z8L7;Q9FRV0;B1B6T0	N-Term(iTRAQ4plex)	0													0	1.05281e-15	89.08	1.28106e-07	2	1887.96	1.12314	56.7585	0
High	tTPSVVAFSQk	2	4	3	F2D7B8;F2D0D8;I1HAK6	N-Term(iTRAQ4plex); K11(iTRAQ4plex)	0													0	5.91818e-10	89.04	1.64343e-07	2	1452.83	1.62287	57.2678	0
High	eVALETASFSk	2	2	2	F2D643;I1GSD1	N-Term(iTRAQ4plex); K11(iTRAQ4plex)	0													0	1.59102e-10	89.04	1.18065e-07	2	1469.81	2.64422	61.0384	0
High	vFPNGVAVITLDRPk	1	2	1	I1GXN4	N-Term(iTRAQ4plex); K15(iTRAQ4plex)	0	1.25952	1		0.946767	1		0.831285	1		1.09503	1		0	2.78785e-11	89.03	9.93956e-08	3	1914.15	2.07647	71.0955	0
High	tNWGFAAFENPSk	4	1	1	Q5XUV5	N-Term(iTRAQ4plex); K13(iTRAQ4plex)	0	1.25809	4	4.52136	1.05212	4	10.2557	0.745601	4	12.9114	1.01368	4	13.2532	0	2.82307e-15	89.02	9.91861e-08	2	1756.89	0.874072	75.7899	0
High	eDDLNEIVQLVGk	1	5	1	Q1W681	N-Term(iTRAQ4plex); K13(iTRAQ4plex)	0	0.843436	1		1.35238	1		0.727025	1		1.35206	1		0	1.39584e-14	89.02	1.63786e-07	2	1759.97	0.969824	82.8105	0
High	nLQDIIAILGMDELSEDDk	1	5	1	Q41534	N-Term(iTRAQ4plex); K19(iTRAQ4plex)	0	1.36134	1		1.28309	1		0.661626	1		0.806992	1		0	5.70047e-16	88.99	1.99116e-07	3	2420.26	5.77299	96.5195	0
High	aNIPcLcAGVTk	9	5	2	Q4W1F9;B2C4K0	N-Term(iTRAQ4plex); C5(Carbamidomethyl); C7(Carbamidomethyl); K12(iTRAQ4plex)	0													0	3.73353e-11	88.9	1.36554e-07	2	1591.85	-1.20551	60.0527	0
High	gVEELADAVk	2	2	2	F2EE28;I1I4G9	N-Term(iTRAQ4plex); K10(iTRAQ4plex)	0													0	3.23877e-13	88.88	1.42491e-07	2	1318.75	1.16223	63.0184	0
High	aGDSTPEELANATQVQGDYmPIAR	7	2	1	F2DVU2	N-Term(iTRAQ4plex); M20(Oxidation)	0	1.10469	7	8.37467	0.985825	7	43.6554	1.0932	7	14.2933	0.987991	5	59.7533	0	5.30612e-16	88.85	6.51583e-08	3	2694.28	0.0304641	64.3424	0
High	tASLLAGIPETVPVR	6	2	2	F2CXK6;D2KZ12	N-Term(iTRAQ4plex)	0													0	7.57428e-16	88.84	1.07302e-07	2	1667.98	-0.332025	74.7113	0
High	dEEGMPAFALVNk	8	2	2	F2D224;I1GR21	N-Term(iTRAQ4plex); K13(iTRAQ4plex)	0													0	8.72692e-15	88.82	2.47481e-07	2	1708.88	-0.799668	72.3727	0
High	iSGcYVVGSAGSDEk	2	3	1	F2CYG6	N-Term(iTRAQ4plex); C4(Carbamidomethyl); K15(iTRAQ4plex)	0	0.718377	2	52.7955	0.793015	2	10.2145	0.838344	2	4.30961	1.94615	2	36.2842	0	6.80605e-16	88.76	1.14552e-07	2	1816.9	-0.345793	54.0048	0
High	aLLPFFDSAYQGFASGSLDkDAQSVR	8	1	1	B0FRH4	N-Term(iTRAQ4plex); K20(iTRAQ4plex)	0	0.417078	7	14.5723	0.987799	7	13.8739	0.983942	7	2.78239	2.04963	7	3.5274	0	1.355e-16	88.72	1.80602e-07	3	3078.58	0.0866233	89.2188	1
High	aQVSIYDPQVTEDQIQR	4	4	2	F2D0E7;F2CQH5	N-Term(iTRAQ4plex)	0													0	6.38308e-16	88.71	1.45016e-07	2	2134.09	1.67051	63.4853	0
High	fAATVEQSHLk	4	6	1	F6LAX4	N-Term(iTRAQ4plex); K11(iTRAQ4plex)	0	0.960188	4	2.90132	1.04107	4	7.73324	1.06763	4	8.06729	0.994175	4	5.42558	0	3.04496e-11	88.7	1.58233e-07	2	1518.85	-1.06658	60.3485	0
High	aAAAMVGHPEWEFPR	16	2	2	Q7X9M2;A7Y325	N-Term(iTRAQ4plex)	0													0	6.09662e-16	88.64	8.72611e-08	2	1812.9	-0.684324	68.8837	0
High	mNEPTVcVSTTNR	1	3	2	F2DK00;I1HWP9	N-Term(iTRAQ4plex); C7(Carbamidomethyl)	0													0	1.01323e-11	88.62	4.80228e-08	2	1652.79	0.81704	50.5444	0
High	sQAGLTEYFDEENEQFR	53	3	2	B2CGM5;B2CGM6	N-Term(iTRAQ4plex)	0													0	5.22572e-16	88.6	2.18791e-08	2	2207	-0.0970908	73.2452	0
High	aPGGAPANVAIAVAR	4	2	2	F2E397;I1HU67	N-Term(iTRAQ4plex)	0													0	4.33443e-12	88.56	1.38689e-07	2	1478.86	-0.122893	58.5566	0
High	nLEGLTVQQALESNR	3	11	2	C6K7G4;I3NM23	N-Term(iTRAQ4plex)	0													0	6.88406e-16	88.55	1.60303e-07	2	1815.97	1.28432	69.8299	0
High	iTPSSAccSVVQk	4	1	1	H9U3X3	N-Term(iTRAQ4plex); C7(Carbamidomethyl); C8(Carbamidomethyl); K13(iTRAQ4plex)	0	0.405042	4	30.6728	1.79633	4	11.5807	1.00263	4	2.01927	0.924714	4	7.52521	0	1.73837e-11	88.54	2.29462e-07	2	1724.89	-0.631294	50.8862	0
High	tPNVFDNQYYVDLVNR	31	1	1	Q8LK23	N-Term(iTRAQ4plex)	0	0.19327	24	143.672	0.554928	25	11.565	1.5048	30	5.89439	2.02416	29	14.5906	0	1.16032e-14	88.52	1.14593e-07	2	2101.05	0.596437	80.2664	0
High	dGILSIWDTADLIk	1	1	1	F2DKE2	N-Term(iTRAQ4plex); K14(iTRAQ4plex)	0	1.60967	1		0.967893	1		0.777351	1		0.655506	1		0	6.84458e-16	88.5	1.70564e-07	2	1848.04	1.28582	91.8818	0
High	aPEDATYLEDGk	18	16	3	Q9FE55;B9A8E3;B9A8E2	N-Term(iTRAQ4plex); K12(iTRAQ4plex)	0													0	1.59096e-10	88.47	8.60509e-08	2	1596.79	-3.65641	54.3029	0
High	nVYYGVAPVAQk	14	2	1	D3JUT3	N-Term(iTRAQ4plex); K12(iTRAQ4plex)	0	0.338051	14	111.281	0.363481	14	119.506	0.98251	14	4.48159	2.80202	14	23.2868	0	1.43623e-12	88.47	1.63923e-07	2	1596.9	-1.05516	57.341	0
High	hIGGcDDTLALNk	10	5	1	Q7XY25	N-Term(iTRAQ4plex); C5(Carbamidomethyl); K13(iTRAQ4plex)	0	0.575241	5	4.70551	1.07037	5	3.13041	0.839793	5	9.96419	1.95153	5	5.40398	0	2.41401e-09	88.46	1.34007e-07	2	1701.88	-0.462671	57.9701	0
High	aAGGcNNAcTVFk	4	2	1	F2DNP3	N-Term(iTRAQ4plex); C5(Carbamidomethyl); C9(Carbamidomethyl); K13(iTRAQ4plex)	0	0.772118	4	15.0275	0.477031	4	8.57932	0.519632	4	27.1636	2.96443	4	11.1893	0	3.24253e-14	88.45	6.07994e-08	2	1657.81	1.38622	48.7218	0
High	dNLTLWTSDISEDAAEEMk	6	1	1	Q43470	N-Term(iTRAQ4plex); K19(iTRAQ4plex)	0	0.468643	6	13.3035	1.07017	6	6.44894	1.49841	6	10.495	0.891647	6	5.68314	0	6.67994e-16	88.42	6.9494e-08	3	2456.17	-0.388969	83.6268	0
High	eVAVNDFLPADDAR	2	2	1	I1HJ12	N-Term(iTRAQ4plex)	0	0.587229	2	70.459	1.11542	2	14.9911	1.3046	2	14.454	0.932084	2	1.57238	0	1.29519e-13	88.41	9.57565e-08	2	1675.84	-0.653417	69.4484	0
High	tIGLAMDYSPSSk	3	4	1	D2XV70	N-Term(iTRAQ4plex); K13(iTRAQ4plex)	0	0.668625	3	3.97123	1.23726	3	2.36305	1.1253	3	2.62681	1.08973	3	12.2293	0	1.63807e-12	88.39	1.67768e-07	2	1657.87	1.79246	64.4431	0
High	tADAPAAAAVAPPAR	7	1	1	D8L9U6	N-Term(iTRAQ4plex)	0	0.635807	4	3.79162	1.4251	4	13.9218	0.929913	6	42.6385	1.33446	4	10.3408	0	1.87867e-14	88.37	1.54934e-07	2	1493.82	-0.464036	46.5235	0
High	yGQDATNVGDEGGFAPNIQENkEGLELLk	3	8	4	F2CR08;F2D4W3;I1I3D1;I1H7G0	N-Term(iTRAQ4plex); K22(iTRAQ4plex); K29(iTRAQ4plex)	0													0	2.06994e-16	88.33	2.05797e-07	3	3538.8	-0.58438	72.8536	1
High	cFGFVNFESPDDAAR	5	2	1	F2CTY9	N-Term(iTRAQ4plex); C1(Carbamidomethyl)	0	0.884994	5	15.334	1.1387	5	5.72711	1.12595	5	9.41448	0.856657	5	6.46263	0	6.75768e-16	88.32	1.59746e-08	2	1875.85	0.306259	75.8005	0
High	dALLQQcSPVADmSFLR	4	2	1	D2KFG9	N-Term(iTRAQ4plex); C7(Carbamidomethyl); M13(Oxidation)	0	0.382994	2	1.87165	0.612684	2	10.5952	1.46768	3	10.4963	1.79886	3	3.85815	0	2.58041e-14	88.31	1.52514e-07	2	2111.04	-0.760104	71.7334	0
High	ecPNADcGAGTFMANHFDR	4	3	1	P0CG86	N-Term(iTRAQ4plex); C2(Carbamidomethyl); C7(Carbamidomethyl)	0	1.22727	4	8.76365	0.98317	4	9.17082	1.07806	4	3.94873	0.952009	4	5.89655	0	4.82063e-16	88.31	4.42712e-09	3	2313.96	0.118615	62.0644	0
High	dAGSTASTAILVGGR	3	5	1	F2DSC0	N-Term(iTRAQ4plex)	0	1.11079	3	6.9297	0.865994	3	13.9592	1.03421	3	0.145456	1.16446	3	5.82506	0	6.02182e-16	88.3	1.61297e-07	2	1519.82	0.578976	57.3342	0
High	yAPTTSPLSIEk	8	9	3	Q852R3;Q6UQ05;G9I6G6	N-Term(iTRAQ4plex); K12(iTRAQ4plex)	0													0	1.16201e-09	88.3	1.86368e-07	2	1594.89	-0.971984	69.2547	0
High	gTIELAGTNGETTTQGFDDLGkR	4	4	2	C1J958;C1J959	N-Term(iTRAQ4plex); K22(iTRAQ4plex)	0													0	3.12771e-16	88.3	1.664e-07	3	2669.36	-1.62776	63.4631	1
High	vGAAmPSLDFDTAVFNk	10	2	1	F2DCS7	N-Term(iTRAQ4plex); M5(Oxidation); K17(iTRAQ4plex)	0	0.864741	9	6.66499	1.21736	10	16.2301	1.008	10	11.3536	1.00007	9	4.79907	0	1.01835e-12	88.25	1.55609e-07	2	2087.08	2.37353	74.951	0
High	aVIELENYGLPFSR	6	5	2	F2EL27;F2E611	N-Term(iTRAQ4plex)	0													0	8.81442e-13	88.21	1.92913e-07	2	1751.95	0.324136	82.42	0
High	hVDTAAEYGVEk	7	4	1	P23901	N-Term(iTRAQ4plex); K12(iTRAQ4plex)	0	0.170364	7	43.6192	0.177503	7	119.715	0.880802	7	8.47611	3.70205	7	3.24923	0	1.77319e-13	88.12	1.58256e-07	2	1606.83	-0.125012	51.6994	0
High	icHVLYPGDESSEGk	7	5	3	F2E0G2;Q6UZD6;B2LXU4	N-Term(iTRAQ4plex); C2(Carbamidomethyl); K15(iTRAQ4plex)	0													0	5.67207e-15	88.12	1.24646e-07	2	1978.98	0.0706695	61.8935	0
High	fVLPENADMEk	4	12	1	Q3I0N4	N-Term(iTRAQ4plex); K11(iTRAQ4plex)	0	0.328253	4	44.1788	0.719607	4	25.0799	0.934677	4	10.8601	2.49769	4	12.5905	0	2.38038e-10	88.08	1.39259e-07	2	1580.82	0.214254	66.8466	0
High	gSSNLQVVcFEINAER	7	2	2	I6QQ39;B7U6L4	N-Term(iTRAQ4plex); C9(Carbamidomethyl)	0													0	5.56383e-16	88.07	1.041e-07	2	1966.97	-1.50254	71.8574	0
High	vLVQFEDFANHNAFDLLAk	1	6	1	A9LIN4	N-Term(iTRAQ4plex); K19(iTRAQ4plex)	0	1.56364	1		0.819803	1		0.677928	1		1.08528	1		0	6.36464e-16	88.07	2.14672e-07	3	2479.33	2.76749	90.3644	0
High	dLANLVIVAGDHGk	5	6	1	F2DXJ9	N-Term(iTRAQ4plex); K14(iTRAQ4plex)	0	0.771964	5	10.9242	1.20836	5	18.1114	0.752536	5	17.1665	1.26178	5	28.9823	0	1.38144e-12	88.05	2.34543e-07	2	1709.98	-1.4148	69.9624	0
High	amMVDTTILGLDDAR	16	5	2	Q9M4Z1;P30523	N-Term(iTRAQ4plex); M2(Oxidation)	0													0	4.79918e-13	88.05	1.18133e-07	2	1781.89	-0.500534	73.3849	0
High	eAAENTLVAYk	17	4	1	F2CRF1	N-Term(iTRAQ4plex); K11(iTRAQ4plex)	0	1.10644	17	14.3039	1.01933	17	12.691	1.05906	17	7.16105	0.751422	17	27.1859	0	6.44917e-15	88.03	1.6755e-07	2	1496.82	0.214273	63.8965	0
High	lATLGLAGSTTk	2	1	1	I1HLG5	N-Term(iTRAQ4plex); K12(iTRAQ4plex)	0	1.44683	2	3.33449	0.987842	2	4.81821	0.580409	2	23.7659	1.18177	2	19.4321	0	3.98587e-10	88.01	1.26579e-07	2	1420.87	2.90584	61.5253	0
High	tPGMAEVDIVDGETGR	1	2	1	F2E4Q2	N-Term(iTRAQ4plex)	0	0.8072	1		1.04769	1		1.22473	1		0.937079	1		0	1.90177e-13	88.01	7.99321e-08	2	1790.87	-0.983844	65.2108	0
High	eGQNEIYYITGESk	9	7	3	Q0Q0I7;F4Y595;C9WWM8	N-Term(iTRAQ4plex); K14(iTRAQ4plex)	0													0	7.5383e-16	87.99	1.40904e-07	2	1918.97	1.01433	64.5536	0
High	vMQGHAGANLVPLVASNR	2	4	1	F2DBQ9	N-Term(iTRAQ4plex)	0	1.10567	2	0.32033	0.980398	2	0.825843	1.03459	2	6.21989	0.918155	2	10.4393	0	1.43564e-15	87.98	2.20919e-07	2	1978.07	-1.32435	62.4749	0
High	sSPFEDLTTENLR	1	2	1	F2E9L2	N-Term(iTRAQ4plex)	0	1.24125	1		0.888391	1		1.08921	1		0.750655	1		0	1.60252e-12	87.97	1.10116e-07	2	1652.83	0.973674	71.2088	0
High	iIPGAAATEIELAk	4	3	1	F2DUH3	N-Term(iTRAQ4plex); K14(iTRAQ4plex)	0	1.01489	4	6.99465	1.16511	4	11.7611	0.878285	4	10.5682	0.987498	4	13.7379	0	6.77482e-10	87.94	1.20601e-07	2	1685.01	0.663494	72.3593	0
High	aLYGGTGNYASALFLAAANSNSLEk	2	1	1	Q7X9K5	N-Term(iTRAQ4plex); K25(iTRAQ4plex)	0	1.33724	2	9.30998	1.10089	2	17.4369	0.911592	2	20.1236	0.593942	2	43.0164	0	2.5639e-16	87.93	2.44577e-07	3	2791.45	-0.930032	85.6484	0
High	eAQETcSEDAASGEcAAAWDEVEELSAAASHAR	2	1	1	F2E6Q1	N-Term(iTRAQ4plex); C6(Carbamidomethyl); C15(Carbamidomethyl)	0	0.739028	1		1.14855	2	31.7522	1.56276	2	81.2952	1.00673	1		0	7.33324e-16	87.91	8.81854e-09	3	3652.57	3.84798	83.1409	0
High	aEPLITMDTPESSGk	2	1	1	F2EE17	N-Term(iTRAQ4plex); K15(iTRAQ4plex)	0	0.546287	2	20.3176	0.991755	2	4.76513	1.0853	2	0.742207	1.61156	2	14.5786	0	6.70789e-13	87.87	1.61999e-07	2	1863.97	3.31418	61.7656	0
High	dSVTGAAGGAVDk	4	1	1	F2EKY2	N-Term(iTRAQ4plex); K13(iTRAQ4plex)	0	0.671688	4	19.2687	0.474758	4	28.7206	0.665718	4	19.6493	2.82533	4	24.2698	0	2.36172e-15	87.84	2.26348e-07	2	1435.76	-0.458662	43.4818	0
High	sDGHEDYGLLVSEPAR	2	3	2	F2D3U6;F2DGG1	N-Term(iTRAQ4plex)	0													0	7.91695e-16	87.84	7.67922e-08	2	1888.91	-1.02617	59.0776	0
High	yAAISQDNGLVPIVEPEIMLDGEHGIER	4	2	2	F2ELD1;C0KTA6	N-Term(iTRAQ4plex)	0													0	1.72197e-16	87.83	2.00664e-07	3	3209.63	1.18026	83.8021	0
High	aIGVDLLSNPDLVATDPTVSFk	5	2	2	Q4Z8L7;Q4Z8L8	N-Term(iTRAQ4plex); K22(iTRAQ4plex)	0													0	5.83463e-16	87.81	1.90827e-07	2	2560.41	1.3651	83.4694	0
High	aAQLDVVVTNk	4	2	2	F2EJZ0;I1IRI1	N-Term(iTRAQ4plex); K11(iTRAQ4plex)	0													0	6.7955e-13	87.79	1.54032e-07	2	1445.86	0.821924	56.6804	0
High	lLLPTDVVVADk	15	5	2	P12783;Q850M5	N-Term(iTRAQ4plex); K12(iTRAQ4plex)	0													0	5.05683e-10	87.77	8.06301e-08	2	1570.97	-0.394497	76.0151	0
High	lLPGVEVNDEITk	3	2	1	B5B3P8	N-Term(iTRAQ4plex); K13(iTRAQ4plex)	0	1.07651	3	7.89418	0.830732	3	1.20276	1.00017	3	9.92577	0.752254	3	11.5875	0	1.16064e-08	87.76	1.60376e-07	2	1714.99	5.89057	69.469	0
High	yNMGNGGPAPESVTDk	5	2	1	Q8VX48	N-Term(iTRAQ4plex); K16(iTRAQ4plex)	0	1.28727	5	4.53248	1.14233	5	18.6549	0.793507	5	50.1766	0.985753	5	5.41755	0	6.87246e-16	87.73	7.75814e-08	2	1924.93	0.864288	52.7979	0
High	lASIGLENTEANR	7	3	2	F2ELD1;C0KTA6	N-Term(iTRAQ4plex)	0													0	2.16828e-14	87.71	1.66808e-07	2	1531.82	-0.853447	60.3426	0
High	dISPPLEWYGVPDGTR	3	1	1	Q8H0B8	N-Term(iTRAQ4plex)	0	0.650009	3	0.702635	0.487556	3	23.9833	1.20853	3	0.889599	1.91128	3	13.8143	0	4.16295e-12	87.71	1.29702e-07	2	1945.98	-0.363823	77.037	0
High	dAAENTMVAYk	14	7	2	Q43470;G5DFC5	N-Term(iTRAQ4plex); K11(iTRAQ4plex)	0													0	2.11066e-13	87.7	9.58659e-08	2	1500.76	-0.26373	59.9361	0
High	aVLMDLEPGTMDSVR	5	20	3	I1HJF2;I1GW29;P93176	N-Term(iTRAQ4plex)	0													0	1.70942e-15	87.7	1.31189e-07	2	1777.89	-0.272082	75.5417	0
High	cGAIYSMLDSMYk	28	113	16	I6PWK7;A4GFP2;Q5UHH1;C3VWA4;C3VWV4;Q5UHH6;Q5UHH8;A4GFN8;A4GFS9;C3VWV0;C3VWC3;A4GFZ7;I6Q083;A4GFY3;Q4U198;C8CAI4	N-Term(iTRAQ4plex); C1(Carbamidomethyl); K13(iTRAQ4plex)	0													0	2.97574e-15	87.69	7.71929e-08	2	1826.88	1.27017	84.4187	0
High	iSSVNAmSALcEATGANVSEVSYAVGk	1	3	2	F2CW19;I1INE9	N-Term(iTRAQ4plex); M7(Oxidation); C11(Carbamidomethyl); K27(iTRAQ4plex)	0													0	3.27734e-16	87.69	1.95493e-07	3	3019.5	1.15294	81.5955	0
High	iIIDSNNNPEHFLTTNPFYDSR	5	2	2	I1INY7;I1IV81	N-Term(iTRAQ4plex)	0													0	2.04142e-16	87.68	1.50391e-07	3	2751.35	0.187716	81.2803	0
High	aVVQVFEGTSGIDNk	3	10	1	G8G3E8	N-Term(iTRAQ4plex); K15(iTRAQ4plex)	0	1.07922	3	5.10838	0.799362	3	0.497359	1.13598	3	8.50885	1.17524	3	11.6937	0	2.50553e-13	87.67	2.34785e-07	2	1852.01	1.7923	67.0589	0
High	gFYGPGGDYALFAGR	3	1	1	I1IDE2	N-Term(iTRAQ4plex)	0	1.35375	3	10.6012	0.998891	3	1.3103	0.974055	3	6.42916	0.64467	3	2.60265	0	1.4965e-14	87.64	1.1261e-07	2	1691.83	-0.290217	76.0196	0
High	vEAYWPALFAk	4	2	1	I1I0I0	N-Term(iTRAQ4plex); K11(iTRAQ4plex)	0	1.13939	4	11.3362	2.21352	4	4.76487	0.221436	4	9.44039	0.721516	4	12.2662	0	7.16861e-11	87.62	1.95815e-07	2	1582.89	-1.05608	85.1	0
High	eLIQQADAGEGGVk	1	1	1	B3VNP2	N-Term(iTRAQ4plex); K14(iTRAQ4plex)	0	0.575742	1		1.35608	1		0.998682	1		1.26384	1		0	1.92892e-14	87.62	1.99707e-07	2	1702.92	-1.01706	53.2924	0
High	fAAVPSGGGGVAVSAAAPAAGGAAAPAAESk	28	1	1	Q7X729	N-Term(iTRAQ4plex); K31(iTRAQ4plex)	0	0.819429	22	24.6544	1.2959	21	13.0113	1.17285	22	10.978	0.769392	19	29.8389	0	3.24831e-16	87.62	2.7236e-07	3	2826.49	-2.22444	61.7646	0
High	qINVTcEVQQLLGNNR	2	64	1	P20858	N-Term(iTRAQ4plex); C6(Carbamidomethyl)	0	1.29804	2	19.3798	1.30163	2	18.2779	0.783186	2	52.8189	0.559142	2	3.25381	0	1.20812e-14	87.6	2.30085e-07	2	2030.06	0.0828573	83.1099	0
High	yTIGGDLGGGEGHTGWVScVR	3	2	1	F2DSU6	N-Term(iTRAQ4plex); C19(Carbamidomethyl)	0	1.31514	3	2.39969	1.25606	3	0.0246512	0.737262	3	0.187888	0.753936	3	5.77755	0	3.90611e-16	87.58	8.72038e-08	3	2322.1	-0.39273	66.8942	0
High	iAVSPSLSAPADVAVR	3	1	1	F2D3J4	N-Term(iTRAQ4plex)	0	2.01071	3	7.49413	0.460167	2	4.48152	0.828273	2	1.86598	0.714587	2	7.36206	0	2.48047e-13	87.55	1.84758e-07	2	1696.97	1.438	64.9733	0
High	qQccGELANIPQQcR	16	5	2	P32936;B9VRI3	N-Term(iTRAQ4plex); C3(Carbamidomethyl); C4(Carbamidomethyl); C14(Carbamidomethyl)	0													0	3.76739e-15	87.53	3.03759e-08	2	2005.91	-1.24565	51.8093	0
High	tAEALTEYVNSEAATNVk	6	3	1	D8L9B3	N-Term(iTRAQ4plex); K18(iTRAQ4plex)	0	0.953075	6	7.75826	0.843814	6	11.0498	1.1396	6	7.76479	1.14841	6	8.75368	0	8.28055e-15	87.53	2.1422e-07	2	2199.15	3.70811	69.6175	0
High	qEccEQLANIPQQcR	13	1	1	Q41540	N-Term(iTRAQ4plex); C3(Carbamidomethyl); C4(Carbamidomethyl); C14(Carbamidomethyl)	0	0.48707	11	53.4102	0.533876	12	51.2278	1.59545	13	16.2385	1.8274	13	25.4669	0	6.56469e-16	87.5	2.33844e-08	2	2077.93	0.55421	52.5599	0
High	sGSGGGGAGGPVk	1	1	1	F2D7I5	N-Term(iTRAQ4plex); K13(iTRAQ4plex)	0	1.46838	1		1.26917	1		0.472907	1		0.996893	1		0	5.71467e-16	87.48	1.66947e-07	2	1275.69	-0.458464	29.7226	0
High	aYGSNIGGYk	2	11	2	Q9M4Z1;P30523	N-Term(iTRAQ4plex); K10(iTRAQ4plex)	0													0	2.16682e-11	87.48	1.35505e-07	2	1317.7	-2.39961	49.9605	0
High	nILPSGSVDNTTk	5	3	1	C0LF32	N-Term(iTRAQ4plex); K13(iTRAQ4plex)	0	0.420962	5	61.7695	0.488854	5	10.0543	0.91206	5	3.96813	2.78859	5	16.9842	0	1.26424e-10	87.41	2.17499e-07	2	1633.9	-0.832445	53.0617	0
High	nLSQQcLNALAk	8	5	3	F2CYQ8;F2DEY7;I1H1V5	N-Term(iTRAQ4plex); C6(Carbamidomethyl); K12(iTRAQ4plex)	0													0	7.86076e-14	87.27	2.35687e-07	2	1647.91	0.304748	58.8856	0
High	lVQIEHALTAVGSGQTSLGIk	2	2	1	I1IBV9	N-Term(iTRAQ4plex); K21(iTRAQ4plex)	0	1.04422	2	19.9659	0.953189	2	4.92442	1.05495	2	18.3983	0.98062	2	9.75147	0	5.37567e-16	87.25	1.45041e-07	2	2410.4	2.14753	79.9642	0
High	sLEAQQNLAEGR	7	2	1	F2EHN7	N-Term(iTRAQ4plex)	0	0.423905	7	68.0981	0.385359	5	25.5625	0.433729	7	89.8013	3.82891	7	42.7893	0	6.35571e-11	87.24	1.44431e-07	2	1459.76	-3.55449	48.1665	0
High	iLVTGGAGFIGSHLVDk	2	3	1	I1H6W7	N-Term(iTRAQ4plex); K17(iTRAQ4plex)	0	1.84874	2	16.2721	0.981214	2	10.1299	0.459009	2	43.7319	0.778663	2	29.1767	0	5.19229e-15	87.2	1.75874e-07	2	1972.15	1.53371	73.5682	0
High	qVGVGGYGYPAMVALNVk	4	5	3	D8L9B5;D8L9A5;I1IQM4	N-Term(iTRAQ4plex); K18(iTRAQ4plex)	0													0	2.31289e-14	87.16	2.80002e-07	2	2111.16	1.30537	76.7632	0
High	aLVAPASLIAHNAGVEGEVIVEk	4	1	1	F2DEW5	N-Term(iTRAQ4plex); K23(iTRAQ4plex)	0	0.808947	4	10.7117	0.74021	4	20.8839	1.46402	4	11.7829	0.907621	4	4.33178	0	5.63688e-16	87.16	1.56924e-07	3	2575.47	-0.400747	75.1372	0
High	vcENIPIVLcGNk	3	7	2	I1HG63;F2CPS8	N-Term(iTRAQ4plex); C2(Carbamidomethyl); C10(Carbamidomethyl); K13(iTRAQ4plex)	0													0	8.12181e-12	87.15	2.66673e-07	2	1803.97	0.554091	67.4781	0
High	gTYEIISPDDIGLTR	2	1	1	F2DEL2	N-Term(iTRAQ4plex)	0	0.205571	2	28.2865	0.712912	2	0.0432915	1.03145	2	22.0483	2.52803	2	18.8071	0	3.03597e-15	87.07	2.03306e-07	2	1793.94	0.209069	73.1258	0
High	eYVAQQTcGISISGSAVSTEPGNTPR	13	2	1	C7C4X0	N-Term(iTRAQ4plex); C8(Carbamidomethyl)	0	0.498071	12	51.0518	0.776591	13	13.137	1.2772	13	4.9989	1.50098	13	11.7846	0	1.99401e-16	87.05	1.51383e-07	3	2853.38	-1.08002	60.8731	0
High	yPSYPQSHGWSFPGIGEFIcYDk	8	14	2	P82993;Q7X9M2	N-Term(iTRAQ4plex); C20(Carbamidomethyl); K23(iTRAQ4plex)	0													0	2.27511e-16	87.03	9.868e-08	3	3023.43	-0.341138	86.8261	0
High	ycDILGVGYGDNLDcYNQRPFA	18	3	3	Q4Z8L7;Q4Z8L8;Q9FRV0	N-Term(iTRAQ4plex); C2(Carbamidomethyl); C15(Carbamidomethyl)	0													0	6.46538e-16	87.01	3.55335e-08	2	2754.24	0.73894	80.6145	0
High	qPLADVEDGLLAHLNANAEIPDSR	1	1	1	F2CU08	N-Term(iTRAQ4plex)	0	0.994473	1		1.24471	1		0.809051	1		1.13122	1		0	4.15348e-16	86.99	2.43783e-07	3	2702.39	0.149798	83.9309	0
High	vYVGNLPYDVDSER	11	8	2	O23798;F2DMR3	N-Term(iTRAQ4plex)	0													0	5.59792e-11	86.94	1.44545e-07	2	1769.89	1.33515	68.0748	0
High	aGAGSATLSMAYAAAR	3	2	1	F2DK80	N-Term(iTRAQ4plex)	0	0.993273	3	25.2991	0.982337	3	23.5932	1.06491	3	8.18409	0.865764	3	9.23279	0	1.69405e-14	86.92	1.47244e-07	2	1612.82	0.591583	63.0828	0
High	qAFDEAISELDSLSEESYk	7	1	1	Q43470	N-Term(iTRAQ4plex); K19(iTRAQ4plex)	0	0.89524	6	34.0522	1.30291	7	29.0848	1.3864	7	28.0927	0.672236	3	4.26774	0	7.07317e-16	86.88	1.33736e-07	3	2449.18	-0.52209	89.6593	0
High	tTTTNAGQPVWNDNEALTVGPR	7	4	2	F1DKC1;F2DBE3	N-Term(iTRAQ4plex)	0													0	4.34337e-16	86.87	1.9716e-07	3	2486.24	1.57021	65.3373	0
High	fSTAGDIGTANIVcR	7	2	1	F2DWS1	N-Term(iTRAQ4plex); C14(Carbamidomethyl)	0	1.76671	7	5.77927	0.851922	6	12.4297	0.851223	7	15.3572	0.699986	7	7.12779	0	1.4149e-14	86.86	1.75463e-07	2	1725.87	-0.0515807	63.4432	0
High	acGVTSEGETAk	4	2	1	F2E0S1	N-Term(iTRAQ4plex); C2(Carbamidomethyl); K12(iTRAQ4plex)	0	1.00879	4	6.20813	0.751788	4	6.69222	1.14652	4	6.27678	1.20704	4	5.57855	0	3.28955e-12	86.85	1.1721e-07	2	1497.75	0.240394	38.0492	0
High	lNGGLGTTmGcTGPk	1	4	3	Q43772;I1ISL8;I1HWE6	N-Term(iTRAQ4plex); M9(Oxidation); C11(Carbamidomethyl); K15(iTRAQ4plex)	0													0	6.96162e-13	86.85	2.10772e-07	2	1767.9	0.430182	49.3493	0
High	eISSSVTAIANEk	6	2	1	F2D788	N-Term(iTRAQ4plex); K13(iTRAQ4plex)	0	0.711449	6	26.1574	1.15747	6	8.17473	1.27895	6	7.57906	1.03112	6	16.7086	0	7.26969e-15	86.81	3.04023e-07	2	1636.9	-0.405596	60.4385	0
High	gYISPQFVTNSEk	7	1	1	F2DEW5	N-Term(iTRAQ4plex); K13(iTRAQ4plex)	0	0.99704	7	19.3994	0.914204	7	13.4775	1.16462	7	4.69863	1.0574	7	14.7072	0	8.01903e-12	86.81	2.19497e-07	2	1757.93	-0.588146	61.8	0
High	vSAQVPDSGPcVTYIGk	9	1	1	I1H1C2	N-Term(iTRAQ4plex); C11(Carbamidomethyl); K17(iTRAQ4plex)	0	1.48451	9	18.4053	0.930381	9	14.3475	0.922517	9	10.5998	0.702661	9	21.4982	0	1.46219e-15	86.8	2.64714e-07	2	2066.09	1.5091	61.584	0
High	gLcPDAYSYAYDDk	9	2	1	F2EDB2	N-Term(iTRAQ4plex); C3(Carbamidomethyl); K14(iTRAQ4plex)	0	0.444435	9	45.6243	1.8201	9	13.286	0.919836	9	8.99933	0.896226	9	10.1499	0	4.79869e-13	86.79	4.71175e-08	2	1925.88	0.0638353	63.548	0
High	gVVTDVIHDPGR	6	2	1	F2CT73	N-Term(iTRAQ4plex)	0	1.40568	6	6.76158	1.20859	6	7.94066	0.851436	6	10.8997	0.440772	6	74.7693	0	1.56445e-12	86.78	2.01918e-07	2	1408.77	-0.88582	53.5482	0
High	hETADINTFSWGVANR	2	6	1	Q45NB7	N-Term(iTRAQ4plex)	0	1.53387	2	17.7803	1.08237	2	0.203849	0.788348	2	30.0716	0.555284	2	2.72482	0	3.95561e-13	86.77	1.19179e-07	2	1961.96	2.79548	66.2592	0
High	yEPTIGVEVHPLDFTTNcGk	5	4	1	I1HG63	N-Term(iTRAQ4plex); C18(Carbamidomethyl); K20(iTRAQ4plex)	0	1.02875	5	8.99325	1.10982	5	16.039	0.96914	5	3.09187	0.947377	5	7.28826	0	5.23668e-16	86.73	2.30797e-07	3	2565.29	-0.282482	71.546	0
High	yDYENVDAEAAk	9	6	2	F2D7J5;Q8VX48	N-Term(iTRAQ4plex); K12(iTRAQ4plex)	0													0	1.12711e-13	86.7	1.01981e-07	2	1675.81	-0.0249729	55.023	0
High	eGVQEADRPEEGYYIR	11	7	1	P12299	N-Term(iTRAQ4plex)	0	0.50115	11	57.8505	0.875801	11	12.505	1.50453	11	16.9739	1.15667	11	5.83231	0	7.34653e-15	86.68	1.09647e-07	2	2054.99	0.476934	54.3143	0
High	fVIDIANTLDk	1	2	1	F2DA35	N-Term(iTRAQ4plex); K11(iTRAQ4plex)	0	1.52693	1		2.04414	1		0.243248	1		0.308377	1		0	1.93348e-11	86.65	2.50659e-07	2	1536.89	0.558292	80.5858	0
High	eLPGVVALDEGVMTR	4	1	1	P12782	N-Term(iTRAQ4plex)	0	0.378377	4	9.73957	2.36387	4	8.02441	0.728076	4	7.30015	0.893505	3	8.10966	0	1.6491e-12	86.65	2.50443e-07	2	1729.93	-1.01476	76.8327	0
High	vAFENGTAPIPNLIk	2	3	1	F2DQ23	N-Term(iTRAQ4plex); K15(iTRAQ4plex)	0	1.93781	2	7.59514	0.860895	2	11.406	0.615531	2	5.27796	0.591979	2	4.98994	0	1.40517e-14	86.64	1.9466e-07	2	1872.09	2.50148	74.5134	0
High	gYGGGGGGGGcTVDck	1	2	1	F2CTB0	N-Term(iTRAQ4plex); C11(Carbamidomethyl); C15(Carbamidomethyl); K16(iTRAQ4plex)	0	2.29068	1		1.00409	1		0.375585	1		0.32054	1		0	1.45234e-15	86.6	2.55968e-08	2	1746.78	2.04626	39.8254	0
High	eQAVWALGNVAGDSPk	4	3	1	I1HLM0	N-Term(iTRAQ4plex); K16(iTRAQ4plex)	0	1.15409	4	7.2936	1.09301	4	10.2311	1.02075	4	12.4164	0.734566	4	19.316	0	6.95402e-16	86.6	2.45467e-07	2	1930.03	1.04515	70.1195	0
High	vADHAGVALAGLTADGR	5	2	1	F2D894	N-Term(iTRAQ4plex)	0	1.21032	5	26.6141	0.912431	5	5.17133	0.972025	5	29.7165	1.28515	3	0.157344	0	5.43854e-16	86.59	2.44827e-07	2	1737.94	-0.102078	61.4671	0
High	qLFQLVHEAGLk	3	1	1	A9XG56	N-Term(iTRAQ4plex); K12(iTRAQ4plex)	0	0.545505	3	3.71432	0.910662	3	16.7116	0.651061	2	51.8535	2.92477	3	39.0435	0	1.16152e-12	86.55	1.75941e-07	2	1670.98	-0.830756	86.3817	0
High	gDLYQLVDVQGSGSk	2	1	1	F2DZ92	N-Term(iTRAQ4plex); K15(iTRAQ4plex)	0	0.984495	2	4.63578	0.957677	2	17.4346	1.11552	2	7.31391	0.974839	2	0.792295	0	7.03354e-16	86.55	2.4001e-07	2	1853.98	-1.17356	69.156	0
High	aIASNIDANFLk	1	5	2	I1HYG5;I1GXG2	N-Term(iTRAQ4plex); K12(iTRAQ4plex)	0													0	4.88169e-15	86.53	2.74245e-07	2	1564.89	-0.183453	69.0911	0
High	vIDVDLTEDQLEQR	5	1	1	F2CW51	N-Term(iTRAQ4plex)	0	1.11977	4	6.73875	0.982093	4	17.2998	1.05568	5	7.05696	0.809517	3	9.50027	0	1.46555e-14	86.47	2.56082e-07	2	1816.94	-0.0664869	69.3362	0
High	eYkSDIDIVSNAScTTNcLAPLAk	12	8	2	F2D6I8;A5YVV3	N-Term(iTRAQ4plex); K3(iTRAQ4plex); C14(Carbamidomethyl); C18(Carbamidomethyl); K24(iTRAQ4plex)	0													0	2.6583e-16	86.46	3.1666e-07	3	3102.58	0.0895338	78.006	1
High	gNGTGGESIYGEk	20	9	2	A7LM55;Q93XQ6	N-Term(iTRAQ4plex); K13(iTRAQ4plex)	0													0	4.4383e-16	86.44	1.38348e-07	2	1556.78	0.281045	45.2612	0
High	gLPYEYVEEDLMAGk	7	1	1	Q8RW03	N-Term(iTRAQ4plex); K15(iTRAQ4plex)	0	0.73514	7	49.2114	0.687586	7	14.5634	1.15453	7	12.6958	1.5289	7	35.7036	0	6.71417e-16	86.42	2.23588e-07	2	2002.01	0.0654743	84.1689	0
High	eGQNDIYYITGESk	4	11	2	F4Y593;F4Y592	N-Term(iTRAQ4plex); K14(iTRAQ4plex)	0													0	5.90818e-15	86.37	1.70007e-07	2	1904.95	-0.310773	62.4281	0
High	tMDDAIAGDNVGLLLR	2	1	1	I1IB68	N-Term(iTRAQ4plex)	0	1.36636	1		1.08056	1		0.917892	1		0.618096	1		0	1.5871e-15	86.36	2.43229e-07	2	1817.96	0.412389	78.0735	0
High	lSNELLEGQNYATFQTFVEk	25	4	2	P93594;I7C0A2	N-Term(iTRAQ4plex); K20(iTRAQ4plex)	0													0	5.23807e-16	86.34	3.9893e-07	2	2619.35	-1.20692	82.0947	0
High	dcPQGGGGGYGGGGGGGR	4	2	1	F2DD34	N-Term(iTRAQ4plex); C2(Carbamidomethyl)	0	0.429582	4	24.6015	1.17254	4	6.75316	1.406	4	0.337278	0.966765	4	14.1962	0	7.57033e-14	86.33	7.5663e-09	2	1666.71	-0.411363	34.4777	0
High	lQYSEPTQGIVETITDGVTk	5	1	1	B9W4U7	N-Term(iTRAQ4plex); K20(iTRAQ4plex)	0	0.382482	4	18.9393	0.920754	4	1.16165	1.68909	5	22.8787	0.944112	4	17.0025	0	3.43764e-15	86.31	3.43107e-07	2	2467.32	1.42946	80.7282	0
High	mFVLDEADEmLSR	6	10	1	F2CR77	N-Term(iTRAQ4plex); M10(Oxidation)	0	0.896657	6	8.36963	1.06081	6	3.46935	1.10457	6	6.12017	0.980876	6	11.5579	0	1.07116e-11	86.3	1.28464e-07	2	1715.81	-0.534791	76.1648	0
High	vcMLGDAQHVDQAEk	5	2	1	F2E390	N-Term(iTRAQ4plex); C2(Carbamidomethyl); K15(iTRAQ4plex)	0	1.14793	5	5.82977	1.2079	5	6.57298	1.00755	5	7.87538	0.49774	5	25.1955	0	8.28012e-12	86.3	1.55422e-07	2	1988.98	0.644514	61.3703	0
High	nGHVEIIANDQGNR	5	6	2	I1HWC7;F2CS54	N-Term(iTRAQ4plex)	0													0	1.80971e-14	86.29	1.93375e-07	2	1680.85	0.561272	42.9665	0
High	qLNAPLEEVDPEIADIIELEk	1	3	1	A6XMY5	N-Term(iTRAQ4plex); K21(iTRAQ4plex)	0	0.491396	1		1.13033	1		1.52866	1		0.760499	1		0	1.88704e-15	86.28	3.09453e-07	2	2666.44	2.58941	90.9753	0
High	vFFDmTVGGAPAGR	17	7	2	A7LM55;Q93XQ6	N-Term(iTRAQ4plex); M5(Oxidation)	0													0	2.26503e-11	86.27	1.65352e-07	2	1584.8	0.0131732	64.2362	0
High	fFVDNGTYLTEQGR	13	2	2	Q7X9M2;A7Y325	N-Term(iTRAQ4plex)	0													0	3.60652e-14	86.25	1.44891e-07	2	1790.88	-0.233595	71.4363	0
High	aTNTLTLIDSGIGMTk	6	9	3	F4Y594;F4Y593;F4Y592	N-Term(iTRAQ4plex); K16(iTRAQ4plex)	0													0	7.17963e-16	86.24	2.89618e-07	2	1924.07	0.151081	77.0138	0
High	vAMScGGcSGAVk	1	1	1	Q70DK1	N-Term(iTRAQ4plex); C5(Carbamidomethyl); C8(Carbamidomethyl); K13(iTRAQ4plex)	0	0.735091	1		0.855953	1		0.859619	1		1.9205	1		0	3.77396e-10	86.23	8.02842e-08	2	1571.75	-2.9175	44.4001	0
High	fAGAGILGSDQLQNPDFYNWNk	3	1	1	F2D241	N-Term(iTRAQ4plex); K22(iTRAQ4plex)	0	1.4654	3	1.5215	0.82063	3	13.8512	0.786554	3	13.5301	1.27512	3	10.8605	0	5.34509e-16	86.2	2.6807e-07	3	2743.38	2.2894	81.3084	0
High	aHMLNVDEDNYk	1	2	1	F2CRX3	N-Term(iTRAQ4plex); K12(iTRAQ4plex)	0	0.845738	1		1.07093	1		1.13517	1		1.00634	1		0	1.86226e-13	86.19	1.30437e-07	2	1736.85	-0.296791	52.9519	0
High	gLQNGDTATSAIk	1	1	1	I1GRK9	N-Term(iTRAQ4plex); K13(iTRAQ4plex)	0	1.04916	1		1.04926	1		0.979445	1		1.01002	1		0	3.97172e-13	86.17	2.68358e-07	2	1563.86	3.10471	47.0141	0
High	nAVVTVPAYFNDSQR	40	15	8	B5L808;F2DYT5;F2D884;F2CT43;I1H6Y3;Q9SAU8;I1GLJ6;I1HIQ7	N-Term(iTRAQ4plex)	0													0	2.3838e-13	86.17	2.18237e-07	2	1824.93	-0.697147	66.991	0
High	sIVPAISGGNSETAAFANAR	12	1	1	F2DGA8	N-Term(iTRAQ4plex)	0	0.250157	9	79.5971	0.422275	9	78.3607	1.47434	12	11.8891	2.05845	12	24.4566	0	4.10273e-13	86.15	3.19463e-07	2	2077.08	0.750084	68.0117	0
High	gLAYDISDDQQDITR	1	11	1	E3WDK8	N-Term(iTRAQ4plex)	0	1.03914	1		1.69089	1		0.577085	1		0.89153	1		0	7.11991e-16	86.13	1.40418e-07	2	1853.9	0.797462	64.1018	0
High	tALSSSASGAAk	1	1	1	D8WKY2	N-Term(iTRAQ4plex); K12(iTRAQ4plex)	0	0.344806	1		2.95998	1		0.427776	1		0.512602	1		0	5.35595e-10	86.08	3.03693e-07	2	1338.74	-3.56031	38.3884	0
High	sIGPVEGLALNLAk	1	1	1	I1HXK3	N-Term(iTRAQ4plex); K14(iTRAQ4plex)	0	0.769895	1		1.10849	1		1.19178	1		0.96938	1		0	2.37487e-13	86.06	1.67598e-07	2	1670.01	-2.23269	78.7899	0
High	gAGYTFGQDISEQFNHTNNLk	1	2	1	A5H7F0	N-Term(iTRAQ4plex); K21(iTRAQ4plex)	0	1.19819	1		1.0936	1		0.911159	1		0.855696	1		0	2.25794e-15	86.05	2.18888e-07	3	2629.29	2.26733	71.4278	0
High	ncDPDGPLMLYVSk	13	3	2	F2CWX1;F2DAU4	N-Term(iTRAQ4plex); C2(Carbamidomethyl); K14(iTRAQ4plex)	0													0	2.72408e-14	86.03	2.57692e-07	2	1896.94	0.221496	73.9495	0
High	fEGVPMAPPDPILGVSEAFk	5	2	1	F2DCC0	N-Term(iTRAQ4plex); K20(iTRAQ4plex)	0	1.85015	5	9.43702	1.01274	5	9.8515	0.624905	5	14.749	0.577724	5	38.598	0	6.86413e-16	86.03	3.72318e-07	3	2389.27	1.20245	87.6122	0
High	eGLNmAcENALPR	24	1	1	Q7X9M2	N-Term(iTRAQ4plex); M5(Oxidation); C7(Carbamidomethyl)	0	0.424996	23	44.1858	0.612394	23	26.4929	1.42525	24	9.57908	1.73681	23	18.7652	0	2.04399e-11	86.02	6.76343e-08	2	1634.77	-1.01201	52.5779	0
High	vTFAGFSGEPEASLNAk	8	3	1	F2CY09	N-Term(iTRAQ4plex); K17(iTRAQ4plex)	0	0.955278	8	12.9448	1.07842	8	7.37041	1.06933	8	7.62274	1.05652	8	12.7043	0	1.04803e-14	85.99	3.72364e-07	2	2013.05	-0.6964	71.8834	0
High	lAmQEFMILPTGAASFk	6	2	2	F2CR08;F2D4W3	N-Term(iTRAQ4plex); M3(Oxidation); K17(iTRAQ4plex)	0													0	6.80908e-14	85.99	3.24654e-07	2	2159.16	3.32208	81.0129	0
High	dGASEYLIEEEEGLNDHNVVLk	1	1	1	Q84QI7	N-Term(iTRAQ4plex); K22(iTRAQ4plex)	0	0.742177	1		1.11798	1		1.27696	1		0.849795	1		0	5.97978e-16	85.97	2.35478e-07	3	2761.37	-2.33096	72.8568	0
High	iVAENLSEEEITGLk	2	5	1	B2KTA5	N-Term(iTRAQ4plex); K15(iTRAQ4plex)	0	1.49399	2	4.0976	1.17359	2	4.20532	0.515679	2	2.54586	1.00786	2	0.18905	0	1.64302e-13	85.93	3.32234e-07	2	1933.07	-0.619851	71.1627	0
High	eLISNSSDALDkIR	6	19	5	F4Y590;Q0Q0I7;F4Y591;F4Y595;C9WWM8	N-Term(iTRAQ4plex); K12(iTRAQ4plex)	0													0	4.45229e-14	85.91	3.03122e-07	2	1849.02	-1.09645	70.4369	1
High	sFAAVGVDPAVMGVGPAVAIPAAVk	4	6	3	F2CQU6;I1I4F7;D2KZ12	N-Term(iTRAQ4plex); K25(iTRAQ4plex)	0													0	4.14586e-16	85.89	2.20662e-07	3	2582.46	-0.842342	81.3267	0
High	fITTADGSSVk	2	3	1	I1GXL3	N-Term(iTRAQ4plex); K11(iTRAQ4plex)	0	1.05017	2	16.8411	1.25771	2	14.8081	0.879324	2	1.73092	0.894621	2	1.33531	0	4.78589e-11	85.82	2.65091e-07	2	1413.78	1.00439	54.7763	0
High	lDDVGYDDVGGVR	5	1	1	F2EL23	N-Term(iTRAQ4plex)	0	1.60358	5	15.2296	0.924836	5	18.5127	0.770675	5	5.46487	0.69256	5	11.1607	0	3.57777e-13	85.82	1.17033e-07	2	1523.74	-1.35343	60.5026	0
High	vWLDPNEVNEISMANSR	5	6	1	F2CSC5	N-Term(iTRAQ4plex)	0	1.37484	5	22.5991	1.25363	5	5.10131	1.03334	5	12.9763	0.397433	4	35.0713	0	1.22308e-13	85.82	2.24509e-07	2	2118.04	1.08688	75.5501	0
High	lkEVEAVcNPIVSAVYQR	8	2	2	I1HWC7;F2CS54	N-Term(iTRAQ4plex); K2(iTRAQ4plex); C8(Carbamidomethyl)	0													0	3.51535e-16	85.82	3.46909e-07	2	2363.3	-0.307018	72.5416	1
High	vLAAEPGNLTALDVADR	2	2	1	F2DFW6	N-Term(iTRAQ4plex)	0	0.954571	2	11.4173	1.129	2	2.00761	1.01036	2	8.65659	0.956227	2	36.0529	0	1.8615e-12	85.81	3.33932e-07	2	1869.02	0.478995	71.3821	0
High	yYPTSPQQPGQEQQPR	14	10	1	D1MJA1	N-Term(iTRAQ4plex)	0	0.214028	7	209.832	1.03621	14	9.93411	1.49181	14	6.51196	1.48572	14	12.9841	0	7.02824e-13	85.8	1.6334e-07	2	2048	0.70775	49.7515	0
High	vIPDFMcQGGDFTR	19	6	1	A7LM55	N-Term(iTRAQ4plex); C7(Carbamidomethyl)	0	1.12143	19	15.7812	0.951833	18	12.0895	0.904024	18	6.63821	1.12326	18	12.2166	0	3.60239e-10	85.77	8.22359e-08	2	1786.84	-0.506437	77.7786	0
High	hSGNISLDDVIEIAk	5	2	1	I1ICW5	N-Term(iTRAQ4plex); K15(iTRAQ4plex)	0	1.68669	5	4.90673	1.2819	5	9.73382	0.811179	5	12.6886	0.492508	4	16.0522	0	9.19159e-15	85.77	3.16893e-07	2	1899.05	1.87614	84.1544	0
High	aGEGAVGVPLFQAQSDAR	5	1	1	Q6UJY8	N-Term(iTRAQ4plex)	0	0.734715	5	57.0276	0.59129	4	23.652	1.99597	5	14.4632	0.650074	3	69.5255	0	8.64733e-15	85.75	3.02258e-07	2	1916.99	-0.804718	68.4601	0
High	aVDNVNLIIAPALIGk	4	1	1	F2CR08	N-Term(iTRAQ4plex); K16(iTRAQ4plex)	0	1.52376	4	25.5303	1.16141	4	18.0864	0.639972	3	0.409043	0.986786	3	4.41031	0	5.17515e-15	85.73	1.11598e-07	2	1909.17	0.125599	82.4102	0
High	yIDSNFDGPALLPDDSAk	5	1	1	F2CV50	N-Term(iTRAQ4plex); K18(iTRAQ4plex)	0	1.26572	5	19.0929	0.58038	5	18.7116	0.986596	5	19.7042	1.0807	5	20.5658	0	4.48742e-15	85.7	2.3201e-07	2	2226.12	0.46728	72.9188	0
High	qAFDEAISELDTLSEESYk	2	4	1	G5DFC5	N-Term(iTRAQ4plex); K19(iTRAQ4plex)	0	0.818165	1		1.31407	1		2.0229	2	78.1451	0.499101	1		0	4.7994e-16	85.68	2.10638e-07	3	2463.2	0.0654227	89.5192	0
High	eGLNMAcENALPR	28	1	1	Q7X9M2	N-Term(iTRAQ4plex); C7(Carbamidomethyl)	0	0.474612	26	79.4014	0.597414	27	28.8507	1.40238	28	15.8502	1.80863	28	17.0751	0	1.05798e-13	85.65	1.10542e-07	2	1618.78	1.94485	59.1814	0
High	iVTEDFLPLPSk	9	2	2	Q43772;I1ISL8	N-Term(iTRAQ4plex); K12(iTRAQ4plex)	0													0	9.09385e-13	85.62	2.88825e-07	2	1646.96	-0.769324	79.0756	0
High	vFSPEEISAmILGk	4	2	1	I1HWC7	N-Term(iTRAQ4plex); M10(Oxidation); K14(iTRAQ4plex)	0	0.928112	4	12.4053	1.25457	4	14.5149	0.814137	4	8.65652	1.06805	4	21.1853	0	1.90719e-10	85.59	3.40517e-07	2	1825	-0.145598	94.2557	0
High	iDQSGLTGESLPVTk	1	4	1	P83970	N-Term(iTRAQ4plex); K15(iTRAQ4plex)	0	0.951553	1		1.31299	1		0.916295	1		0.919452	1		0	1.98578e-14	85.59	3.27819e-07	2	1833.03	4.44672	61.7183	0
High	sYELPDGQVITIGAER	13	21	4	F2CSU3;I1HTQ5;C3TX68;Q9M5A0	N-Term(iTRAQ4plex)	0													0	2.45295e-14	85.59	3.36652e-07	2	1891.99	2.36739	75.6612	0
High	qQQGQSFGQPQQQQGQSFGQPQQQVPIEIR	8	1	1	Q2A780	N-Term(iTRAQ4plex)	0	0.132838	4	49.2752	0.859766	7	27.3119	1.32748	8	7.44748	2.07048	8	25.4112	0	4.42061e-16	85.59	3.1443e-07	3	3553.77	1.05349	64.4649	0
High	tADVGELTVEER	28	4	1	F2CRF1	N-Term(iTRAQ4plex)	0	1.25881	27	10.9441	0.936894	27	10.2496	1.10028	27	12.6422	0.674133	22	31.256	0	7.81264e-12	85.57	2.34623e-07	2	1462.75	0.099621	58.225	0
High	eHQIVETLcPGLk	7	1	1	I1GLW2	N-Term(iTRAQ4plex); C9(Carbamidomethyl); K13(iTRAQ4plex)	0	1.38941	7	16.3819	1.42818	7	4.32212	0.522597	7	19.0029	0.780288	7	8.83164	0	1.21612e-13	85.53	3.86119e-07	2	1811.99	-0.261663	69.0393	0
High	gDNFITEQTGNVYk	8	3	1	E0A9F0	N-Term(iTRAQ4plex); K14(iTRAQ4plex)	0	1.03332	8	10.9971	1.30231	8	14.6151	0.874067	8	12.3197	0.857309	8	9.20182	0	1.02535e-14	85.47	2.66197e-07	2	1873.95	-0.412488	61.5034	0
High	dESSPYAAMLASQDVATR	1	1	1	I1HXI9	N-Term(iTRAQ4plex)	0	0.996707	1		1.05944	1		1.15702	1		0.765409	1		0	1.08244e-13	85.46	1.31414e-07	2	2055.98	-0.282134	68.4065	0
High	dYEQSmPPLGEGR	50	7	5	Q7XYC3;Q0Q5E3;Q0Q5D4;Q0Q5D9;Q6UJY8	N-Term(iTRAQ4plex); M6(Oxidation)	0													0	1.17445e-12	85.44	4.71502e-08	2	1638.75	-0.531691	49.4474	0
High	aMAAEIEVVDGPNDEGEMFTRPGk	1	5	1	I1I9E6	N-Term(iTRAQ4plex); K24(iTRAQ4plex)	0	0.964676	1		0.984734	1		1.12041	1		0.971516	1		0	5.20241e-16	85.42	2.28514e-07	3	2851.39	0.966531	70.6455	0
High	aLcAEHNVHLVTVPSAk	10	3	1	I1GMJ6	N-Term(iTRAQ4plex); C3(Carbamidomethyl); K17(iTRAQ4plex)	0	1.1795	10	11.201	1.00769	10	7.33746	1.0397	10	8.82578	0.823183	10	21.2063	0	6.98319e-16	85.4	3.84297e-07	2	2134.18	3.24019	55.2287	0
High	eNFDPVEIAQAYEk	2	2	2	F2D6V4;F2DSH0	N-Term(iTRAQ4plex); K14(iTRAQ4plex)	0													0	8.33959e-13	85.34	2.59811e-07	2	1940.99	0.99868	76.3045	0
High	aNDQYLPPFVIVDESGk	13	7	2	Q7XYD2;I1HST7	N-Term(iTRAQ4plex); K17(iTRAQ4plex)	0													0	1.43057e-14	85.29	3.85429e-07	2	2180.15	1.19759	79.59	0
High	vEPVQLPIADGITLcR	10	1	1	F2E2Z7	N-Term(iTRAQ4plex); C15(Carbamidomethyl)	0	0.787784	9	15.2436	1.1179	9	5.89105	0.994308	8	10.4958	1.28795	9	5.92712	0	1.26299e-15	85.27	3.81413e-07	2	1925.06	-0.0600011	78.1707	0
High	eALEWLDENQTAEk	12	1	1	F2CS54	N-Term(iTRAQ4plex); K14(iTRAQ4plex)	0	0.855745	12	20.207	1.36138	12	12.6196	0.779905	12	22.186	1.18998	12	14.6631	0	1.04618e-15	85.25	2.2256e-07	2	1963.99	1.72898	71.6726	0
High	vFVSEYAVHVDGDTSk	3	1	1	H9NHF7	N-Term(iTRAQ4plex); K16(iTRAQ4plex)	0	1.0516	3	4.10258	1.06443	3	9.91798	1.0141	3	2.76198	0.926951	3	7.03758	0	9.28742e-13	85.22	3.28264e-07	2	2041.05	-0.336308	63.0348	0
High	fGGDTPYSIMFGPDIcGYSTk	4	1	1	Q5MCL9	N-Term(iTRAQ4plex); C16(Carbamidomethyl); K21(iTRAQ4plex)	0	1.90163	4	29.4428	1.02508	4	8.45691	0.433129	3	37.9049	0.682837	2	62.4394	0	6.31922e-16	85.22	1.31215e-07	2	2601.23	2.33161	84.079	0
High	iEENLEMELAk	2	1	1	Q6IY71	N-Term(iTRAQ4plex); K11(iTRAQ4plex)	0	0.894272	2	18.7927	0.906502	2	15.5122	1.21038	2	5.12792	0.994409	2	16.9336	0	3.30443e-12	85.21	3.84309e-07	2	1606.86	-0.723761	70.9962	0
High	dAIAGGSTQSMk	2	3	1	F2D5G5	N-Term(iTRAQ4plex); K12(iTRAQ4plex)	0	1.01277	2	11.7773	1.14947	2	6.11596	0.869641	2	16.597	1.10783	2	1.26995	0	3.44101e-13	85.18	3.2584e-07	2	1453.76	0.973008	43.2354	0
High	nNPVLIGEPGVGk	6	16	4	Q334I0;Q334I1;F2DQ38;F2D195	N-Term(iTRAQ4plex); K13(iTRAQ4plex)	0													0	1.23246e-15	85.16	3.15762e-07	2	1581.92	-0.149032	58.9011	0
High	vVGVDTSGSGVk	5	2	2	F2E8M3;I1HLI3	N-Term(iTRAQ4plex); K12(iTRAQ4plex)	0													0	8.71503e-12	85.13	4.17694e-07	2	1392.79	-0.0650489	48.0501	0
High	vEDEGEEDEPVAEDR	2	3	1	Q8W546	N-Term(iTRAQ4plex)	0	0.151918	1		0.926141	2	20.4549	2.19867	2	6.83712	0.433272	2	42.6591	0	3.57063e-12	85.13	1.68796e-08	2	1861.8	-1.02898	46.1802	0
High	aLMDINESPVYLLLNPAINHSQk	1	1	1	I1I8A9	N-Term(iTRAQ4plex); K23(iTRAQ4plex)	0	1.14238	1		1.16811	1		0.946171	1		0.779442	1		0	1.23992e-12	85.1	4.3465e-07	3	2868.56	1.99641	89.0756	0
High	lGWAIDEDFGSIEk	3	12	2	P93606;Q96185	N-Term(iTRAQ4plex); K14(iTRAQ4plex)	0													0	8.64459e-15	85.07	3.64382e-07	2	1867.97	2.15003	82.4511	0
High	tTPSVVAYTk	7	5	3	F2D5G5;C7ENF7;I1HKJ4	N-Term(iTRAQ4plex); K10(iTRAQ4plex)	0													0	4.21486e-10	85.06	2.98946e-07	2	1354.78	-0.650859	52.3872	0
High	aIANEcQANFISIk	3	3	1	F2EL23	N-Term(iTRAQ4plex); C6(Carbamidomethyl); K14(iTRAQ4plex)	0	0.891559	3	4.06331	1.05943	3	18.682	0.81546	3	2.73044	1.47234	3	27.7859	0	6.44615e-16	85.03	3.78745e-07	2	1867	0.0940523	65.6324	0
High	iIALLGGPcTEGPGVIVSk	2	3	1	F2CR87	N-Term(iTRAQ4plex); C9(Carbamidomethyl); K19(iTRAQ4plex)	0	0.964206	2	10.4368	1.05345	2	5.49838	0.891312	2	5.14943	1.27441	2	0.717409	0	3.68191e-15	85.03	2.56894e-07	3	2169.25	-1.62358	80.5958	0
High	aAGAAQYTIDTAR	7	1	1	F2CRD9	N-Term(iTRAQ4plex)	0	0.522761	7	46.3421	0.550434	7	14.1118	1.08383	7	15.3258	2.15456	7	38.1918	0	1.14473e-13	85.01	2.78587e-07	2	1452.76	0.85469	51.3758	0
High	iVcTSFNGASTLSQAGGLGcLSPEGLk	2	2	1	I1GSD1	N-Term(iTRAQ4plex); C3(Carbamidomethyl); C20(Carbamidomethyl); K27(iTRAQ4plex)	0	1.05954	1		0.996583	1		0.832573	1		1.31717	1		0	3.86267e-16	85	3.94652e-07	3	3012.54	0.487035	76.5467	0
High	iGISMISDAEEk	2	3	1	F2D8H2	N-Term(iTRAQ4plex); K12(iTRAQ4plex)	0	0.95269	2	32.31	0.791719	2	33.6633	1.1472	2	10.3298	1.06344	2	56.3239	0	1.18857e-11	84.98	2.99262e-07	2	1580.84	-1.41483	68.6217	0
High	sGPWmcYPGYAFk	8	13	6	A4GFN8;A4GFS9;A4GFU7;Q5UHH6;Q5UHH8;A4GFU4	N-Term(iTRAQ4plex); M5(Oxidation); C6(Carbamidomethyl); K13(iTRAQ4plex)	0													0	9.62307e-11	84.93	1.04926e-07	2	1867.87	-0.244654	71.3432	0
High	sLTTEEIDQHLTAISERD	2	1	1	F2CSW4	N-Term(iTRAQ4plex)	0	1.15251	2	18.9261	0.654306	2	45.5951	1.33222	2	21.4828	0.674593	2	29.2481	0	3.64696e-12	84.91	2.7878e-07	2	2202.1	0.0741914	69.0728	1
High	qTLDLGSTGLLPLEVR	11	24	2	F2DI08;G8CN62	N-Term(iTRAQ4plex)	0													0	6.22589e-16	84.85	3.68913e-07	2	1856.06	-0.823497	81.2186	0
High	gILYLGmGVSGGEEGAR	6	2	1	I1H1C2	N-Term(iTRAQ4plex); M7(Oxidation)	0	1.44901	3	2.17782	1.01672	3	25.39	0.91814	3	6.57012	0.766577	2	34.5164	0	4.1233e-13	84.84	2.95614e-07	2	1825.93	1.84464	70.8188	0
High	vVcLTQVVTADELk	1	1	1	Q2QKB4	N-Term(iTRAQ4plex); C3(Carbamidomethyl); K14(iTRAQ4plex)	0	1.30804	1		0.955736	1		0.877345	1		0.933717	1		0	2.1045e-12	84.82	4.21571e-07	2	1863.05	-1.20459	74.7558	0
High	mQVTDADGNVVPNLFcIGDANGk	2	3	1	F2CRI1	N-Term(iTRAQ4plex); C16(Carbamidomethyl); K23(iTRAQ4plex)	0	2.41306	2	79.0826	1.2371	1		0.760989	1		0.482741	1		0	7.26796e-16	84.76	2.99105e-07	3	2723.34	-0.641834	80.6318	0
High	nIEyLTLGVDDQPLFxGR	10	65	4	P93594;Q5PXU9;Q5PXX5;I1GTP9	N-Term(iTRAQ4plex); Y4(iTRAQ4plex); X16(H)	0													0	4.65808e-16	84.75	4.62587e-07	3	2375.26	-1.45479	73.5164	0
High	eLISNASDALDk	6	14	4	F4Y594;F4Y593;F4Y592;P36183	N-Term(iTRAQ4plex); K12(iTRAQ4plex)	0													0	7.25951e-12	84.73	4.38979e-07	2	1563.85	-0.798446	60.6559	0
High	iQNAGTEVVEAk	3	2	1	F2DK80	N-Term(iTRAQ4plex); K12(iTRAQ4plex)	0	1.19529	3	25.7715	1.09613	3	1.08096	0.978684	3	4.51613	0.912166	3	15.3576	0	6.26649e-14	84.72	3.84002e-07	2	1546.87	0.32873	52.482	0
High	aNNMFVDYNEPQLER	8	3	2	D4NYD5;I1I0Y4	N-Term(iTRAQ4plex)	0													0	1.09727e-14	84.72	1.22267e-07	2	1983.94	0.709063	67.2615	0
High	nPEEIPWAAAGAEYVVESTGVFTDk	20	5	2	F2D6I8;A5YVV3	N-Term(iTRAQ4plex); K25(iTRAQ4plex)	0													0	6.46568e-16	84.72	3.93783e-07	3	2968.48	0.9406	112.303	0
High	vSNGLAENLSLSEAWSk	2	5	1	A1EA34	N-Term(iTRAQ4plex); K17(iTRAQ4plex)	0	0.977962	2	1.768	1.5378	2	25.7765	0.683925	2	4.90946	0.908494	2	54.5989	0	2.48632e-12	84.71	5.00843e-07	2	2093.12	1.67438	75.0045	0
High	nLFFSTDVEk	2	4	2	F2D0E7;F2CQH5	N-Term(iTRAQ4plex); K10(iTRAQ4plex)	0													0	2.69956e-09	84.7	3.48501e-07	2	1487.8	0.363284	70.7635	0
High	nmAVTQFEAADAR	1	3	2	F2DAT1;I1I6V5	N-Term(iTRAQ4plex); M2(Oxidation)	0													0	1.46916e-08	84.68	1.15058e-07	2	1583.76	-1.35811	54.4476	0
High	sGGGVVITGVESGGNAAR	1	3	1	F2D982	N-Term(iTRAQ4plex)	0	1.00335	1		1.05971	1		1.07674	1		0.894351	1		0	3.87119e-12	84.68	3.54876e-07	2	1731.91	0.427419	52.7531	0
High	iSFGIEASDLLk	4	5	3	Q9ST57;Q41593;C0LF32	N-Term(iTRAQ4plex); K12(iTRAQ4plex)	0													0	2.14373e-10	84.67	3.84524e-07	2	1580.92	1.17635	82.0109	0
High	lHGGTPANFLDVGGSASEGQVVEAFk	4	2	1	F2D1J8	N-Term(iTRAQ4plex); K26(iTRAQ4plex)	0	1.27861	4	12.0841	1.13389	4	3.29074	0.849008	4	15.1066	0.89841	4	18.5345	0	2.46724e-16	84.67	5.68598e-07	3	2875.48	0.183039	76.6185	0
High	sLDLSPDAAVEEEEEVEEPEVEEk	2	3	1	P36183	N-Term(iTRAQ4plex); K24(iTRAQ4plex)	0	0.818352	2	0.768288	1.05071	2	18.944	1.34728	2	27.0336	0.605794	2	66.285	0	3.08119e-15	84.67	1.72644e-07	3	2989.41	-1.40231	71.431	0
High	mLDYNVLGGk	3	4	2	F2D4M6;I1HQR4	N-Term(iTRAQ4plex); K10(iTRAQ4plex)	0													0	5.4976e-09	84.66	3.68483e-07	2	1397.77	-1.62218	69.2784	0
High	aVAVLTGSEGVk	22	3	2	H9NAV6;C3VQ50	N-Term(iTRAQ4plex); K12(iTRAQ4plex)	0													0	2.4274e-11	84.63	3.09398e-07	2	1418.84	-2.06948	56.7883	0
High	aESVHGTPFDIDLSEGEFDEYDEk	1	1	1	F2DTM2	N-Term(iTRAQ4plex); K24(iTRAQ4plex)	0	1.04259	1		1.05969	1		1.1257	1		0.75303	1		0	3.22868e-16	84.6	7.71489e-08	3	3017.38	-0.719409	75.7027	0
High	iAFTGSTATGk	3	5	1	F2DML4	N-Term(iTRAQ4plex); K11(iTRAQ4plex)	0	1.13871	3	13.4739	1.11738	3	5.18745	0.899993	3	10.45	0.912295	3	14.9623	0	4.10934e-10	84.57	3.91561e-07	2	1341.76	0.794188	53.4759	0
High	qQGEGFSGEGAQQkPxAGR	11	1	1	Q7XYC3	N-Term(iTRAQ4plex); K14(iTRAQ4plex); X16(E)	0	0.0889452	9	137.757	0.326433	11	19.6896	1.6875	11	6.98133	2.16642	11	6.55654	0	1.75537e-13	84.55	3.06557e-07	2	2249.12	1.86781	45.8643	0
High	eELYSLVTVAEVPQEGLk	11	1	1	F2DSW5	N-Term(iTRAQ4plex); K18(iTRAQ4plex)	0	1.31557	11	21.3328	1.12062	11	13.1614	0.878223	11	18.6891	0.444581	11	41.1312	0	5.40669e-13	84.53	4.63896e-07	2	2292.26	1.42071	81.3002	0
High	tGITADDVNAAFR	3	4	1	F2CWJ3	N-Term(iTRAQ4plex)	0	1.36729	3	5.54731	1.34979	3	1.8266	0.605639	3	0.716916	0.438663	3	26.8387	0	2.98544e-13	84.52	2.71068e-07	2	1494.77	-0.612464	62.5759	0
High	tNANSmVSHIAGk	6	7	3	B2CGM5;F2E9N0;B2CGM6	N-Term(iTRAQ4plex); M6(Oxidation); K13(iTRAQ4plex)	0													0	2.54824e-11	84.52	3.39056e-07	2	1633.86	-0.348494	44.9417	0
High	vGPALAcGNTIVLk	6	2	1	Q8LST6	N-Term(iTRAQ4plex); C7(Carbamidomethyl); K14(iTRAQ4plex)	0	1.06164	6	8.29232	1.02232	6	10.843	0.838958	6	10.2707	1.12594	6	19.9019	0	3.79446e-13	84.5	3.35121e-07	2	1701	0.0945045	66.7852	0
High	mGHAGAIVSGGk	3	3	1	I1GT20	N-Term(iTRAQ4plex); K12(iTRAQ4plex)	0	1.02714	3	11.9341	1.13241	3	10.4322	0.815204	3	7.09375	1.10525	3	15.2047	0	8.59835e-14	84.49	3.33938e-07	2	1372.76	0.211812	42.9711	0
High	nILDSVGAEADEEk	6	1	1	Q7XYD5	N-Term(iTRAQ4plex); K14(iTRAQ4plex)	0	1.30161	6	5.69143	1.41712	6	15.9356	0.734423	6	15.078	0.631441	6	12.3128	0	3.77386e-14	84.48	3.04053e-07	2	1777.91	0.722642	65.652	0
High	lAAGGEDAGAALPPPPFLDR	3	1	1	F2EAZ8	N-Term(iTRAQ4plex)	0	1.37539	2	4.77166	1.05901	2	18.8875	1.15259	3	33.5279	0.409999	2	14.5668	0	1.64243e-15	84.47	5.20368e-07	2	2079.1	-0.0363655	74.832	0
High	iSSVNAMSALcEATGANVSEVSyAIGk	1	4	2	F2D0E7;F2CQH5	N-Term(iTRAQ4plex); C11(Carbamidomethyl); Y23(iTRAQ4plex); K27(iTRAQ4plex)	0													0	3.15099e-16	84.47	4.46948e-07	3	3161.6	-5.67349	81.9358	0
High	aLHGGNFQGTPIGVSMDNTR	4	26	1	F2DQ23	N-Term(iTRAQ4plex)	0	1.81904	2	9.67576	0.783734	2	3.58147	0.759435	2	10.3711	0.610629	2	13.3794	0	3.54126e-16	84.46	3.03845e-07	3	2216.1	-0.144746	61.5432	0
High	iNITAVETPSHDEIEAYk	1	1	1	F2E7A2	N-Term(iTRAQ4plex); K18(iTRAQ4plex)	0	1.07026	1		0.955996	1		1.12291	1		0.851889	1		0	5.73458e-16	84.43	4.74882e-07	3	2318.23	5.6912	66.1468	0
High	iINEPTAAAIAYGLDkk	13	18	11	I1HWC7;B5L808;F2DYT5;F2D884;F2CT43;F2E4C2;I1H6Y3;Q9SAU8;I1GLJ6;I1HIQ7;I1H6X1	N-Term(iTRAQ4plex); K16(iTRAQ4plex); K17(iTRAQ4plex)	0													0	6.40835e-16	84.42	2.59312e-07	2	2220.3	0.432636	82.4563	1
High	aLDLGPAGLmLPAVESPAAAAEAVSHcR	1	1	1	F2DUF1	N-Term(iTRAQ4plex); M10(Oxidation); C27(Carbamidomethyl)	0	0.912378	1		1.13852	1		1.04022	1		0.987049	1		0	7.40453e-16	84.42	5.11395e-07	3	2934.5	0.714372	80.4553	0
High	dEAYFAANAAALASR	16	2	1	Q4LB13	N-Term(iTRAQ4plex)	0	1.86062	16	49.8557	1.06618	14	20.6281	0.535859	11	42.1564	0.87764	11	32.6232	0	7.26411e-16	84.41	2.22055e-07	2	1684.84	-0.115333	71.9918	0
High	vQIANFLcPGNYAVSGGVk	4	1	1	I1H6F4	N-Term(iTRAQ4plex); C8(Carbamidomethyl); K19(iTRAQ4plex)	0	1.78537	4	6.50151	0.863047	4	30.6041	0.55235	4	36.1645	0.686676	4	18.1056	0	1.90135e-14	84.41	5.47168e-07	2	2282.23	4.44267	81.9286	0
High	eLQVPGGcASAcGk	11	5	2	O22462;Q8S4P7	N-Term(iTRAQ4plex); C8(Carbamidomethyl); C12(Carbamidomethyl); K14(iTRAQ4plex)	0													0	1.41426e-12	84.39	3.24066e-07	2	1721.85	-0.266749	51.6646	0
High	aISPEVLEASFNTTPEMEk	9	1	1	F2D9Z5	N-Term(iTRAQ4plex); K19(iTRAQ4plex)	0	0.751016	9	56.5306	1.0409	9	14.0384	1.15779	9	7.60997	1.05651	9	9.14143	0	5.19014e-16	84.39	3.98305e-07	2	2381.21	-0.126025	77.4838	0
High	sFVSEYPIVSIEDPFDQDDWVHYAk	7	7	4	F2CR08;F2D4W3;I1I3D1;I1H7G0	N-Term(iTRAQ4plex); K25(iTRAQ4plex)	0													0	4.34813e-16	84.39	3.04415e-07	3	3274.59	1.33996	88.4359	0
High	aADNQLFVATcAPAR	5	2	1	F2DZ92	N-Term(iTRAQ4plex); C11(Carbamidomethyl)	0	0.905295	5	6.53353	0.986366	5	4.6413	1.08315	5	4.6014	1.03548	5	15.4463	0	1.42391e-13	84.38	3.09858e-07	2	1748.89	-0.469003	59.9528	0
High	tAGTTILSAIk	1	4	2	Q6PQF3;Q8RWR5	N-Term(iTRAQ4plex); K11(iTRAQ4plex)	0													0	1.08281e-10	84.31	3.71793e-07	2	1363.84	-1.27943	68.1223	0
High	aLADEIGIPFLETSAk	11	2	1	F2CRB3	N-Term(iTRAQ4plex); K16(iTRAQ4plex)	0	0.933407	11	33.6668	0.975021	11	9.74616	1.04477	11	19.4138	1.02471	11	28.5543	0	6.69733e-16	84.3	4.40083e-07	2	1963.1	0.969103	86.5379	0
High	aSNPFVNLkk	4	2	1	I1HRV4	N-Term(iTRAQ4plex); K9(iTRAQ4plex); K10(iTRAQ4plex)	0	1.13853	4	4.9773	0.981694	4	9.10099	0.934537	4	5.29156	1.04249	4	11.4793	0	3.65154e-10	84.29	2.56578e-07	2	1549.94	-0.935901	58.5915	1
High	gIPSLVAIGPDGk	8	1	1	F2CYJ8	N-Term(iTRAQ4plex); K13(iTRAQ4plex)	0	0.814701	8	15.6076	1.12044	8	24.7331	1.15723	8	12.7078	0.949017	7	14.949	0	2.85208e-11	84.26	3.00353e-07	2	1511.9	-1.13383	69.8959	0
High	aSGWSGEADIWQAPGk	1	2	1	F2CPL4	N-Term(iTRAQ4plex); K16(iTRAQ4plex)	0	1.09465	1		0.926141	1		0.956293	1		1.14347	1		0	2.93677e-14	84.24	3.49581e-07	2	1947.98	0.948691	69.3298	0
High	iGSDGGVALAEALGTcTR	4	2	1	F2D8Y6	N-Term(iTRAQ4plex); C16(Carbamidomethyl)	0	1.4844	4	8.02674	0.927446	4	18.2941	0.90463	4	9.70796	0.685421	4	16.1424	0	6.41534e-16	84.23	4.48933e-07	2	1891.97	1.47866	75.2861	0
High	eQILNHGGQVNNSVLGVTcVVASPAER	1	1	1	F2ELJ9	N-Term(iTRAQ4plex); C19(Carbamidomethyl)	0	0.345061	1		0.84127	1		1.0119	1		2.23915	1		0	4.29527e-16	84.23	4.9462e-07	3	2992.54	0.656147	67.5588	0
High	lAMQEFMILPTGAASFk	13	2	2	F2CR08;F2D4W3	N-Term(iTRAQ4plex); K17(iTRAQ4plex)	0													0	5.69669e-15	84.2	5.09644e-07	2	2143.15	-0.506707	88.8033	0
High	hVVFGEVVEGmDVVk	15	8	2	A7LM55;Q93XQ6	N-Term(iTRAQ4plex); M11(Oxidation); K15(iTRAQ4plex)	0													0	1.19733e-13	84.19	5.01292e-07	2	1948.04	-0.855011	70.9927	0
High	nSTVVPGGGAIDMEISk	2	1	1	I1HXE7	N-Term(iTRAQ4plex); K17(iTRAQ4plex)	0	1.05187	2	0.958134	0.868157	2	22.4205	0.979024	2	2.47882	1.21374	2	23.0088	0	3.16853e-11	84.17	4.49245e-07	2	1963.04	0.312884	65.3622	0
High	gEGPTLVEcETYR	2	4	1	F2D7J6	N-Term(iTRAQ4plex); C9(Carbamidomethyl)	0	1.39689	2	4.611	1.11066	2	5.23941	0.797254	2	7.07121	0.736311	2	15.7189	0	2.51874e-12	84.16	1.3871e-07	2	1654.79	0.113805	56.2324	0
High	gVAFmVDNcSTTAR	13	4	2	F2DCS7;I1HG69	N-Term(iTRAQ4plex); M5(Oxidation); C9(Carbamidomethyl)	0													0	1.3256e-12	84.13	9.25349e-08	2	1688.78	-1.52231	54.8056	0
High	vLGSLASSPDPDVVR	2	1	1	F2DMV0	N-Term(iTRAQ4plex)	0	1.55876	1		1.50988	2	45.3414	0.701024	2	28.4755	1.13716	2	42.7804	0	1.61098e-13	84.08	4.72917e-07	2	1655.91	-0.988189	65.7073	0
High	aPAALGPYSQAIk	4	2	1	F2CS52	N-Term(iTRAQ4plex); K13(iTRAQ4plex)	0	1.14034	4	16.2645	0.927506	4	9.34232	0.906069	4	4.22188	1.01208	4	41.4434	0	3.94648e-10	84.06	3.88522e-07	2	1574.92	1.0718	60.9725	0
High	aVQEEDELSPEk	3	2	1	G0Z6F1	N-Term(iTRAQ4plex); K12(iTRAQ4plex)	0	0.876689	3	27.5135	1.10573	3	21.0449	1.14776	3	1.38281	1.10573	3	4.16377	0	9.6138e-15	84.05	3.22908e-07	2	1661.85	0.330126	49.2935	0
High	gAWTDQFDSSGTk	2	2	1	Q9ST58	N-Term(iTRAQ4plex); K13(iTRAQ4plex)	0	0.469367	2	20.3987	0.603161	2	6.33037	0.683071	2	19.2445	2.91166	2	10.8028	0	3.72728e-12	84.04	1.71786e-07	2	1687.81	-2.13378	59.7195	0
High	dAGAIAGLNVLR	9	2	2	F2DYT5;Q9SAU8	N-Term(iTRAQ4plex)	0													0	2.14423e-11	83.99	3.32787e-07	2	1313.77	1.92107	69.7325	0
High	gGSFYPGETTPPQQLQQR	10	53	1	Q6PMI9	N-Term(iTRAQ4plex)	0	0.447898	9	51.1987	1.08484	10	13.5236	1.10939	10	8.42969	1.4307	10	16.2856	0	3.07842e-14	83.95	3.69292e-07	2	2135.06	-0.159311	58.65	0
High	aLAENEGDGIAk	5	4	1	F2CRI1	N-Term(iTRAQ4plex); K12(iTRAQ4plex)	0	1.15362	5	6.06375	0.819728	5	15.2136	1.00831	5	3.57541	0.899095	5	24.03	0	4.38446e-12	83.93	4.90953e-07	2	1475.8	1.42234	48.0916	0
High	qPSQGPTFGIk	4	2	1	I1IQK7	N-Term(iTRAQ4plex); K11(iTRAQ4plex)	0	0.555048	4	20.532	1.08641	4	8.19271	1.37815	4	2.8866	1.0849	4	16.4844	0	1.47279e-09	83.88	4.69831e-07	2	1447.81	0.0619103	55.8722	0
High	nLDGSVDDDEk	2	3	2	F2CXK4;I1I2S0	N-Term(iTRAQ4plex); K11(iTRAQ4plex)	0													0	1.82708e-11	83.88	1.326e-07	2	1494.72	0.637836	43.6721	0
High	tHVDILSDFTPDFGAk	2	2	1	F2D3N8	N-Term(iTRAQ4plex); K16(iTRAQ4plex)	0	1.05153	2	19.1815	1.03445	2	2.05539	0.883974	2	15.9775	1.16844	2	6.30246	0	5.25902e-12	83.85	5.38611e-07	2	2051.07	0.737566	78.4762	0
High	aAIESAAADGAk	6	1	1	F2DZ92	N-Term(iTRAQ4plex); K12(iTRAQ4plex)	0	0.891488	6	26.9986	0.89657	6	12.7233	1.17436	6	8.53921	1.00514	6	8.46287	0	3.68234e-14	83.84	4.09124e-07	2	1362.75	-0.108362	44.1606	0
High	lNQDVLQcPVYDSDDk	2	1	1	F2EBF9	N-Term(iTRAQ4plex); C8(Carbamidomethyl); K16(iTRAQ4plex)	0	0.539226	2	181.765	0.462524	2	25.9462	0.710894	2	31.1303	2.43879	2	69.545	0	5.155e-14	83.81	2.57033e-07	2	2197.07	-0.52383	63.8259	0
High	lEEVAVTTGEEDEDSLLDMk	3	1	1	I1HKE4	N-Term(iTRAQ4plex); K20(iTRAQ4plex)	0	1.00728	3	19.2968	0.873873	3	1.56946	1.14289	3	10.3187	0.926174	3	5.56224	0	7.39641e-16	83.81	3.43958e-07	2	2511.22	-1.8278	78.9794	0
High	dQQDEGFVAGPEQQEQER	5	1	1	B7U6L5	N-Term(iTRAQ4plex)	0	0.562685	4	24.8952	0.128932	4	95.8336	1.12743	5	10.0201	2.75634	5	1.66709	0	4.52833e-16	83.79	7.3956e-08	2	2234.01	0.640392	51.5275	0
High	iIESAQGQNVYPADQLMIIYQGk	4	2	1	F2DUJ6	N-Term(iTRAQ4plex); K23(iTRAQ4plex)	0	0.972251	2	4.82543	2.27047	4	121.441	0.901944	2	13.3234	1.06959	2	11.3367	0	3.52146e-16	83.76	6.05846e-07	3	2867.52	0.153632	81.9908	0
High	vTPEAIDAMTPAAISESR	2	1	1	F2DCM2	N-Term(iTRAQ4plex)	0	2.8725	2	6.4997	0.299875	2	9.28568	0.386629	2	32.9743	0.345615	2	25.9667	0	1.51308e-11	83.74	4.12947e-07	2	2003.03	2.16043	68.7408	0
High	nLDDGITDDQLR	11	2	1	F2CTY9	N-Term(iTRAQ4plex)	0	0.834662	11	6.47228	1.15027	11	13.1304	1.15598	11	8.61212	0.840133	11	13.9042	0	1.16827e-12	83.72	1.96599e-07	2	1518.75	-0.762745	58.7894	0
High	dVTELIGNTPLVYLNk	9	2	2	I1IG86;P38076	N-Term(iTRAQ4plex); K16(iTRAQ4plex)	0													0	2.28664e-14	83.7	4.70304e-07	2	2077.18	1.119	85.22	0
High	gADGAGAVVNWTMDFDk	7	1	1	Q0IJ88	N-Term(iTRAQ4plex); K17(iTRAQ4plex)	0	1.72954	7	36.0719	1.54856	7	11.8043	0.456786	7	60.3503	0.462781	7	42.5184	0	6.21343e-15	83.65	2.55244e-07	3	2041.99	0.440334	79.2048	0
High	kVLQFAGIDDVFTSSR	10	3	1	F2D448	N-Term(iTRAQ4plex); K1(iTRAQ4plex)	0	1.127	9	13.1046	0.809694	10	32.7762	1.39385	9	11.7937	0.544891	8	54.9552	0	3.84134e-12	83.63	5.84589e-07	2	2071.15	1.73843	87.707	1
High	gMLQPHQITAEYDAAIPEAER	10	1	1	I1GS62	N-Term(iTRAQ4plex)	0	0.230102	7	41.7401	1.07177	9	17.6732	1.81981	10	12.5755	0.856361	8	37.549	0	3.74795e-16	83.63	3.71085e-07	3	2484.23	-0.217934	67.3095	0
High	dccQQLAHISEWcR	10	21	4	A4GFU7;Q5UHH1;C8CAI4;A4GFU4	N-Term(iTRAQ4plex); C2(Carbamidomethyl); C3(Carbamidomethyl); C13(Carbamidomethyl)	0													0	2.26223e-14	83.62	4.41028e-08	2	2006.88	1.61907	62.1802	0
High	sVQMEGLTWGASk	6	2	1	P29546	N-Term(iTRAQ4plex); K13(iTRAQ4plex)	0	1.07007	6	7.40532	1.05158	6	7.89005	1.06718	6	11.53	0.842744	6	5.14937	0	3.94913e-13	83.61	4.58158e-07	2	1681.88	0.0133465	67.1018	0
High	iNDAVVTVPAYFNDAQR	26	4	2	I1HWC7;F2CS54	N-Term(iTRAQ4plex)	0													0	1.17242e-14	83.59	4.83243e-07	2	2037.05	0.383797	73.1227	0
High	fSQVVSNAVDMk	9	1	1	Q8L806	N-Term(iTRAQ4plex); K12(iTRAQ4plex)	0	1.18465	9	21.5783	1.2244	9	7.24208	0.900993	9	9.40143	0.74116	9	14.4268	0	8.58008e-13	83.58	4.58484e-07	2	1612.86	-0.0706807	68.8555	0
High	qQccQPLAQISEQAR	10	11	5	Q2A784;P0CZ09;D2KFH1;P0CZ08;Q2A780	N-Term(iTRAQ4plex); C3(Carbamidomethyl); C4(Carbamidomethyl)	0													0	7.3598e-16	83.57	1.90322e-07	2	1960.94	-3.24644	57.0138	0
High	gNPTVEVDLVAGDGSLHR	2	2	1	F2DY57	N-Term(iTRAQ4plex)	0	1.10458	2	22.9939	0.841062	2	16.3466	1.12484	2	0.210733	0.913981	2	20.1047	0	4.13278e-15	83.56	5.73823e-07	3	1980.03	0.890528	63.0621	0
High	aPEYLAMDEk	3	1	1	I1J382	N-Term(iTRAQ4plex); K10(iTRAQ4plex)	0	1.07287	3	1.89248	0.910119	3	3.70427	0.848711	3	10.6898	1.33268	3	8.35383	0	5.80231e-09	83.48	3.06717e-07	2	1454.75	1.31288	59.8036	0
High	gIFTNVTSPTAk	3	4	2	F2CS83;I1HTG2	N-Term(iTRAQ4plex); K12(iTRAQ4plex)	0													0	2.86955e-12	83.48	5.33783e-07	2	1523.87	-0.0618634	61.2308	0
High	vQQVDTTGAGDAFIGSLLR	11	1	1	F2E397	N-Term(iTRAQ4plex)	0	1.1722	9	6.61025	0.849851	9	14.5186	1.0149	9	12.8489	1.00695	9	18.0354	0	5.27051e-14	83.47	5.9281e-07	2	2092.12	1.25106	83.8211	0
High	gILAmDESNATcGk	3	5	3	F2ELD1;F2D6R8;C0KTA6	N-Term(iTRAQ4plex); M5(Oxidation); C12(Carbamidomethyl); K14(iTRAQ4plex)	0													0	1.21404e-12	83.42	2.48651e-07	2	1770.86	0.485314	52.1263	0
High	vGATTETELEDR	2	1	1	P08823	N-Term(iTRAQ4plex)	0	1.75152	2	37.7701	0.740531	2	12.579	0.799217	2	55.7428	0.53753	2	14.7139	0	7.86035e-13	83.4	2.37686e-07	2	1464.73	0.841383	50.7271	0
High	tSSSNPVTDIDSTR	2	2	1	F2E542	N-Term(iTRAQ4plex)	0	1.06442	2	1.62471	0.963854	2	26.1348	1.03705	2	18.7225	0.965731	2	1.32701	0	1.80757e-12	83.4	2.7151e-07	2	1623.8	1.55575	52.3896	0
High	aAAQTEDGPcVTFVGPGGAGNFVk	6	2	1	F2DYI4	N-Term(iTRAQ4plex); C10(Carbamidomethyl); K24(iTRAQ4plex)	0	0.98764	6	26.9587	0.962778	6	8.05076	1.1621	6	7.46115	0.832067	6	46.1978	0	5.77161e-16	83.38	7.28058e-07	3	2638.32	2.19649	69.1556	0
High	lIFGADSPAIQENR	10	3	3	B0FRH4;I1HRT4;F2DS59	N-Term(iTRAQ4plex)	0													0	6.84581e-13	83.37	5.05362e-07	2	1674.89	0.152795	69.6011	0
High	eEASQALTEMNGk	4	3	1	F2CTY9	N-Term(iTRAQ4plex); K13(iTRAQ4plex)	0	0.95587	2	4.91042	1.003	2	8.49388	1.19655	2	12.8207	0.816253	2	10.6731	0	4.52249e-14	83.37	6.94297e-07	2	1695.84	-3.45414	54.6272	0
High	vYQGQSVGPTTFEAk	4	2	1	F2CY57	N-Term(iTRAQ4plex); K15(iTRAQ4plex)	0	0.699184	4	15.283	1.26611	4	5.30586	1.23159	4	4.71202	0.787191	4	9.82749	0	5.72592e-13	83.37	5.59672e-07	2	1900.01	1.56481	59.2245	0
High	tTPSYVAFTDTER	26	8	7	F2DYT5;F2CT43;F2E4C2;Q9SAU8;I1HIQ7;I1H6X1;I1H6Y3	N-Term(iTRAQ4plex)	0													0	6.61418e-13	83.36	2.50495e-07	2	1631.8	-0.213375	61.2973	0
High	cALVYGQMNEPPGAR	12	7	1	Q41534	N-Term(iTRAQ4plex); C1(Carbamidomethyl)	0	1.0738	12	21.7152	1.04415	12	7.14957	0.994952	12	14.3535	0.963406	10	15.8905	0	7.90691e-14	83.36	2.38271e-07	2	1806.87	-0.00821411	59.9239	0
High	dAVINSDGVNVVPEVWAVk	7	1	1	Q1PBI3	N-Term(iTRAQ4plex); K19(iTRAQ4plex)	0	0.873294	6	14.4338	1.11052	7	7.2865	0.808815	7	13.2604	1.56599	7	15.0371	0	4.88054e-13	83.34	6.18702e-07	2	2299.26	3.18216	78.0805	0
High	mIEYSYVNAPLQk	8	2	2	F2CRK4;I1GXN7	N-Term(iTRAQ4plex); K13(iTRAQ4plex)	0													0	1.94501e-14	83.33	5.22812e-07	2	1843.99	1.36446	68.0791	0
High	dcPTSSGFGGGGGGGR	1	2	1	F2DJM5	N-Term(iTRAQ4plex); C2(Carbamidomethyl)	0	0.485907	1		0.552927	1		1.16131	1		2.14989	1		0	5.33849e-12	83.32	3.02631e-08	2	1569.68	-1.03848	41.327	0
High	vLNLEEGGAFTNSSAEDMLk	5	1	1	F2DDK1	N-Term(iTRAQ4plex); K20(iTRAQ4plex)	0	0.735992	5	28.6141	0.524082	3	97.343	1.0071	5	32.9425	2.46981	5	6.19737	0	1.513e-14	83.31	4.5686e-07	3	2413.22	0.590116	76.647	0
High	tFVEVNETGTEAAAATIAk	8	1	1	Q9ST57	N-Term(iTRAQ4plex); K19(iTRAQ4plex)	0	0.444814	7	22.8433	0.465261	7	46.1612	1.32124	8	7.63145	2.05769	8	9.95024	0	8.21092e-15	83.3	6.17644e-07	2	2211.18	0.691863	66.761	0
High	fVIGGPHGDAGLTGR	4	10	3	Q4LB22;A6XMY9;B0LXM0	N-Term(iTRAQ4plex)	0													0	2.75271e-11	83.22	5.26694e-07	2	1597.85	-1.32831	59.1309	0
High	aNTFVGEVLGLDPR	3	2	1	F2DXB6	N-Term(iTRAQ4plex)	0	1.1893	2	10.1268	1.01722	2	11.0203	1.08131	2	4.59198	0.663273	2	8.57722	0	6.75887e-14	83.22	5.51231e-07	2	1631.89	0.0517625	85.7231	0
High	dIELVMTQAGVPRPk	8	1	1	F2D690	N-Term(iTRAQ4plex); K15(iTRAQ4plex)	0	0.546611	8	26.5977	0.998072	8	17.2077	1.26014	8	8.8966	1.08505	8	9.70047	0	7.29853e-15	83.22	5.28362e-07	2	1942.1	-0.52145	68.4923	0
High	iINEPTAAALSYGTNNk	2	4	3	F2D7B8;F2D0D8;I1HAK6	N-Term(iTRAQ4plex); K17(iTRAQ4plex)	0													0	9.14208e-13	83.22	6.39132e-07	2	2065.12	1.72466	64.6341	0
High	eNEkPAEFEEVPVEFEMSDLVSENk	1	1	1	F2D7X4	N-Term(iTRAQ4plex); K4(iTRAQ4plex); K25(iTRAQ4plex)	0	0.704583	1		1.13059	1		0.678601	1		1.92284	1		0	3.58526e-16	83.21	4.13779e-07	3	3357.64	-1.23788	80.1886	0
High	nIGFISDDVGLDADR	4	3	2	A6XMY9;Q4LB22	N-Term(iTRAQ4plex)	0													0	4.2114e-15	83.2	3.58015e-07	2	1750.87	0.462926	72.1995	0
High	lyccQELAEISQQcR	4	1	1	P17314	N-Term(iTRAQ4plex); Y2(iTRAQ4plex); C3(Carbamidomethyl); C4(Carbamidomethyl); C14(Carbamidomethyl)	0	0.403948	4	67.4949	0.662497	4	12.3294	1.28503	4	6.11712	1.73329	4	28.7416	0	9.50114e-12	83.14	2.03336e-07	2	2246.06	0.836263	61.9298	0
High	tVNGPITDASQLPk	4	5	2	G1FFN0;Q6RUJ1	N-Term(iTRAQ4plex); K14(iTRAQ4plex)	0													0	6.95047e-15	83.09	5.65526e-07	2	1728.98	1.60013	58.5747	0
High	lYccQELAEIPQQcR	15	1	1	P11643	N-Term(iTRAQ4plex); C3(Carbamidomethyl); C4(Carbamidomethyl); C14(Carbamidomethyl)	0	0.276841	14	92.0947	0.697782	15	18.0341	1.17258	15	5.39649	2.37133	15	13.965	0	7.07048e-16	83.03	1.37375e-07	2	2111.98	2.05678	64.6915	0
High	aAAEYDLPLVGNk	4	4	1	F2DTT4	N-Term(iTRAQ4plex); K13(iTRAQ4plex)	0	1.26656	4	7.30994	1.08773	4	13.5564	0.767386	4	0.90902	0.936766	4	9.39875	0	6.43241e-14	83.02	7.35855e-07	2	1648.92	1.59545	67.5813	0
High	eLDYLVGAVANPk	7	6	2	P12783;Q850M5	N-Term(iTRAQ4plex); K13(iTRAQ4plex)	0													0	7.50449e-13	82.98	6.13012e-07	2	1676.95	-0.208069	75.9698	0
High	sAAAGLNAGk	4	7	1	Q1KMV0	N-Term(iTRAQ4plex); K10(iTRAQ4plex)	0	1.41379	4	6.82035	1.02784	4	13.8841	0.826597	4	26.518	0.649669	4	4.93048	0	1.20787e-10	82.96	5.55648e-07	2	1147.67	-0.728256	37.4144	0
High	tFASWGVDYLk	2	5	1	I1I516	N-Term(iTRAQ4plex); K11(iTRAQ4plex)	0	1.21222	2	7.71567	1.3371	2	2.84554	0.901997	2	2.28072	0.532759	2	9.42995	0	5.26679e-12	82.95	4.91527e-07	2	1574.85	-0.0689887	79.1861	0
High	mVAEDMYVMSAEGk	2	1	1	F2CUI9	N-Term(iTRAQ4plex); K14(iTRAQ4plex)	0	1.03649	2	3.60544	1.13182	2	6.9987	0.950432	2	10.8434	0.965287	2	2.25021	0	4.10646e-11	82.93	1.49743e-07	2	1848.87	-3.18092	70.412	0
High	lLIQNQDEMIk	5	7	2	F2DXQ8;Q41628	N-Term(iTRAQ4plex); K11(iTRAQ4plex)	0													0	4.02397e-12	82.92	6.10564e-07	2	1632.92	-0.729098	66.2942	0
High	iLAAYPEYSQFNk	2	1	1	Q06IA3	N-Term(iTRAQ4plex); K13(iTRAQ4plex)	0	1.61632	2	30.0348	0.766625	2	41.0526	0.777516	2	12.2765	0.81508	2	16.0316	0	3.44105e-10	82.88	6.31413e-07	2	1831.99	3.48491	69.9097	0
High	nLAETTTEDDLk	2	2	1	P93616	N-Term(iTRAQ4plex); K12(iTRAQ4plex)	0	1.56992	2	3.50285	1.13998	2	3.50851	0.391667	2	33.0268	1.1333	2	17.0267	0	2.20421e-10	82.87	5.43012e-07	2	1637.85	-0.180648	54.3581	0
High	iFGPGNQYVTAAk	1	2	2	F2DR19;I1GR09	N-Term(iTRAQ4plex); K13(iTRAQ4plex)	0													0	1.0141e-13	82.87	6.41389e-07	2	1653.92	1.27187	63.1381	0
High	iDATANDVPGEFDVQGYPTLYFVTPSGkk	4	6	1	Q9FE55	N-Term(iTRAQ4plex); K28(iTRAQ4plex); K29(iTRAQ4plex)	0	0.282814	4	22.5883	0.849222	4	7.40954	1.96725	4	4.1776	0.648576	4	15.464	0	4.62965e-16	82.83	7.57296e-07	3	3561.86	2.33979	79.5676	1
High	tESQEEENILSETAEk	1	2	1	B2LXU4	N-Term(iTRAQ4plex); K16(iTRAQ4plex)	0	0.656598	1		0.831676	1		1.43992	1		1.06134	1		0	6.28088e-16	82.79	3.25342e-07	2	2125.04	-0.509189	62.2296	0
High	lPMEESYWEQMk	1	1	1	F2E0T2	N-Term(iTRAQ4plex); K12(iTRAQ4plex)	0	1.21316	1		0.919954	1		0.966596	1		0.96254	1		0	1.19153e-11	82.78	2.43844e-07	2	1858.9	-0.0149272	76.1769	0
High	aGNLGDSVTVAR	3	1	1	F2EC14	N-Term(iTRAQ4plex)	0	1.07871	3	10.7818	1.13808	3	3.32776	1.17245	3	7.22506	0.526527	3	7.941	0	4.85824e-13	82.73	5.03201e-07	2	1303.71	0.344973	49.1075	0
High	yGcSVPLLLMNSFNTHDDTQk	5	1	1	Q43772	N-Term(iTRAQ4plex); C3(Carbamidomethyl); K21(iTRAQ4plex)	0	1.2664	5	9.35446	1.27108	5	4.9377	0.699528	5	18.5321	0.896402	5	24.0904	0	3.42496e-16	82.73	4.01601e-07	3	2728.33	-0.416721	82.645	0
High	aLLPFFDSAYQGFASGSLDk	7	2	2	B0FRH4;F2DS59	N-Term(iTRAQ4plex); K20(iTRAQ4plex)	0													0	6.69297e-14	82.71	7.26272e-07	2	2422.26	1.14927	93.0381	0
High	dTSMGGYMSSk	4	8	3	F4Y594;F4Y593;F4Y592	N-Term(iTRAQ4plex); K11(iTRAQ4plex)	0													0	1.35843e-11	82.7	1.17341e-07	2	1451.67	-0.633411	50.9244	0
High	sSENNLYVVEGMQFER	9	1	1	Q43831	N-Term(iTRAQ4plex)	0	1.42509	9	12.0667	0.736866	9	15.2493	0.908144	8	14.5881	0.961838	8	23.5968	0	1.46518e-15	82.7	2.14276e-07	2	2045.97	0.550232	72.2268	0
High	aAAAmVGHPEWEFPR	18	2	2	Q7X9M2;A7Y325	N-Term(iTRAQ4plex); M5(Oxidation)	0													0	4.05066e-15	82.69	3.06545e-07	2	1828.89	0.36665	64.4878	0
High	aGNLGDSVTVTR	6	1	1	F2EAX5	N-Term(iTRAQ4plex)	0	1.16803	6	10.7609	1.06858	6	5.11162	1.11096	6	5.35776	0.548933	6	50.337	0	2.06527e-12	82.68	4.94731e-07	2	1333.72	-0.166872	48.6826	0
High	nTADTTIYSIEk	4	2	1	C3V133	N-Term(iTRAQ4plex); K12(iTRAQ4plex)	0	1.3177	4	13.6809	0.981938	4	4.32083	0.893864	4	11.3977	0.888638	4	11.9938	0	8.76576e-13	82.68	5.54617e-07	2	1643.88	1.79871	59.3663	0
High	sHFTLADGPASTAAGSPDEIAk	4	1	1	F2CS69	N-Term(iTRAQ4plex); K22(iTRAQ4plex)	0	0.751187	4	5.42332	0.924393	4	5.73558	1.20981	4	8.57477	1.12256	4	9.42534	0	4.74822e-16	82.65	5.57646e-07	3	2431.23	-1.41744	59.5005	0
High	mDATANDVPSEFDVQGYPTLYFVTPSGk	36	12	2	B9A8E3;B9A8E2	N-Term(iTRAQ4plex); M1(Oxidation); K28(iTRAQ4plex)	0													0	7.6291e-15	82.63	3.73844e-07	3	3353.61	0.270836	86.8726	0
High	gSGTSPSGAccSGVR	9	1	1	Q9ATG4	N-Term(iTRAQ4plex); C10(Carbamidomethyl); C11(Carbamidomethyl)	0	1.35062	9	16.7966	0.863494	9	18.2574	0.908058	9	23.8533	1.05331	9	14.8923	0	7.33024e-16	82.61	3.92018e-08	2	1583.7	-0.465123	34.2206	0
High	dGDAMQVDGAAEk	2	1	1	F2DBR2	N-Term(iTRAQ4plex); K13(iTRAQ4plex)	0	0.963866	2	14.7933	0.934754	2	12.0249	1.01243	2	5.2597	1.21195	2	2.6283	0	1.27845e-14	82.6	1.84646e-07	2	1594.76	0.348397	45.5225	0
High	gcVANVAAk	1	1	1	F2D8H2	N-Term(iTRAQ4plex); C2(Carbamidomethyl); K9(iTRAQ4plex)	0	1.40851	1		0.957479	1		0.848437	1		0.836424	1		0	3.0994e-06	82.58	5.8603e-07	2	1177.66	0.839895	40.5403	0
High	rAEQMLIQNESR	8	1	1	B0FRH4	N-Term(iTRAQ4plex)	0	0.714297	8	29.3441	0.950245	8	24.4038	1.29141	8	21.9318	1.05765	8	5.69865	0	4.2599e-15	82.58	5.51525e-07	2	1618.84	-0.278062	56.1753	1
High	dAPMFVcGVNEk	16	9	2	F2D6I8;A5YVV3	N-Term(iTRAQ4plex); C7(Carbamidomethyl); K12(iTRAQ4plex)	0													0	1.14083e-12	82.58	3.49465e-07	2	1654.82	-0.962007	61.9635	0
High	eQVEAGQIVAWLk	13	15	3	Q9FE55;B9A8E3;B9A8E2	N-Term(iTRAQ4plex); K13(iTRAQ4plex)	0													0	9.43909e-13	82.58	5.64499e-07	2	1759	0.976043	80.953	0
High	sLFQEQGQQLYGAk	1	1	1	F2D208	N-Term(iTRAQ4plex); K14(iTRAQ4plex)	0	1.00704	1		1.02797	1		1.06887	1		0.943644	1		0	3.62399e-13	82.58	6.65253e-07	2	1885.01	0.884128	65.154	0
High	aAEAGGDkAPVVDVSQFGYFk	10	1	1	I1GSF2	N-Term(iTRAQ4plex); K8(iTRAQ4plex); K21(iTRAQ4plex)	0	1.32661	10	12.2695	1.11534	10	19.8445	0.983841	10	10.1934	0.327891	10	42.3582	0	2.6851e-16	82.58	8.31153e-07	3	2588.37	0.473619	81.5511	1
High	lEEAcVGTVESGk	9	2	1	F2CQL5	N-Term(iTRAQ4plex); C5(Carbamidomethyl); K13(iTRAQ4plex)	0	1.09069	9	20.917	1.08824	9	13.6926	0.884446	9	13.7068	1.03349	9	21.872	0	5.37471e-13	82.57	4.4849e-07	2	1666.86	0.399406	53.4728	0
High	lVLESNSDEPDTMEYcNLGcR	9	15	2	B8YM15;B8YLY9	N-Term(iTRAQ4plex); C16(Carbamidomethyl); C20(Carbamidomethyl)	0													0	6.9453e-16	82.57	5.28449e-08	3	2646.16	-0.603419	68.9944	0
High	gLDFAGLMDDIk	1	4	1	F2DLG2	N-Term(iTRAQ4plex); K12(iTRAQ4plex)	0	1.29446	1		0.988105	1		0.836171	1		0.982734	1		0	1.01124e-13	82.56	6.00937e-07	2	1582.84	0.0376264	86.1624	0
High	vDYGYNFFEk	1	6	1	Q6V959	N-Term(iTRAQ4plex); K10(iTRAQ4plex)	0	1.4235	1		1.71647	1		0.422808	1		0.570447	1		0	1.82959e-11	82.54	3.66071e-07	2	1569.78	0.13969	74.7227	0
High	iNEADGAFYGPk	2	1	1	F2DEN3	N-Term(iTRAQ4plex); K12(iTRAQ4plex)	0	0.807649	2	23.4415	0.927576	2	4.07374	1.21793	2	7.69023	1.08513	2	5.54383	0	2.01759e-11	82.5	4.98516e-07	2	1569.81	-1.67517	57.8693	0
High	sYELPDGQVITIGSER	6	2	1	F2CRK3	N-Term(iTRAQ4plex)	0	1.05511	5	1.67159	1.20401	4	6.39468	1.16563	5	3.197	0.573658	4	14.6424	0	7.12721e-14	82.5	5.87366e-07	2	1907.99	2.2642	75.6213	0
High	sSLAGEHAAAGNFDTAMR	3	3	2	Q6RYF4;Q9FVJ9	N-Term(iTRAQ4plex)	0													0	1.15352e-14	82.5	2.37589e-07	2	1949.93	0.950565	54.8789	0
High	aSSLVVNSGTANDADLGPVISR	8	1	1	F2DIQ9	N-Term(iTRAQ4plex)	0	1.21276	8	14.0691	0.744652	8	14.6448	1.22612	8	19.3531	0.813159	8	54.8304	0	2.63924e-13	82.5	7.11924e-07	3	2287.2	0.889668	60.7114	0
High	lGISYPELTEMQAR	13	3	3	F2DCE3;I1HJJ6;Q7XYB5	N-Term(iTRAQ4plex)	0													0	2.87213e-13	82.47	6.12954e-07	2	1751.91	-0.552556	74.8864	0
High	yGQAQSVQGQSQSQk	19	1	1	F2E9N0	N-Term(iTRAQ4plex); K15(iTRAQ4plex)	0	0.371999	14	177.33	0.711111	18	27.6527	1.53595	19	12.4921	1.68771	19	18.7279	0	1.35674e-14	82.47	5.96533e-07	2	1911.98	0.349905	39.136	0
High	vIVEDAAFPLELEk	3	2	1	F2D1M6	N-Term(iTRAQ4plex); K14(iTRAQ4plex)	0	0.388242	1		0.620774	3	27.74	2.0192	3	3.67781	1.27972	3	5.33529	0	1.25817e-11	82.45	6.41097e-07	3	1861.06	0.567846	80.2961	0
High	lVGVSEETTTGVkR	9	4	2	F2CZE7;Q4LB20	N-Term(iTRAQ4plex); K13(iTRAQ4plex)	0													0	1.85532e-12	82.44	6.56544e-07	2	1764.01	1.14712	56.8006	1
High	lAMQEFMILPTGATSFk	6	2	1	I1I3D1	N-Term(iTRAQ4plex); K17(iTRAQ4plex)	0	1.26216	6	14.7416	1.3351	6	10.0096	0.4441	5	33.1623	1.30958	6	19.0701	0	7.15615e-16	82.35	8.50453e-07	2	2173.16	0.145842	87.9383	0
High	dSSVSYASAAAk	1	2	1	F2DAJ1	N-Term(iTRAQ4plex); K12(iTRAQ4plex)	0	0.79654	1		0.988225	1		1.16347	1		1.13526	1		0	9.62434e-14	82.34	4.53045e-07	2	1444.75	0.0121574	44.7371	0
High	aSALLVDFFGk	5	2	1	Q43223	N-Term(iTRAQ4plex); K11(iTRAQ4plex)	0	0.131517	3	4.97217	2.17863	5	0.85969	0.809612	5	2.41399	1.05715	5	16.2801	0	2.01917e-12	82.29	6.50697e-07	2	1455.84	-1.68315	88.9683	0
High	mDATAQELSEEk	10	5	1	A3KLL4	N-Term(iTRAQ4plex); K12(iTRAQ4plex)	0	0.793614	10	7.50409	1.22379	10	9.54726	0.944067	10	6.61277	1.13581	10	3.71841	0	8.9878e-13	82.29	3.70056e-07	2	1639.81	-1.35452	55.0055	0
High	qLNQPDcVVSTYR	2	2	1	F2D7J6	N-Term(iTRAQ4plex); C7(Carbamidomethyl)	0	1.65657	2	5.10275	0.93553	2	22.3538	0.734742	2	15.6756	0.669097	2	29.0284	0	1.2132e-11	82.29	4.45012e-07	2	1723.86	1.3257	55.1602	0
High	aVGIAVESDEEk	2	2	1	F2DXH7	N-Term(iTRAQ4plex); K12(iTRAQ4plex)	0	1.18698	2	17.5408	0.862729	2	10.4186	1.05423	2	5.16193	0.905019	2	9.85093	0	3.77303e-12	82.27	6.38581e-07	2	1534.82	1.04879	51.4434	0
High	fSDPSVQSDMk	6	6	4	B5L808;F2DYT5;Q9SAU8;I1HIQ7	N-Term(iTRAQ4plex); K11(iTRAQ4plex)	0													0	1.10999e-09	82.26	2.69214e-07	2	1528.75	-0.688861	54.1102	0
High	sGNSLYNTccVFGSDGk	1	1	1	F2DZ92	N-Term(iTRAQ4plex); C9(Carbamidomethyl); C10(Carbamidomethyl); K17(iTRAQ4plex)	0	0.904294	1		1.07149	1		0.904677	1		1.31979	1		0	4.6123e-14	82.23	1.23572e-07	2	2153.99	1.12449	62.328	0
High	mDATANDVPSEFDVQGYPTLYFVTPSGkk	11	12	2	B9A8E3;B9A8E2	N-Term(iTRAQ4plex); K28(iTRAQ4plex); K29(iTRAQ4plex)	0													0	4.35366e-16	82.2	8.35449e-07	3	3609.81	-0.213382	79.9443	1
High	sMPTSAALDVVAk	4	6	2	F2D7J5;Q8VX48	N-Term(iTRAQ4plex); K13(iTRAQ4plex)	0													0	8.50404e-13	82.19	7.31986e-07	2	1577.89	3.62581	63.949	0
High	iAVDmVNEALVDR	3	1	1	F2DCE3	N-Term(iTRAQ4plex); M5(Oxidation)	0	0.315671	3	43.5818	1.25479	3	25.1764	1.38204	3	0.0198508	1.10671	3	10.5812	0	1.26844e-11	82.17	7.74196e-07	2	1604.84	-1.1895	65.6709	0
High	eQQDDEYLAALQADR	1	2	1	I1I976	N-Term(iTRAQ4plex)	0	0.935364	1		1.01565	1		1.02776	1		1.13416	1		0	1.4575e-14	82.16	2.35348e-07	2	1908.9	-0.675689	67.2156	0
High	tDDLVIGNNLSAPTk	3	1	1	F2DCM2	N-Term(iTRAQ4plex); K15(iTRAQ4plex)	0	1.69074	3	15.6875	0.850983	3	6.23527	0.819005	3	33.5143	0.681244	3	14.6521	0	2.57975e-12	82.13	7.53497e-07	2	1846.02	3.54996	62.696	0
High	lVQEAEEVPQSk	1	1	1	F2EGV5	N-Term(iTRAQ4plex); K12(iTRAQ4plex)	0	1.15667	1		1.00243	1		0.99906	1		0.881389	1		0	1.11778e-11	82.12	6.64704e-07	2	1644.91	1.9936	56.9812	0
High	aEIDGSNEYNDFER	2	2	1	F2CT85	N-Term(iTRAQ4plex)	0	0.482888	2	36.1725	0.698628	2	15.8773	1.38572	2	6.38306	1.55053	2	3.14986	0	1.19731e-13	82.07	6.05347e-08	2	1802.79	-0.634271	57.05	0
High	qVTEYTSDAPWGWYk	6	3	1	Q8LGQ9	N-Term(iTRAQ4plex); K15(iTRAQ4plex)	0	0.61645	6	41.5942	0.994698	6	3.823	1.2563	6	11.619	1.13974	6	10.5152	0	9.31902e-13	82.06	4.55835e-07	2	2119.04	2.47985	76.041	0
High	yAGTEVEYNNSk	3	1	1	F2EHD9	N-Term(iTRAQ4plex); K12(iTRAQ4plex)	0	1.4377	3	0.978577	0.771899	3	6.1601	0.94297	3	7.08713	0.812773	3	12.2626	0	1.49359e-11	82.05	3.47108e-07	2	1662.82	-0.0858235	47.9133	0
High	dELDIVIPTIR	5	3	3	I1HRV4;Q9ZR33;I1GSJ4	N-Term(iTRAQ4plex)	0													0	4.3939e-11	82.04	5.72033e-07	2	1427.82	0.431066	79.0954	0
High	aGFEGPQEAQHR	6	1	1	F2EA93	N-Term(iTRAQ4plex)	0	0.997351	6	18.5258	1.14812	6	10.2577	1.10174	6	7.75892	0.768456	6	48.5343	0	1.71686e-09	82.02	3.64588e-07	3	1470.72	1.00412	45.7528	0
High	vLPALANAMDDFQNPR	7	3	1	F2DL45	N-Term(iTRAQ4plex)	0	0.928219	7	10.5313	0.955649	6	12.8625	1.25296	6	2.58727	0.885679	6	15.6826	0	6.74224e-12	82.02	5.91003e-07	2	1915.98	1.46158	86.0293	0
High	dNSVDVQVSQAQNAGNQQGNAVQR	2	7	1	Q9SBB6	N-Term(iTRAQ4plex)	0				0.617756	2	105.978	0.928706	2	8.10142	2.99957	2	20.2363	0	5.70956e-16	82	4.23372e-07	3	2671.29	0.674207	49.4505	0
High	iAVDMVNEALVDR	12	1	1	F2DCE3	N-Term(iTRAQ4plex)	0	0.182625	11	132.623	1.42202	12	8.39395	1.40128	12	8.11673	1.11813	12	11.9404	0	4.83938e-13	81.98	7.00109e-07	2	1588.85	-0.406779	78.1177	0
High	aTDAVLkGPGk	5	3	1	F2CQL5	N-Term(iTRAQ4plex); K7(iTRAQ4plex); K11(iTRAQ4plex)	0	1.10697	5	21.1755	0.974783	5	12.834	1.0032	5	13.6472	0.856823	5	4.27243	0	8.76051e-11	81.97	4.33931e-07	2	1488.91	-0.315828	43.4224	1
High	mDATAQELSEEk	4	5	1	A3KLL4	N-Term(iTRAQ4plex); M1(Oxidation); K12(iTRAQ4plex)	0	0.846368	4	20.2574	1.16865	4	8.87046	0.97369	4	7.80934	1.07591	4	17.0382	0	5.04571e-08	81.95	3.27429e-07	2	1655.8	-2.39889	47.3697	0
High	nSSYFVEWIPNNVk	7	32	4	I1HJF2;A5CFY6;I1GW29;P93176	N-Term(iTRAQ4plex); K14(iTRAQ4plex)	0													0	1.54839e-15	81.95	7.41981e-07	2	1985.04	0.0149487	79.1893	0
High	sEGATILTGGVRPk	9	9	1	Q8LGQ9	N-Term(iTRAQ4plex); K14(iTRAQ4plex)	0	0.630728	9	12.3001	1.11691	9	7.30154	1.20581	9	2.92719	1.10149	9	10.8636	0	2.71255e-12	81.92	7.06314e-07	2	1673.98	0.0132228	60.3071	0
High	eGLNVAcENALPR	23	13	1	P82993	N-Term(iTRAQ4plex); C7(Carbamidomethyl)	0	0.56837	23	51.4574	0.641216	23	29.022	1.29376	23	15.2028	1.70507	23	13.179	0	4.64331e-13	81.91	4.83449e-07	2	1586.81	2.15938	57.7987	0
High	iGVAMDYSASSk	2	1	1	F2CUW7	N-Term(iTRAQ4plex); K12(iTRAQ4plex)	0	1.04983	2	16.2055	0.978946	2	24.2002	0.84752	2	9.81701	1.2983	2	6.56427	0	6.81731e-09	81.9	5.20397e-07	2	1516.78	-5.28365	57.9106	0
High	gGGGGGGFGGLQGk	1	1	1	F2CSZ7	N-Term(iTRAQ4plex); K14(iTRAQ4plex)	0	0.476229	1		0.673483	1		0.953386	1		2.36778	1		0	7.28208e-12	81.86	5.80275e-07	2	1393.74	-1.03948	49.4419	0
High	qQGEGFSGEGAQQkPQAGR	28	7	5	Q7XYC3;Q0Q5E3;Q0Q5D4;Q0Q5D9;Q6UJY8	N-Term(iTRAQ4plex); K14(iTRAQ4plex)	0													0	1.49212e-13	81.83	7.02404e-07	2	2248.13	1.27633	44.8994	0
High	iVPATAIPDGWMGLDVGPDSIk	21	5	2	P12783;Q850M5	N-Term(iTRAQ4plex); K22(iTRAQ4plex)	0													0	5.99273e-15	81.83	1.07214e-06	2	2540.37	1.0894	86.554	0
High	tAVAAVPYGGAk	11	1	1	F2DMU4	N-Term(iTRAQ4plex); K12(iTRAQ4plex)	0	0.974107	11	14.6221	0.949191	11	11.9232	1.09793	11	7.02505	1.0842	11	23.1474	0	6.50983e-12	81.82	8.20428e-07	2	1392.81	-1.11046	50.7362	0
High	lPEDADAGAVAAR	2	1	1	F2D9S4	N-Term(iTRAQ4plex)	0	0.384297	2	101.284	0.941464	2	2.68411	0.643149	2	15.6777	2.58228	2	13.6171	0	4.73865e-09	81.82	5.09356e-07	2	1399.73	-0.311906	53.1231	0
High	iDTNGIGYQQGHLNVNYQFVDcR	1	7	2	O64393;Q9SQG8	N-Term(iTRAQ4plex); C22(Carbamidomethyl)	0													0	8.08962e-14	81.81	5.41841e-07	3	2855.38	5.04083	68.7193	0
High	lSAGIASILESk	3	1	1	F2DAC4	N-Term(iTRAQ4plex); K12(iTRAQ4plex)	0	1.62578	3	6.43148	1.04075	3	2.56892	0.620956	3	21.8012	0.826525	3	3.23909	0	3.08049e-13	81.78	5.33981e-07	2	1476.89	0.911588	79.8367	0
High	iTcNLNNAAck	5	5	2	Q43207;I1I8T2	N-Term(iTRAQ4plex); C3(Carbamidomethyl); C10(Carbamidomethyl); K11(iTRAQ4plex)	0													0	9.33022e-13	81.78	5.04113e-07	2	1566.8	-0.655601	48.4807	0
High	vQAcTQEEVNk	1	2	1	Q8LK61	N-Term(iTRAQ4plex); C4(Carbamidomethyl); K11(iTRAQ4plex)	0	1.0848	1		1.32241	1		0.779174	1		0.952112	1		0	1.59901e-09	81.77	4.76336e-07	2	1593.81	-1.08517	41.2008	0
High	sEPAPAGAGSLFEQAHGcSR	2	1	1	F2CZT3	N-Term(iTRAQ4plex); C18(Carbamidomethyl)	0	1.003	2	14.0256	1.48707	2	21.9605	0.86129	2	12.6536	0.682724	2	4.10795	0	6.48126e-15	81.74	2.07999e-07	3	2173.02	-1.19942	57.1207	0
High	gTGGkIDGLVSGIGTGGTITGTGk	1	1	1	P38076	N-Term(iTRAQ4plex); K5(iTRAQ4plex); K24(iTRAQ4plex)	0	0.750564	1		0.671882	1		1.53804	1		0.962404	1		0	6.69691e-16	81.73	6.87879e-07	3	2536.43	-0.718374	74.1162	1
High	lSGDELLSDSFPYR	11	3	2	Q8LRM8;E6Y289	N-Term(iTRAQ4plex)	0													0	8.89012e-14	81.72	5.05069e-07	2	1742.87	0.390058	77.9573	0
High	eQmGEEGYSEMGR	2	9	3	P22701;F2EHN7;Q9M4P0	N-Term(iTRAQ4plex); M3(Oxidation)	0													0	2.5281e-10	81.71	1.45024e-08	2	1662.69	0.683157	44.8381	0
High	dLHAASNIDYDDEINAVLk	2	1	1	F2EHJ4	N-Term(iTRAQ4plex); K19(iTRAQ4plex)	0	1.00688	2	23.1895	1.02866	2	15.2901	1.01868	2	11.3642	0.975026	2	34.6817	0	4.70365e-14	81.69	8.55522e-07	2	2404.23	1.59104	71.1468	0
High	tNPTTSPPGASTIEEk	3	1	1	P20858	N-Term(iTRAQ4plex); K16(iTRAQ4plex)	0	1.88696	3	10.635	0.857711	3	3.21192	0.56387	3	36.1869	0.811281	3	3.8378	0	3.51374e-14	81.68	8.15724e-07	2	1918.01	2.20812	49.8147	0
High	nEVIEAINETSAGER	1	1	1	F2EJ78	N-Term(iTRAQ4plex)	0	0.421504	1		1.05722	1		1.21912	1		1.49132	1		0	5.57607e-12	81.65	5.64911e-07	2	1775.89	-1.61281	66.5611	0
High	vVcDPSYLANk	1	1	1	F2DDM8	N-Term(iTRAQ4plex); C3(Carbamidomethyl); K11(iTRAQ4plex)	0	1.25114	1		0.817401	1		0.615862	1		1.64693	1		0	2.46422e-09	81.62	7.39268e-07	2	1553.83	1.9078	56.6047	0
High	hADLNPHANDSVLGIILGGGAGTR	6	3	1	Q9M4Z1	N-Term(iTRAQ4plex)	0	0.674828	5	25.5723	1.03572	6	11.5726	1.22077	6	16.018	1.2812	6	7.27763	0	3.31546e-16	81.59	1.028e-06	3	2499.32	-0.288114	79.2544	0
High	vLNTGSPITVPVGR	16	7	1	Q41534	N-Term(iTRAQ4plex)	0	1.30343	16	21.0274	1.13211	16	17.2085	0.916377	16	28.7387	0.627546	14	14.0311	0	2.06993e-12	81.56	6.58782e-07	2	1553.91	-0.0584098	64.453	0
High	gIVDSEDLPLNISR	28	21	6	F4Y594;F4Y593;F4Y592;Q0Q0I7;F4Y595;C9WWM8	N-Term(iTRAQ4plex)	0													0	5.89608e-14	81.56	8.2566e-07	2	1671.9	0.0213419	71.8219	0
High	iTVPDAAAATVGDLQR	1	1	1	F2DQH9	N-Term(iTRAQ4plex)	0	0.470307	1		0.924349	1		1.12707	1		1.75176	1		0	5.60534e-11	81.55	8.97197e-07	2	1741.96	0.505615	70.2582	0
High	lLESTGIVVVPGSGFGQVPGTWHFR	4	2	2	I1I3L2;P52894	N-Term(iTRAQ4plex)	0													0	3.6883e-16	81.55	9.71731e-07	3	2784.49	-0.269423	84.1357	0
High	vTSPLLEPSSVEk	4	7	2	I1IKE1;F2E3X4	N-Term(iTRAQ4plex); K13(iTRAQ4plex)	0													0	1.03028e-12	81.54	9.23466e-07	2	1673.96	-0.121236	63.1146	0
High	gVTQQVSAESSLk	6	1	1	I1HPG2	N-Term(iTRAQ4plex); K13(iTRAQ4plex)	0	0.659498	6	23.8848	1.38816	6	3.58798	1.01075	6	12.0902	1.11115	6	3.03484	0	4.5114e-13	81.52	9.46755e-07	2	1621.9	-0.989132	51.3405	0
High	lAEEDPDEYSNk	1	4	1	P36183	N-Term(iTRAQ4plex); K12(iTRAQ4plex)	0	1.10038	1		1.96466	1		0.364605	1		0.816969	1		0	1.93081e-11	81.52	2.63555e-07	2	1697.81	-0.669874	49.9767	0
High	aLEQLDAAVSk	2	11	2	Q96185;P93606	N-Term(iTRAQ4plex); K11(iTRAQ4plex)	0													0	9.17633e-12	81.5	1.0067e-06	2	1432.82	-0.183323	64.108	0
High	lIGATNPLQAEPGTIR	1	1	1	I1IHQ1	N-Term(iTRAQ4plex)	0	1.48288	1		0.98618	1		0.617497	1		1.09146	1		0	4.62159e-14	81.5	1.03325e-06	2	1795.02	-0.428933	68.5318	0
High	dATDDFEDVGHSTTAR	5	4	2	I1HVL8;F2DAL6	N-Term(iTRAQ4plex)	0													0	9.55161e-13	81.47	7.34239e-08	2	1880.84	-1.11188	51.5986	0
High	aAETTEAAk	5	18	5	B5TWC9;Q8GV49;B5TWC8;Q8GV47;G1DJ92	N-Term(iTRAQ4plex); K9(iTRAQ4plex)	0													0	1.95556e-07	81.46	7.53436e-07	2	1179.65	0.987605	31.9398	0
High	tTAEYTQQAAVk	6	3	2	F2EKY2;I1HZ93	N-Term(iTRAQ4plex); K12(iTRAQ4plex)	0													0	9.30744e-13	81.46	7.95234e-07	2	1598.86	0.307436	44.734	0
High	vEVEDGNILQISGER	24	4	1	F2EH52	N-Term(iTRAQ4plex)	0	0.535345	24	37.4828	0.689142	24	20.8326	1.15309	24	10.4677	1.91992	24	11.9426	0	6.72952e-15	81.45	7.86684e-07	2	1801.94	0.624943	66.7885	0
High	lNTDENPDIASQYGVR	7	2	1	F2EAJ7	N-Term(iTRAQ4plex)	0	1.31147	7	28.858	0.914247	6	9.9554	0.976913	6	10.0634	0.885046	5	42.4217	0	7.15363e-16	81.45	5.85089e-07	2	1935.95	-0.244904	61.0095	0
High	dANFYGGHGIVGAQVPLGcGLAFAQk	3	2	1	D4P3E7	N-Term(iTRAQ4plex); C19(Carbamidomethyl); K26(iTRAQ4plex)	0	1.51529	3	22.9956	0.665426	3	11.8763	0.783587	3	9.87247	1.00241	3	30.47	0	3.3143e-16	81.45	9.76462e-07	3	2935.51	-1.32039	75.7897	0
High	dFDEPGHLAPTGLFLGGTk	5	3	1	F2E5Q1	N-Term(iTRAQ4plex); K19(iTRAQ4plex)	0	1.34823	5	14.8364	1.27113	5	12.7177	0.61849	4	27.9999	1.03752	5	18.283	0	5.14975e-16	81.43	1.45257e-06	3	2260.18	-0.441562	73.3889	0
High	iNLPNGDMVGHTGDIEATVVAck	4	2	1	I1HST7	N-Term(iTRAQ4plex); C22(Carbamidomethyl); K23(iTRAQ4plex)	0	1.03769	4	1.13371	0.959406	4	4.24595	1.09466	4	4.5307	0.940435	4	9.12658	0	3.19789e-13	81.43	8.02186e-07	2	2699.38	1.6174	69.8965	0
High	aDLNVPLDDNQNITDDTR	6	1	1	P12782	N-Term(iTRAQ4plex)	0	0.589206	5	13.6266	1.89413	6	7.52446	0.917594	6	9.41327	0.83032	5	6.69993	0	3.21569e-14	81.42	3.86514e-07	2	2173.05	0.942771	62.5049	0
High	iYVGNLPWQVDDSR	3	5	1	O23798	N-Term(iTRAQ4plex)	0	2.08769	3	13.3853	0.850598	3	7.17722	0.567899	3	32.1038	0.424797	3	72.7889	0	3.05329e-13	81.39	6.8617e-07	2	1805.93	1.09322	78.7574	0
High	lLLENSPNEVQAk	2	2	1	Q9FVJ9	N-Term(iTRAQ4plex); K13(iTRAQ4plex)	0	0.95183	2	5.57367	1.24801	2	18.3329	0.905994	2	39.4189	0.943082	2	24.8292	0	1.36159e-11	81.35	7.26596e-07	2	1742.99	2.83355	61.4761	0
High	tGPYcYAGmGLPINPLEGcR	13	1	1	C7C4X0	N-Term(iTRAQ4plex); C5(Carbamidomethyl); M9(Oxidation); C19(Carbamidomethyl)	0	0.379268	6	207.4	0.634465	12	49.2206	1.35559	13	9.56261	2.11821	13	19.3125	0	6.67813e-16	81.34	2.24027e-07	2	2386.11	0.415255	74.1417	0
High	vEYEFWTNSNDEcGAk	3	2	1	F2EE17	N-Term(iTRAQ4plex); C13(Carbamidomethyl); K16(iTRAQ4plex)	0	0.199279	3	37.1073	0.9348	3	14.4201	1.45842	3	6.01308	1.51393	3	8.46628	0	2.59116e-15	81.31	9.35601e-08	2	2237.01	0.0759114	69.4945	0
High	tLSIIDSGVGMTk	2	9	2	F4Y590;F4Y591	N-Term(iTRAQ4plex); K13(iTRAQ4plex)	0													0	1.68958e-13	81.3	9.88167e-07	2	1609.91	0.239233	69.5285	0
High	gAIPALPTTATALELISk	5	1	1	F2EHX7	N-Term(iTRAQ4plex); K18(iTRAQ4plex)	0	0.777478	3	1.2207	1.68119	4	6.29782	1.02441	3	4.54031	0.568305	3	5.0013	0	7.2795e-16	81.3	4.05867e-07	2	2055.23	-0.322773	85.4437	0
High	eVDLPAANTGAR	11	1	1	F2DJC5	N-Term(iTRAQ4plex)	0	0.282214	9	127.117	0.261068	6	152.991	0.762091	10	23.3848	3.7943	11	17.7585	0	2.60669e-12	81.27	6.21419e-07	2	1357.72	0.458071	50.3958	0
High	aATAENEVQFVETNDR	2	3	1	D8L9A3	N-Term(iTRAQ4plex)	0	1.05488	2	11.197	1.01589	2	2.49906	0.82354	2	5.95411	1.30844	2	4.02053	0	5.39241e-13	81.25	5.38424e-07	2	1937.93	0.872677	60.9849	0
High	lNTDDAYASSETk	1	4	1	Q1XIR9	N-Term(iTRAQ4plex); K13(iTRAQ4plex)	0	2.79548	1		0.529141	1		0.329665	1		0.284797	1		0	5.04379e-14	81.23	4.12085e-07	2	1702.84	3.38842	48.3414	0
High	dHTDVGDEVLVAPV	1	2	2	P93594;I7C0A2	N-Term(iTRAQ4plex)	0													0	1.84994e-09	81.21	5.09349e-07	2	1609.81	-5.02768	67.1784	0
High	eHQDLALQAAQDGIVLLk	2	1	1	Q75RZ3	N-Term(iTRAQ4plex); K18(iTRAQ4plex)	0	1.49288	2	52.2894	1.04415	2	0.833435	0.818384	2	21.0251	1.04212	1		0	1.64088e-14	81.2	7.90059e-07	2	2250.27	-0.156689	78.4746	0
High	tFQGPPxGIQVER	48	438	3	P11383;Q539W8;G8E9S4	N-Term(iTRAQ4plex); X7(H)	0													0	5.24592e-10	81.18	1.06882e-06	2	1609.85	-2.67087	53.2042	0
High	lMLQGNYLcGALPR	2	1	1	F2E8H2	N-Term(iTRAQ4plex); C9(Carbamidomethyl)	0	0.71553	2	13.4921	1.26925	2	4.94363	1.08812	2	4.06023	1.01354	2	1.82505	0	1.05604e-10	81.18	9.17543e-07	2	1749.93	1.2995	76.5826	0
High	cLVFEDAPSGVGAAk	1	2	1	I1I296	N-Term(iTRAQ4plex); C1(Carbamidomethyl); K15(iTRAQ4plex)	0	0.83971	1		0.903329	1		1.25679	1		1.02119	1		0	6.7402e-10	81.18	8.48194e-07	2	1808.94	-1.3989	65.1751	0
High	nkETAGQAAAADTEk	15	5	1	B9A8E2	N-Term(iTRAQ4plex); K2(iTRAQ4plex); K15(iTRAQ4plex)	0	0.470988	15	45.8807	1.11981	15	5.63104	1.35785	15	5.01045	1.02757	15	5.05262	0	6.11721e-16	81.18	9.59839e-07	2	1937.03	-0.369548	37.7668	1
High	tTDMETVYELGGk	1	2	1	I1GT06	N-Term(iTRAQ4plex); K13(iTRAQ4plex)	0	0.997419	1		1.05738	1		1.10485	1		0.857296	1		0	6.4073e-10	81.13	5.69698e-07	2	1731.87	-2.95563	65.6567	0
High	gFDSSQQEDAIR	1	2	1	F2EJ07	N-Term(iTRAQ4plex)	0	1.15276	1		1.17869	1		1.04564	1		0.578724	1		0	2.79081e-12	81.12	2.12487e-07	2	1496.71	0.286212	49.3429	0
High	nMVAGESVYGEk	2	1	1	F2E7G3	N-Term(iTRAQ4plex); K12(iTRAQ4plex)	0	0.721748	2	12.7847	1.30427	2	2.39208	1.01862	2	7.01602	1.07925	2	2.87121	0	1.10385e-12	81.1	5.42985e-07	2	1571.8	0.362733	52.5251	0
High	eELGcVYLTGEk	2	4	1	F2DQ23	N-Term(iTRAQ4plex); C5(Carbamidomethyl); K12(iTRAQ4plex)	0	1.78804	2	25.5517	0.868241	2	8.7816	0.596703	2	29.7576	0.761414	2	33.6411	0	3.17124e-13	81.1	6.86591e-07	2	1685.87	2.6797	63.1632	0
High	eyVAQQTcGISISGSAVSTEPGNTPR	12	2	1	C7C4X0	N-Term(iTRAQ4plex); Y2(iTRAQ4plex); C8(Carbamidomethyl)	0	0.302749	12	61.0718	0.745926	12	26.3265	1.51247	12	11.1583	1.47068	12	33.7072	0	3.41132e-16	81.1	7.33942e-07	3	2997.48	-0.869278	56.792	0
High	gAWTEQFDSYGTk	2	1	1	Q41593	N-Term(iTRAQ4plex); K13(iTRAQ4plex)	0	0.497749	2	102.25	0.532896	2	23.5856	0.870157	2	28.0038	2.49413	2	15.5547	0	1.10167e-14	81.06	4.59873e-07	2	1777.86	0.546865	66.2322	0
High	mYQGAAPDMGGGmGMDEDMPAGGGGAGPk	3	2	2	F2DYT5;Q9SAU8	N-Term(iTRAQ4plex); M13(Oxidation); K29(iTRAQ4plex)	0													0	2.33857e-15	81.05	3.45504e-08	3	3017.29	2.39717	60.3666	0
High	vQQLcDAANEDVDEk	3	1	1	I1H6F4	N-Term(iTRAQ4plex); C5(Carbamidomethyl); K15(iTRAQ4plex)	0	1.72081	3	8.32358	0.932573	3	0.868752	0.749283	3	25.4184	0.582161	3	12.3227	0	6.66894e-16	81.04	3.70699e-07	2	2021.97	1.28679	55.4116	0
High	fTQANSEVSALLGR	6	7	1	Q41534	N-Term(iTRAQ4plex)	0	1.93892	6	16.8807	1.2638	5	10.2994	0.363002	4	37.6672	0.748484	4	27.5603	0	1.23051e-13	81.03	8.85495e-07	2	1636.88	0.326876	75.6882	0
High	aGDSLNWEDFPSk	7	5	3	F2E0G2;Q6UZD6;B2LXU4	N-Term(iTRAQ4plex); K13(iTRAQ4plex)	0													0	1.17687e-11	81.03	4.8081e-07	2	1753.86	-0.083462	71.0075	0
High	iAGADVPMPYAANLER	8	6	2	I1I900;F2DDZ5	N-Term(iTRAQ4plex)	0													0	4.56906e-15	81.01	8.22616e-07	2	1831.95	0.807316	71.1684	0
High	sVIAEAEAGGSPALIAk	5	2	1	F2DNK3	N-Term(iTRAQ4plex); K17(iTRAQ4plex)	0	1.12492	5	8.57302	1.10525	5	31.4275	0.998747	5	12.1605	0.909341	5	25.0518	0	3.21044e-13	81.01	7.81803e-07	2	1872.07	-0.377598	68.5229	0
High	iTTLSNGVk	1	1	1	Q9FNU9	N-Term(iTRAQ4plex); K9(iTRAQ4plex)	0	0.835947	1		1.31759	1		1.01995	1		0.90109	1		0	1.52974e-07	80.94	7.20814e-07	2	1220.74	-1.00033	51.9817	0
High	nAVFGDSSALAPGGVR	7	1	1	F2CRV8	N-Term(iTRAQ4plex)	0	0.70698	7	19.2493	1.05425	7	17.051	1.18403	7	7.72074	1.06572	7	6.22002	0	8.16084e-15	80.92	7.28186e-07	2	1661.87	-0.431073	63.664	0
High	sYEMPDGQVITIGSER	6	6	1	I1HJ07	N-Term(iTRAQ4plex)	0	0.480477	4	10.765	1.32777	5	39.2152	1.54373	5	8.21086	0.849561	4	6.68759	0	7.01187e-16	80.92	4.88289e-07	2	1925.94	0.0833694	72.7073	0
High	eAFELVSGEVSk	4	4	1	F2CV01	N-Term(iTRAQ4plex); K12(iTRAQ4plex)	0	0.421446	4	16.7517	1.43128	4	7.61905	1.17259	4	12.7794	1.00004	4	16.5225	0	7.5489e-11	80.91	8.51104e-07	2	1582.85	-4.84612	68.3698	0
High	ncDPEGPLMLYVSk	6	2	1	I1I9Y4	N-Term(iTRAQ4plex); C2(Carbamidomethyl); K14(iTRAQ4plex)	0	1.02436	6	9.16735	1.10749	6	15.7997	0.972295	6	13.6924	0.879155	6	4.42884	0	5.6271e-11	80.9	6.35633e-07	2	1910.96	1.22885	75.3444	0
High	ncDEFQVTGk	2	3	1	F2DCZ4	N-Term(iTRAQ4plex); C2(Carbamidomethyl); K10(iTRAQ4plex)	0	1.28266	2	2.04063	0.890421	2	4.70929	0.811779	2	9.31455	1.16043	2	12.7008	0	9.59855e-12	80.88	3.3684e-07	2	1485.72	0.174874	50.588	0
High	iAVITQGADPVVVAEDGkVk	5	1	1	I1IBR3	N-Term(iTRAQ4plex); K18(iTRAQ4plex); K20(iTRAQ4plex)	0	1.0791	5	30.9377	0.568127	5	38.1487	1.33583	5	28.1726	0.302841	5	11.0762	0	4.54719e-16	80.86	4.07715e-07	3	2441.43	-0.618911	75.5086	1
High	aSAASEAIEk	2	4	1	F2CY57	N-Term(iTRAQ4plex); K10(iTRAQ4plex)	0	0.729554	2	22.883	1.032	2	11.6431	1.21085	2	10.2211	1.06859	2	12.1691	0	2.56154e-10	80.84	9.16442e-07	2	1264.7	-0.844364	42.9783	0
High	tEFDVVIEEVPSSAR	4	2	1	F2CS15	N-Term(iTRAQ4plex)	0	1.55232	4	7.80385	0.915045	4	2.48101	0.822668	4	8.45455	0.571203	4	36.2978	0	4.82258e-11	80.83	8.23147e-07	2	1821.95	5.53459	74.1663	0
High	sLEAQENLAEGR	11	3	1	P04568	N-Term(iTRAQ4plex)	0	0.451186	11	53.0043	0.398281	9	72.6088	0.544741	11	54.2489	3.4263	11	25.0702	0	4.61168e-13	80.82	5.4106e-07	2	1460.75	-0.634911	51.1145	0
High	vNQAYVIATSTk	2	2	2	F2DAK3;Q5I7L4	N-Term(iTRAQ4plex); K12(iTRAQ4plex)	0													0	1.29178e-11	80.82	8.66028e-07	2	1582.9	0.331956	58.4804	0
High	eLNAEPVIPDGLPEWk	5	2	1	F2D2I7	N-Term(iTRAQ4plex); K16(iTRAQ4plex)	0	0.985567	5	12.3649	1.17384	5	19.296	1.00654	5	6.67108	1.01107	4	20.7795	0	1.33724e-12	80.82	1.114e-06	2	2095.14	2.64574	77.899	0
High	sEIVFVSPTGEEIk	6	1	1	A4UQN7	N-Term(iTRAQ4plex); K14(iTRAQ4plex)	0	1.37849	6	1.18341	1.11199	6	4.74985	0.755203	6	8.15627	0.874811	6	13.0994	0	8.06668e-13	80.78	1.12974e-06	2	1823.01	0.914755	68.9985	0
High	qQQGQSFGQPQQQVQSFSQPQHQVPIEITR	5	1	1	D2KFH1	N-Term(iTRAQ4plex)	0	0.307984	5	170.128	1.1016	5	5.9436	1.08126	5	7.5649	1.81244	5	20.7059	0	4.8096e-16	80.78	9.8434e-07	3	3607.82	0.918186	63.6431	0
High	nGVEEVLGLGQLTQFEk	5	3	1	A8QR29	N-Term(iTRAQ4plex); K17(iTRAQ4plex)	0	1.34513	4	30.2505	1.40316	4	14.5703	0.606512	3	11.8547	1.12583	4	20.5569	0	6.19774e-15	80.76	1.23694e-06	2	2149.19	5.21461	84.0943	0
High	yAELHDFGSEILPR	8	8	2	P12299;I1HFZ2	N-Term(iTRAQ4plex)	0													0	3.3513e-13	80.74	7.34123e-07	2	1790.92	-1.05881	72.0531	0
High	sATITEASPADEPAADVEEk	4	1	1	Q8L808	N-Term(iTRAQ4plex); K20(iTRAQ4plex)	0	0.72776	3	21.0784	0.901827	4	13.421	1.37909	4	19.3525	0.797276	4	11.4752	0	7.93943e-15	80.74	7.87675e-07	2	2319.15	1.17843	53.7941	0
High	vVITNLEDGk	2	1	1	I1HCS5	N-Term(iTRAQ4plex); K10(iTRAQ4plex)	0	0.701773	2	3.61962	1.17632	2	1.10713	0.990266	2	13.4618	1.31597	2	13.4457	0	5.64208e-10	80.73	9.78833e-07	2	1375.8	0.242263	59.8925	0
High	vDPVQLPIADGITLcR	7	1	1	Q75RZ2	N-Term(iTRAQ4plex); C15(Carbamidomethyl)	0	1.62535	7	15.8724	0.948184	7	10.7137	0.567922	7	14.6483	0.979346	7	12.2879	0	1.44189e-12	80.71	1.00288e-06	2	1911.05	-1.0055	78.6593	0
High	lDLVFADAPFPAEGk	1	1	1	I1IYA4	N-Term(iTRAQ4plex); K15(iTRAQ4plex)	0	1.29059	1		1.07135	1		0.885756	1		0.794983	1		0	4.67307e-11	80.67	1.09187e-06	2	1878.02	-0.462033	83.3186	0
High	iVDNETISVDGk	7	3	1	F2CWJ3	N-Term(iTRAQ4plex); K12(iTRAQ4plex)	0	1.25133	7	33.4416	1.21129	7	22.9527	0.846649	7	5.55385	0.680598	7	20.5072	0	3.3659e-12	80.65	1.03664e-06	2	1577.87	2.13264	57.7605	0
High	aFLDGNDDVVSDIEk	1	1	1	I1IXT2	N-Term(iTRAQ4plex); K15(iTRAQ4plex)	0	1.26287	1		0.962537	1		0.985038	1		0.803859	1		0	4.65337e-13	80.65	6.99557e-07	2	1924.98	1.90422	70.7548	0
High	gQFEHNcPPTNYSk	24	3	2	O22462;Q8S4P7	N-Term(iTRAQ4plex); C7(Carbamidomethyl); K14(iTRAQ4plex)	0													0	3.83534e-14	80.64	5.83373e-07	2	1966.93	1.51648	50.365	0
High	aSGYDVESSASSDAILk	4	4	1	F2CY57	N-Term(iTRAQ4plex); K17(iTRAQ4plex)	0	0.718049	4	12.584	1.12039	4	14.1005	1.28838	4	2.39546	0.837724	4	1.04592	0	2.20023e-12	80.64	1.43729e-06	2	1988	-2.03845	59.9758	0
High	nAIIWGNHSSSQYPDVNHATVk	5	4	1	A3KLL4	N-Term(iTRAQ4plex); K22(iTRAQ4plex)	0	0.710582	5	22.8636	1.23061	5	22.1435	1.02232	5	11.6328	0.978024	5	46.9984	0	2.69258e-14	80.63	1.0518e-06	3	2726.38	-2.95402	58.1459	0
High	dccQQLxDISEWcR	12	129	18	A4GFX4;C3VWG0;A4GFN8;C3VWJ7;Q4U198;A4GFS9;A4GFP2;C3VWA4;C3VWC3;A4GFT4;A4GFW3;A4GFR0;A4GFZ7;A4GFW1;A4GFX0;A4GFW2;I6Q083;A4GFY3	N-Term(iTRAQ4plex); C2(Carbamidomethyl); C3(Carbamidomethyl); X7(A); C13(Carbamidomethyl)	0													0	2.16398e-13	80.6	1.6679e-07	2	1984.84	-0.588302	70.0883	0
High	qEPEPLPYLAEk	2	2	2	F2DXU2;I1HYC8	N-Term(iTRAQ4plex); K12(iTRAQ4plex)	0													0	5.67889e-12	80.58	1.01148e-06	2	1701.93	-0.349175	67.3885	0
High	aLTNAIGNLELTGQYAEALk	1	4	3	F2E0G2;Q6UZD6;B2LXU4	N-Term(iTRAQ4plex); K20(iTRAQ4plex)	0													0	6.50789e-16	80.57	1.04714e-06	2	2378.32	-0.446422	83.7193	0
High	sTVGTPAYIAPEVLSR	2	18	1	I1IXT7	N-Term(iTRAQ4plex)	0	0.858662	1		0.664798	1		1.11919	1		2.93007	2	121.772	0	1.99394e-12	80.56	1.15108e-06	2	1805	1.82987	67.8679	0
High	rVWVGQDSLLSTPAVSAIIR	2	4	2	F2D7J5;Q8VX48	N-Term(iTRAQ4plex)	0													0	2.53416e-13	80.56	7.89362e-07	2	2312.33	1.92819	79.917	1
High	aAVPSGASTGVyEALELR	3	7	4	F2CR08;F2D4W3;I1I3D1;I1H7G0	N-Term(iTRAQ4plex); Y12(iTRAQ4plex)	0													0	6.12744e-16	80.55	1.28413e-06	3	2079.14	1.24458	67.7269	0
High	vTNPATGAQVTAR	7	1	1	Q9SQG8	N-Term(iTRAQ4plex)	0	0.477096	7	27.449	0.341855	7	48.9298	0.887138	7	13.5468	2.93608	7	13.9429	0	2.31243e-11	80.54	1.08001e-06	2	1429.79	-0.0873587	45.1978	0
High	lEcSEELGDLVk	1	2	2	I1INY7;I1IV81	N-Term(iTRAQ4plex); C3(Carbamidomethyl); K12(iTRAQ4plex)	0													0	6.68944e-13	80.53	1.10772e-06	2	1679.88	0.823819	67.7054	0
High	eLQDEGFDVQTAGYGLLk	2	1	1	I1ICS4	N-Term(iTRAQ4plex); K18(iTRAQ4plex)	0	0.990096	2	19.4743	0.926684	2	3.43725	1.11225	2	13.7911	1.00259	2	5.31267	0	1.99169e-13	80.52	1.02289e-06	2	2271.17	-1.14943	76.5498	0
High	sGPWMcYPGYAFk	16	13	6	A4GFN8;A4GFS9;A4GFU7;Q5UHH6;Q5UHH8;A4GFU4	N-Term(iTRAQ4plex); C6(Carbamidomethyl); K13(iTRAQ4plex)	0													0	2.68008e-13	80.5	3.90368e-07	2	1851.88	0.0395554	76.1934	0
High	tNVIGTLNMLGLAk	2	3	1	I1H6W7	N-Term(iTRAQ4plex); K14(iTRAQ4plex)	0	2.54448	2	68.2435	1.08638	1		0.598369	1		0.715183	1		0	1.37949e-14	80.49	7.10625e-07	2	1733.03	2.08181	84.0757	0
High	lGVTHcTIAHALEk	3	2	1	I1GS62	N-Term(iTRAQ4plex); C6(Carbamidomethyl); K14(iTRAQ4plex)	0	0.566448	3	24.1012	1.59885	3	1.61808	0.686834	3	5.96442	1.50306	3	18.3165	0	2.2114e-14	80.49	1.04293e-06	2	1838.02	1.78753	57.1241	0
High	qVQcVSFIAFkPPGcEESGkA	6	9	1	F2D3J2	N-Term(iTRAQ4plex); C4(Carbamidomethyl); K11(iTRAQ4plex); C15(Carbamidomethyl); K20(iTRAQ4plex)	0	1.54461	6	5.35191	1.55324	6	1.98611	0.569105	6	10.9236	0.399665	6	14.2502	0	2.82449e-16	80.49	1.17246e-06	3	2771.42	0.699322	78.7822	1
High	eQMGEEGYSEMGR	6	9	3	P22701;F2EHN7;Q9M4P0	N-Term(iTRAQ4plex)	0													0	3.07911e-14	80.43	3.84936e-08	2	1646.69	0.270487	50.9918	0
High	fALLADDLk	4	4	2	C8CG65;I1HQB6	N-Term(iTRAQ4plex); K9(iTRAQ4plex)	0													0	1.31571e-08	80.42	1.06805e-06	2	1293.77	1.19976	77.462	0
High	yLITYSSQEPSNPR	4	1	1	F2CS01	N-Term(iTRAQ4plex)	0	1.23958	4	3.55534	1.1056	4	2.62246	0.841071	4	6.03643	0.902437	4	3.82263	0	3.8657e-11	80.42	7.00384e-07	2	1798.91	0.00166003	61.3583	0
High	lVGDVDFSEASk	2	1	1	A6XMY4	N-Term(iTRAQ4plex); K12(iTRAQ4plex)	0	0.875743	2	36.5164	1.16982	2	20.8683	1.03821	2	17.9756	0.931023	2	19.7353	0	4.07433e-10	80.38	8.40632e-07	2	1554.82	-0.818756	63.6415	0
High	eTVVEVPNVSWEDIGGLENVk	3	4	2	F2EL23;I1H9M9	N-Term(iTRAQ4plex); K21(iTRAQ4plex)	0													0	2.32924e-15	80.37	1.20531e-06	3	2601.37	0.687783	82.0396	0
High	eccQQLADISEWcR	17	7	2	Q5UHH6;Q5UHH8	N-Term(iTRAQ4plex); C2(Carbamidomethyl); C3(Carbamidomethyl); C13(Carbamidomethyl)	0													0	2.16574e-14	80.36	4.92441e-08	2	1998.86	-1.20738	68.668	0
High	vLVTPTSDLGk	4	2	1	F2CWP9	N-Term(iTRAQ4plex); K11(iTRAQ4plex)	0	1.22445	4	10.3264	0.885053	4	19.0873	0.870383	4	6.20612	1.1502	4	6.41391	0	1.33833e-10	80.35	7.67579e-07	2	1417.85	1.21532	59.2402	0
High	mHSTNLLLEEPIR	2	3	1	F2CX32	N-Term(iTRAQ4plex)	0	1.0336	2	1.84328	1.09363	2	3.16063	0.918544	2	4.33194	1.07884	2	4.79077	0	4.5206e-09	80.35	1.08771e-06	2	1696.92	-1.17478	65.9031	0
High	lADLVGVTLGPk	5	3	2	I1HW10;I1H1D0	N-Term(iTRAQ4plex); K12(iTRAQ4plex)	0													0	1.52076e-08	80.33	4.50439e-07	2	1470.92	2.0274	77.0457	0
High	pGLTIGDTVPNLELDSTHGk	11	4	2	Q6W8Q2;D0PRB4	N-Term(iTRAQ4plex); K20(iTRAQ4plex)	0													0	9.83591e-16	80.33	1.32907e-06	2	2352.27	0.390874	79.2785	0
High	fGDAASGDDASAR	4	1	1	F2DXD4	N-Term(iTRAQ4plex)	0	1.03347	4	14.795	0.916615	4	6.7774	1.19807	4	11.0548	0.818897	4	10.9707	0	1.6713e-11	80.31	9.12486e-08	2	1383.63	0.268809	43.7235	0
High	aADAPAAAAVAPPAR	2	1	1	I0JTW5	N-Term(iTRAQ4plex)	0	0.908198	2	22	1.30057	2	27.4546	0.825716	2	11.1256	1.10878	2	0.974916	0	1.43104e-13	80.29	1.11781e-06	2	1463.81	-0.514619	47.2649	0
High	iMFALTSIk	4	4	1	Q8L806	N-Term(iTRAQ4plex); K9(iTRAQ4plex)	0	1.54141	4	2.42709	1.251	4	9.43876	0.597025	4	11.0153	0.741959	4	40.6229	0	5.94096e-09	80.27	7.22647e-07	2	1311.8	1.91613	81.5608	0
High	mLEDAGFHDVVAEDR	4	1	1	Q8VYX1	N-Term(iTRAQ4plex)	0	1.65911	4	15.262	0.811216	4	20.6324	0.847998	4	34.2887	0.838909	3	18.1685	0	1.18021e-13	80.27	5.01812e-07	2	1847.88	2.50121	64.2802	0
High	vAETAQAIGEk	2	1	1	F2CUJ9	N-Term(iTRAQ4plex); K11(iTRAQ4plex)	0	0.25043	2	58.8933	0.358305	2	5.53623	1.23719	2	0.60993	2.58258	2	6.32017	0	2.70144e-11	80.21	1.15098e-06	2	1404.79	-2.49757	51.2305	0
High	nEPESTEAk	1	2	1	F2DY59	N-Term(iTRAQ4plex); K9(iTRAQ4plex)	0	0.991678	1		1.12035	1		0.975489	1		1.00802	1		0	1.64098e-07	80.2	5.68698e-07	2	1292.66	0.85521	31.6931	0
High	aIQSVEEAIIQQQPQQQWNEPQQEAHLk	4	1	1	Q7X9M4	N-Term(iTRAQ4plex); K28(iTRAQ4plex)	0	0.320656	4	99.3304	0.64068	4	16.4156	1.27795	4	0.251507	2.02828	4	20.5783	0	3.34394e-16	80.2	1.39715e-06	3	3586.85	-0.512986	74.6907	0
High	dLTDAIAAGNYPEWk	4	1	1	C4WYH8	N-Term(iTRAQ4plex); K15(iTRAQ4plex)	0	0.666233	4	17.946	0.987456	4	9.05036	1.37235	4	2.73603	0.95778	4	6.06187	0	1.55226e-10	80.17	8.96223e-07	2	1952	-0.257055	73.8114	0
High	tDPNAVEck	3	2	1	F2CWJ3	N-Term(iTRAQ4plex); C8(Carbamidomethyl); K9(iTRAQ4plex)	0	1.34167	3	11.8447	1.26695	3	14.5739	0.912418	3	0.8861	0.422398	3	10.5943	0	2.09416e-07	80.15	5.52581e-07	2	1321.66	-1.47632	37.649	0
High	gELQcLGATTIDEYR	6	6	1	I1IA06	N-Term(iTRAQ4plex); C5(Carbamidomethyl)	0	0.463659	2	28.9717	0.661912	2	5.69275	1.29777	2	3.90093	1.79104	2	3.0714	0	2.1905e-15	80.14	5.12219e-07	2	1869.91	-1.68695	70.5464	0
High	lLEATGISTVPGSGFGQk	2	2	2	F2D653;I1H4C6	N-Term(iTRAQ4plex); K18(iTRAQ4plex)	0													0	1.72305e-13	80.14	1.34155e-06	2	2050.14	0.130929	71.5565	0
High	gISMAVDSVVTNLk	2	1	1	I1H9V2	N-Term(iTRAQ4plex); K14(iTRAQ4plex)	0	1.47244	2	8.78005	1.03321	2	0.274159	0.829913	2	42.4543	0.555385	2	80.8406	0	7.17804e-13	80.12	1.13228e-06	2	1721.98	2.66336	80.7021	0
High	gPALEQLVYcIR	2	1	1	F2CXE0	N-Term(iTRAQ4plex); C10(Carbamidomethyl)	0	1.80938	1		1.23188	1		0.36936	1		0.731877	1		0	2.97745e-11	80.11	1.12319e-06	2	1562.85	0.0933554	80.0182	0
High	sAIEESTSDYDk	1	2	2	I1I4G9;I1H9V2	N-Term(iTRAQ4plex); K12(iTRAQ4plex)	0													0	3.30067e-13	80.11	4.14858e-07	2	1632.78	0.0943951	48.3556	0
High	dGLNVEEAFQcIVk	6	4	1	I1HHL5	N-Term(iTRAQ4plex); C11(Carbamidomethyl); K14(iTRAQ4plex)	0	1.19749	3	4.50157	0.987065	3	15.9139	0.955546	3	14.1667	0.917573	3	2.53645	0	9.56038e-15	80.11	1.04129e-06	2	1909.99	0.431862	81.8694	0
High	vVLVDHADFLk	17	2	1	I1I0X2	N-Term(iTRAQ4plex); K11(iTRAQ4plex)	0	0.872986	17	6.708	0.941966	17	7.03821	0.960703	17	9.24322	1.37675	17	7.49899	0	1.05601e-10	80.1	9.0541e-07	2	1543.91	1.14041	76.7214	0
High	gADccVLVYDVNSMk	1	6	1	I1HHL5	N-Term(iTRAQ4plex); C4(Carbamidomethyl); C5(Carbamidomethyl); K15(iTRAQ4plex)	0	1.30695	1		1.0381	1		0.855646	1		0.866423	1		0	6.86237e-13	80.09	4.69665e-07	2	2018.97	3.11555	70.3561	0
High	sVTTSATADAIEEcR	7	3	2	F2CPZ4;I1H236	N-Term(iTRAQ4plex); C14(Carbamidomethyl)	0													0	3.15798e-11	80.03	3.36666e-07	2	1754.83	-0.981796	54.1842	0
High	gLTFDSGGYNIk	3	6	2	F2E0T2;F2CSM1	N-Term(iTRAQ4plex); K12(iTRAQ4plex)	0													0	2.03161e-13	80.02	9.0333e-07	2	1559.83	0.652255	65.2924	0
High	dGYPSDPELIYLTDGASk	2	1	1	I1H4C6	N-Term(iTRAQ4plex); K18(iTRAQ4plex)	0	0.909448	2	11.9114	1.16532	2	3.21082	1.09089	2	10.1338	0.858212	2	9.71194	0	1.04378e-11	80.02	9.67534e-07	2	2229.11	-1.67633	74.2839	0
High	vPTPNVSVVDLVINTVk	3	3	1	F2CWJ3	N-Term(iTRAQ4plex); K17(iTRAQ4plex)	0	1.43794	3	26.3301	1.62746	3	14.5057	0.532677	2	5.09364	0.532147	2	7.58705	0	4.8737e-11	80.01	4.95857e-07	2	2082.25	2.1899	91.2936	0
High	wAVGDQVcALLTGGGYAEk	2	2	1	F2E693	N-Term(iTRAQ4plex); C8(Carbamidomethyl); K19(iTRAQ4plex)	0	1.03272	2	25.5521	1.05975	2	11.6879	0.813372	2	9.66912	1.27761	2	6.36764	0	1.58037e-14	80.01	1.15983e-06	2	2283.18	3.42141	83.5553	0
High	nGVVPADETTFk	2	1	1	F2DK00	N-Term(iTRAQ4plex); K12(iTRAQ4plex)	0	0.762307	2	11.6637	1.14473	2	6.6985	1.12249	2	2.26321	1.04821	2	1.41843	0	6.50414e-10	79.98	1.13019e-06	2	1565.84	1.37699	54.4651	0
High	eLEPESPVSQcDFDR	4	2	1	I1IWX2	N-Term(iTRAQ4plex); C11(Carbamidomethyl)	0	0.680461	4	6.18438	1.08067	4	9.74755	1.18918	4	6.96735	1.07758	4	8.59013	0	1.73749e-14	79.98	1.84347e-07	2	1951.88	0.0131093	60.7747	0
High	iQDGVFDVSNESYGIk	1	9	2	I1IB09;F2E637	N-Term(iTRAQ4plex); K16(iTRAQ4plex)	0													0	7.66525e-15	79.98	9.78496e-07	2	2059.06	0.461673	71.5297	0
High	qAIEAMNGQDLDGR	7	4	2	F2CXF8;Q0KIW2	N-Term(iTRAQ4plex)	0													0	8.34611e-12	79.96	5.15728e-07	2	1661.8	0.488937	54.4871	0
High	lxcNGSQVPEAVLR	156	141	21	A4GFT4;Q5UHH6;Q5UHH8;A4GFN8;C3VWJ7;Q4U198;C8CAI4;I6PWK7;A4GFS9;A4GFU7;Q5UHH1;A4GFP2;A4GFW3;A4GFR0;C3VWA4;A4GFX4;A4GFZ7;A4GFW1;I6Q083;A4GFY3;A4GFU4	N-Term(iTRAQ4plex); X2(Q); C3(Carbamidomethyl)	0													0	7.36071e-14	79.95	1.10566e-06	2	1714.9	-1.27005	59.6409	0
High	aNADVIQISGHDGGTGASPISSIk	1	1	1	I1GRK9	N-Term(iTRAQ4plex); K24(iTRAQ4plex)	0	0.930887	1		0.961074	1		1.06405	1		1.14837	1		0	1.71509e-15	79.95	1.46578e-06	3	2583.36	0.433875	62.7324	0
High	aLAQGVHTASIIDGR	2	3	1	F2DI65	N-Term(iTRAQ4plex)	0	1.24212	2	7.31486	0.886032	2	15.7287	1.1087	2	5.6471	0.707645	2	8.49161	0	8.5323e-14	79.93	1.16564e-06	2	1652.92	0.804647	57.4578	0
High	gSGASPPGAccSGVR	5	2	1	Q1KMV1	N-Term(iTRAQ4plex); C10(Carbamidomethyl); C11(Carbamidomethyl)	0	1.06334	5	8.25851	0.853137	5	19.9231	0.905201	5	14.8902	1.35944	5	17.0262	0	2.17708e-12	79.92	1.56354e-07	2	1563.71	-3.3122	37.4877	0
High	eAVAAScDVPAPQQR	3	1	1	C7AE89	N-Term(iTRAQ4plex); C7(Carbamidomethyl)	0	1.48965	3	6.86942	0.692184	2	48.7055	1.26526	3	26.9546	0.98339	2	6.98578	0	7.99399e-13	79.92	6.24397e-07	2	1742.86	-0.784584	46.596	0
High	gGGGYGGGGYGGGGGGYGGGGGGYGGGGGSYGGGGGYGGGGGGGR	3	1	1	Q75QN9	N-Term(iTRAQ4plex)	0	1.74602	3	10.7237	1.03108	1		1.6564	3	9.46851	0.736894	1		0	5.51015e-16	79.89	1.23078e-08	3	3494.43	1.94965	53.4576	0
High	dEEGNPAFAIVNk	4	1	1	F2DIC8	N-Term(iTRAQ4plex); K13(iTRAQ4plex)	0	0.906433	4	7.87895	0.504854	4	11.332	0.742997	4	14.457	2.32352	4	6.2484	0	4.07013e-14	79.88	1.19301e-06	2	1691.88	-0.512358	63.7776	0
High	vAYALAQGLk	10	5	2	F2EHF8;Q9FS79	N-Term(iTRAQ4plex); K10(iTRAQ4plex)	0													0	2.1444e-09	79.87	8.94375e-07	2	1321.81	0.313244	67.986	0
High	aHASTEGVTk	11	123	4	F2CQV1;P12782;P12783;Q850M5	N-Term(iTRAQ4plex); K10(iTRAQ4plex)	0													0	5.81108e-08	79.85	1.04187e-06	2	1288.71	0.126721	32.8183	0
High	mFVLDEADEMLSR	15	10	1	F2CR77	N-Term(iTRAQ4plex)	0	0.701135	14	11.4572	1.10513	15	13.8367	1.22243	15	10.9712	0.998648	15	21.3458	0	1.03067e-10	79.82	4.32041e-07	2	1699.82	0.0593688	88.2093	0
High	sYDDGTFYFDEk	1	4	1	D8L9J3	N-Term(iTRAQ4plex); K12(iTRAQ4plex)	0	0.87813	1		1.37974	1		1.10233	1		0.61739	1		0	1.65785e-12	79.8	1.2932e-07	2	1774.8	-2.17052	67.0882	0
High	sDLVNNLGTIAR	8	27	8	F4Y594;F4Y593;F4Y590;F4Y592;Q0Q0I7;F4Y591;F4Y595;C9WWM8	N-Term(iTRAQ4plex)	0													0	1.67412e-12	79.79	1.09835e-06	2	1416.79	-0.597536	65.1928	0
High	mGHAGAIVSGGk	2	3	1	I1GT20	N-Term(iTRAQ4plex); M1(Oxidation); K12(iTRAQ4plex)	0	1.06578	2	10.0933	1.14216	2	14.2825	0.864195	2	3.24905	1.03284	2	31.1468	0	2.19377e-10	79.78	9.49922e-07	2	1388.76	-0.348231	35.8259	0
High	iAFIPFIVAGDPDLATTAk	2	2	1	I1H330	N-Term(iTRAQ4plex); K19(iTRAQ4plex)	0	1.60993	2	21.1357	0.717835	2	35.8016	0.843062	2	26.361	0.779823	2	28.2634	0	2.65296e-15	79.78	1.01041e-06	3	2248.29	0.954598	92.6882	0
High	eLGIGIVPYSPIAR	10	1	1	I1HPG2	N-Term(iTRAQ4plex)	0	1.00859	9	17.2335	1.11573	9	19.6583	1.09681	9	8.93837	0.839435	9	10.5877	0	1.44923e-14	79.73	8.63552e-07	2	1628.95	2.46807	77.6213	0
High	hcPNALVNMISNPVNSTVPIAAEVFk	1	1	1	F2CQR0	N-Term(iTRAQ4plex); C2(Carbamidomethyl); K26(iTRAQ4plex)	0	1.19452	1		0.923936	1		0.661277	1		1.51246	1		0	4.34936e-16	79.71	1.54051e-06	3	3110.65	3.77269	86.8731	0
High	eAEGIVEYLk	19	14	3	Q9FE55;B9A8E3;B9A8E2	N-Term(iTRAQ4plex); K10(iTRAQ4plex)	0													0	1.25541e-10	79.69	1.12876e-06	2	1438.8	-1.4834	71.5203	0
High	qLcDNAGFDATDVLNk	5	1	1	I1HXE7	N-Term(iTRAQ4plex); C3(Carbamidomethyl); K16(iTRAQ4plex)	0	1.11556	5	16.2461	1.12368	5	15.0409	0.831849	5	10.7441	1.12261	5	7.5648	0	1.54882e-12	79.68	8.1004e-07	2	2069.02	-0.100341	67.6449	0
High	sAAGGLNAGk	6	5	1	Q1KMU9	N-Term(iTRAQ4plex); K10(iTRAQ4plex)	0	1.95364	6	16.8893	0.978123	6	12.051	0.579725	6	11.385	0.463619	6	29.3361	0	9.33003e-09	79.66	1.25825e-06	2	1133.65	2.19212	35.2533	0
High	aPGGGAVGAYLGMTGk	2	2	1	I1GXN4	N-Term(iTRAQ4plex); K16(iTRAQ4plex)	0	1.17881	2	2.47308	1.27581	2	14.7521	0.713021	2	23.0905	0.968094	2	0.218366	0	3.89464e-10	79.66	1.60755e-06	2	1694.91	0.137351	67.1247	0
High	tDcTMLEINPLAETADk	2	1	1	F2D1J8	N-Term(iTRAQ4plex); C3(Carbamidomethyl); K17(iTRAQ4plex)	0	1.19683	2	10.4123	1.14973	2	5.63158	0.82258	2	14.7833	0.869429	2	57.226	0	9.71889e-15	79.65	9.47352e-07	2	2210.09	0.861764	74.3622	0
High	gDFGDEASAPTESDIEETLkR	1	1	1	F2CWA2	N-Term(iTRAQ4plex); K20(iTRAQ4plex)	0	1.20482	1		0.820287	1		1.17964	1		0.73482	1		0	4.54575e-16	79.61	6.85911e-07	3	2555.23	-0.539076	67.4447	1
High	lWGENFFDPATk	4	1	1	F2CWX1	N-Term(iTRAQ4plex); K12(iTRAQ4plex)	0	1.12806	4	1.67276	1.06377	4	2.37422	0.899119	4	9.97296	0.917218	4	11.8225	0	1.0098e-11	79.56	1.07232e-06	2	1712.89	-1.0502	81.9421	0
High	gHNDVVTAIATPIDNSPFIVSSSR	14	2	1	F2DSU6	N-Term(iTRAQ4plex)	0	1.14744	14	7.65403	1.08219	13	28.3837	0.948612	14	21.0614	1.0934	13	38.0536	0	6.84544e-16	79.55	1.49905e-06	2	2641.37	0.682831	74.5922	0
High	iSEEEYTNAIk	3	3	1	Q4LB13	N-Term(iTRAQ4plex); K11(iTRAQ4plex)	0	1.36498	3	20.9079	1.33964	3	15.2579	0.577084	3	67.0229	0.828371	3	15.9423	0	1.91837e-12	79.54	1.1184e-06	2	1584.84	-0.521627	57.5913	0
High	nVVIAYEPVWAIGTGk	3	1	1	F2DTB2	N-Term(iTRAQ4plex); K16(iTRAQ4plex)	0	1.58688	3	22.4319	0.927351	3	2.5101	0.709148	3	15.302	0.858773	3	26.5075	0	3.34532e-15	79.54	1.20901e-06	2	2005.14	0.73987	80.6648	0
High	ikDEEGYPAFALVNk	10	2	1	I1H5X4	N-Term(iTRAQ4plex); K2(iTRAQ4plex); K15(iTRAQ4plex)	0	0.958365	10	9.1793	0.649097	10	21.2224	0.78176	10	25.2182	1.9869	10	18.231	0	9.54438e-12	79.52	1.28551e-06	2	2126.19	2.30042	68.3826	1
High	gGAWFLGATEPYHVVVFk	4	3	1	P16347	N-Term(iTRAQ4plex); K18(iTRAQ4plex)	0	0.276605	2	67.0923	0.654712	3	19.8559	0.496726	4	24.9404	3.87714	4	19.1091	0	3.33697e-16	79.48	2.1614e-06	3	2266.22	-0.783156	82.4442	0
High	iEGPAAWDILYNFEQR	1	3	1	F2E4G5	N-Term(iTRAQ4plex)	0	1.24605	1		1.23637	1		0.854915	1		0.69944	1		0	1.93378e-12	79.47	1.23317e-06	2	2066.05	2.2452	91.9428	0
High	yLNISDNALGEk	2	3	1	F2D8Y6	N-Term(iTRAQ4plex); K12(iTRAQ4plex)	0	1.64217	2	13.1052	0.99586	2	23.8588	0.731926	2	0.39577	0.6256	2	0.12211	0	1.12213e-11	79.46	1.34699e-06	2	1624.88	2.91037	66.3666	0
High	sINPDEAVAyGAAVQAAILSGEGNEk	1	9	5	B5L808;F2DYT5;F2D884;I1GLJ6;I1HIQ7	N-Term(iTRAQ4plex); Y10(iTRAQ4plex); K26(iTRAQ4plex)	0													0	4.36255e-16	79.46	1.7756e-06	3	3006.59	4.88468	80.8608	0
High	vALVYGQMNEPPGAR	21	74	1	P20858	N-Term(iTRAQ4plex)	0	1.177	7	6.33194	1.0842	7	14.7823	0.936456	7	1.23066	0.791828	7	27.0676	0	1.40853e-12	79.45	1.30242e-06	2	1745.91	0.664172	63.0433	0
High	aFADEIGIPFMETSAk	5	4	1	F2CUN1	N-Term(iTRAQ4plex); K16(iTRAQ4plex)	0	1.32502	5	1.51435	1.39023	5	14.0583	1.03297	5	4.74342	0.548228	4	24.8117	0	4.70538e-12	79.44	1.15071e-06	2	2015.04	0.406797	84.0983	0
High	sTVVDSETGk	1	1	1	F2E3B9	N-Term(iTRAQ4plex); K10(iTRAQ4plex)	0	0.542553	1		0.912295	1		1.36603	1		1.24967	1		0	4.33471e-07	79.43	9.37285e-07	2	1310.7	-2.47346	39.3618	0
High	tYISGDGITkDDVk	5	1	1	P29546	N-Term(iTRAQ4plex); K10(iTRAQ4plex); K14(iTRAQ4plex)	0	0.601611	5	11.1926	0.841966	5	4.20133	1.63057	5	4.58437	0.76542	5	9.84647	0	3.82814e-11	79.43	1.79304e-06	2	1944.07	1.7997	60.4086	1
High	qEEAPLIEEAFQk	1	3	2	I0JTW5;D8L9U6	N-Term(iTRAQ4plex); K13(iTRAQ4plex)	0													0	2.24258e-11	79.4	1.45069e-06	2	1819.97	-0.403603	74.5756	0
High	iVPSEVTIk	2	2	1	I1GS37	N-Term(iTRAQ4plex); K9(iTRAQ4plex)	0	0.772524	2	23.8425	1.06245	2	2.36011	1.26003	2	11.637	0.885975	2	2.49372	0	1.53033e-07	79.39	7.35361e-07	2	1273.8	0.324683	61.2714	0
High	tPTEVNAFLSNPTTYISAAR	4	2	1	P20973	N-Term(iTRAQ4plex)	0	0.975763	3	3.58933	1.0191	3	4.4088	1.06744	3	7.04407	1.05697	3	7.8188	0	2.83553e-13	79.37	1.55671e-06	2	2297.19	1.18491	79.4625	0
High	eAELANSFIGTTk	4	3	2	O24396;F2DMF8	N-Term(iTRAQ4plex); K13(iTRAQ4plex)	0													0	2.4342e-11	79.36	1.18079e-06	2	1668.9	-0.229388	66.1566	0
High	lNEYGSYASQk	1	1	1	F2E9C4	N-Term(iTRAQ4plex); K11(iTRAQ4plex)	0	0.319016	1		0.251162	1		0.432694	1		4.04111	1		0	2.81208e-11	79.35	8.80378e-07	2	1547.79	-0.504331	52.4153	0
High	aPQAAGAIHTDFER	1	1	1	Q6YKA9	N-Term(iTRAQ4plex)	0	1.1764	1		1.05547	1		0.927661	1		0.907878	1		0	1.20648e-10	79.32	9.04023e-07	2	1627.83	1.29074	52.8468	0
High	sRPDQSGLMELPGcPR	60	6	3	P32936;B9VRI3;Q41540	N-Term(iTRAQ4plex); C14(Carbamidomethyl)	0													0	7.35117e-16	79.31	7.91232e-07	2	1943.95	-0.75185	59.7456	0
High	gAVVGSVQEVk	5	2	1	F2D1J8	N-Term(iTRAQ4plex); K11(iTRAQ4plex)	0	1.16654	5	5.21396	1.05593	5	4.59281	0.938741	5	17.9864	0.815359	5	7.40448	0	4.67156e-11	79.29	1.25651e-06	2	1360.8	-0.0946233	49.652	0
High	aGScSScAGk	5	5	1	F2D976	N-Term(iTRAQ4plex); C4(Carbamidomethyl); C7(Carbamidomethyl); K10(iTRAQ4plex)	0	1.07503	5	9.08706	1.28888	5	13.6605	0.881618	5	1.13461	0.751735	5	44.6955	0	6.98511e-11	79.27	1.92244e-07	2	1272.59	0.738277	28.1029	0
High	iVDILVEQGIVPGIk	1	3	2	F2ELD1;C0KTA6	N-Term(iTRAQ4plex); K15(iTRAQ4plex)	0													0	5.80939e-11	79.27	2.8393e-07	2	1881.17	1.3851	89.139	0
High	eAFLADFTQEDYDDIVNGWSAk	1	3	1	Q8VYX1	N-Term(iTRAQ4plex); K22(iTRAQ4plex)	0	1.69268	1		0.982403	1		0.606505	1		0.812453	1		0	6.84244e-16	79.26	6.6403e-07	3	2822.34	1.17973	89.8407	0
High	mIPTkPMVVETFATYPPLGR	24	1	1	Q03033	N-Term(iTRAQ4plex); K5(iTRAQ4plex)	0	0.31765	21	23.1548	0.518144	23	19.987	1.47299	24	4.10988	1.86221	24	7.90971	0	4.08842e-16	79.23	1.53965e-06	3	2536.39	-0.240993	79.0077	0
High	aGScSTcAGk	3	5	1	Q8S3J5	N-Term(iTRAQ4plex); C4(Carbamidomethyl); C7(Carbamidomethyl); K10(iTRAQ4plex)	0	0.857539	3	7.7359	1.08133	3	4.23841	0.941598	3	2.27124	1.28385	3	6.25088	0	1.68818e-11	79.22	2.46529e-07	2	1286.61	-0.0482177	28.6534	0
High	qYSPSQIGAFVLTk	4	3	2	F2D0D8;I1HAK6	N-Term(iTRAQ4plex); K14(iTRAQ4plex)	0													0	9.6561e-12	79.22	1.34992e-06	2	1827.03	0.435361	76.8435	0
High	nEQLAANYLLEHAGDEE	4	1	1	F2EBG8	N-Term(iTRAQ4plex)	0	1.14504	4	15.2056	0.985644	4	13.6585	0.858765	3	1.23031	1.14908	4	53.2215	0	3.90747e-13	79.22	3.5244e-07	2	2059.97	0.985725	72.6021	0
High	cAATTLSSk	1	1	1	I1HXE7	N-Term(iTRAQ4plex); C1(Carbamidomethyl); K9(iTRAQ4plex)	0	1.10081	1		0.944701	1		1.12634	1		0.816443	1		0	5.73016e-08	79.2	1.13253e-06	2	1226.67	-0.0917679	40.2895	0
High	vkDELVLDGNDIELVSR	1	2	1	I1GSH4	N-Term(iTRAQ4plex); K2(iTRAQ4plex)	0	1.1713	1		1.05289	1		1.25026	1		0.360526	1		0	7.46485e-14	79.16	1.44939e-06	2	2202.22	1.28226	80.9771	1
High	lENALVQAVALLR	2	1	1	I1I508	N-Term(iTRAQ4plex)	0	1.48502	2	9.62292	1.76235	2	2.08989	0.232358	2	57.0408	0.720651	2	4.94896	0	6.532e-14	79.13	6.77488e-07	2	1553.95	2.28984	96.9148	0
High	vPPQTSAIITNDGVGINPQQSAGNVFLk	2	2	1	I1HVF9	N-Term(iTRAQ4plex); K28(iTRAQ4plex)	0	0.687542	2	4.38338	1.07893	2	16.181	0.923784	2	20.7135	1.5656	2	3.86785	0	6.17709e-16	79.12	1.65997e-06	3	3153.7	-5.55493	74.9773	0
High	lTVTDDDVLEk	2	2	1	I1IV69	N-Term(iTRAQ4plex); K11(iTRAQ4plex)	0	1.24083	1		0.969532	1		0.980496	1		0.834493	1		0	3.67578e-10	79.1	1.68116e-06	2	1535.84	-1.25963	60.7215	0
High	qVEGGVTAAk	1	2	1	F2CW53	N-Term(iTRAQ4plex); K10(iTRAQ4plex)	0	1.26586	1		0.797742	1		0.888186	1		1.17999	1		0	1.73119e-06	79.09	1.50932e-06	2	1247.72	2.60696	39.0682	0
High	qkAAEATEAAk	4	9	3	B5TWC9;Q8GV49;B5TWC8	N-Term(iTRAQ4plex); K2(iTRAQ4plex); K11(iTRAQ4plex)	0													0	1.25685e-10	79.07	1.35772e-06	2	1549.89	0.714335	32.6601	1
High	sDLVNNLATIGR	1	1	0		N-Term(iTRAQ4plex)	0													0	8.3141e-08	79.05	1.32727e-06	2	1416.8	2.59036	64.8473	0
High	gVcSNFLcDLkPGADVNITGPVGk	1	3	2	Q8RVZ9;I1H1Z5	N-Term(iTRAQ4plex); C3(Carbamidomethyl); C8(Carbamidomethyl); K11(iTRAQ4plex); K24(iTRAQ4plex)	0													0	1.92726e-16	79.01	1.93805e-06	3	2950.55	0.94788	74.9553	0
High	mFPQGFETADLPSk	4	4	2	Q6W8Q2;D0PRB4	N-Term(iTRAQ4plex); K14(iTRAQ4plex)	0													0	3.56453e-09	79	1.15443e-06	2	1855.95	1.73577	73.2631	0
High	eGGDDVATESEVEk	1	1	1	F2DDD5	N-Term(iTRAQ4plex); K14(iTRAQ4plex)	0	1.35109	1		1.08261	1		0.828819	1		0.791599	1		0	3.46018e-11	78.98	5.24233e-07	2	1752.84	1.37506	45.3151	0
High	hENLVEAGVIDPAk	6	2	1	F2DEW5	N-Term(iTRAQ4plex); K14(iTRAQ4plex)	0	1.162	6	11.4971	1.12081	6	15.4469	0.797716	6	17.5919	0.99312	6	28.4236	0	1.19709e-11	78.97	1.43435e-06	2	1779.98	0.294149	64.7011	0
High	dALLQQcSPVADMSFLR	10	2	1	D2KFG9	N-Term(iTRAQ4plex); C7(Carbamidomethyl)	0	0.403744	5	57.4096	0.468678	7	15.4286	1.49536	9	5.44879	1.94949	8	21.3552	0	3.88815e-14	78.93	1.48216e-06	2	2095.04	0.76904	81.4518	0
High	tQDGGTEVVEAk	6	3	3	F2CQR0;I1HG64;I1HPX4	N-Term(iTRAQ4plex); K12(iTRAQ4plex)	0													0	9.64555e-10	78.92	1.19129e-06	2	1521.8	0.752851	41.4623	0
High	eHQIVEQLcPGLk	5	1	1	F2D448	N-Term(iTRAQ4plex); C9(Carbamidomethyl); K13(iTRAQ4plex)	0	1.50384	5	9.93221	1.41359	5	7.27901	0.456708	5	28.1867	0.806925	5	19.2998	0	1.67686e-11	78.92	1.58817e-06	2	1839.01	1.51496	67.6832	0
High	lLTGSADQTAk	2	3	1	F2CRB4	N-Term(iTRAQ4plex); K11(iTRAQ4plex)	0	1.27205	1		1.14156	1		0.752035	1		0.962357	1		0	1.99642e-08	78.89	1.68633e-06	2	1392.8	3.44789	46.6802	0
High	vELGTGTTDANMDEWLEGTAFAk	3	2	1	F2CQ15	N-Term(iTRAQ4plex); K23(iTRAQ4plex)	0	0.785078	3	12.6873	0.993021	3	21.3711	1.17739	3	2.62759	0.82415	3	54.1317	0	7.65524e-15	78.89	1.02394e-06	3	2744.33	-0.177355	84.2661	0
High	vcMLGDAQHVEEAGk	6	3	1	I1HTL3	N-Term(iTRAQ4plex); C2(Carbamidomethyl); K15(iTRAQ4plex)	0	1.26107	6	7.74833	1.21081	6	11.4828	0.965874	6	15.2105	0.47802	6	27.368	0	1.02097e-11	78.86	9.28971e-07	2	1931.96	0.966843	64.0875	0
High	gAGVPVILDAGGMDAPVPR	3	2	1	F2CTM5	N-Term(iTRAQ4plex)	0	1.20932	3	36.1855	0.873061	2	17.9129	0.938514	3	1.0095	1.25784	2	5.05746	0	1.78553e-11	78.86	1.66682e-06	3	1936.05	0.962511	73.4593	0
High	vEYEFWTNSNDEcGPk	2	6	2	I1IV05;Q9LLR3	N-Term(iTRAQ4plex); C13(Carbamidomethyl); K16(iTRAQ4plex)	0													0	5.08166e-14	78.86	2.34031e-07	2	2263.02	1.03493	70.2505	0
High	vSALSQVSGVLGSQWGDEGk	2	2	1	F2DMF8	N-Term(iTRAQ4plex); K20(iTRAQ4plex)	0	0.957983	2	2.58341	1.13564	2	32.234	0.736022	2	3.03585	1.39289	2	28.4136	0	1.37677e-14	78.86	2.55093e-06	3	2292.21	-0.184057	78.9062	0
High	aVGAAAVVGSHTAk	1	2	1	F2D7B2	N-Term(iTRAQ4plex); K14(iTRAQ4plex)	0	0.562053	1		0.923359	1		1.20413	1		1.48728	1		0	1.40546e-11	78.85	1.34682e-06	2	1526.89	-0.177888	50.615	0
High	gcALQcAILSPTFk	4	4	3	F2D6N2;I1HL79;H6BDR2	N-Term(iTRAQ4plex); C2(Carbamidomethyl); C6(Carbamidomethyl); K14(iTRAQ4plex)	0													0	6.13152e-15	78.84	1.48512e-06	2	1853.99	2.36923	72.6332	0
High	lVSWYDNEWGYSTR	14	6	2	F2D6I8;A5YVV3	N-Term(iTRAQ4plex)	0													0	6.55997e-14	78.81	4.80715e-07	2	1919.9	0.245077	79.7511	0
High	tLAEEAAWk	1	3	1	F2D4S5	N-Term(iTRAQ4plex); K9(iTRAQ4plex)	0	1.35731	1		0.990221	1		0.902068	1		0.775258	1		0	2.60698e-09	78.8	1.86006e-06	2	1306.73	1.00279	60.7383	0
High	vPTVDVSVVDLTVRTEk	1	9	2	C7C4X1;A3RHT3	N-Term(iTRAQ4plex); K17(iTRAQ4plex)	0													0	7.44608e-12	78.8	1.19698e-06	2	2145.24	1.3082	72.631	1
High	tFAEALDTTk	12	5	2	P12783;Q850M5	N-Term(iTRAQ4plex); K10(iTRAQ4plex)	0													0	1.18671e-09	78.78	1.32434e-06	2	1384.76	-0.0766818	61.3157	0
High	nVYVNDcGLESFGVDR	2	2	1	I1GZB9	N-Term(iTRAQ4plex); C7(Carbamidomethyl)	0	0.718228	2	21.2575	0.904786	2	1.46035	1.08913	2	1.30111	1.46623	2	15.4893	0	2.17104e-12	78.78	4.80736e-07	2	1987.93	0.0115747	70.4465	0
High	gGMTSHAAVVAR	5	2	2	F2DCE3;I1HJJ6	N-Term(iTRAQ4plex)	0													0	6.1002e-14	78.77	1.09311e-06	2	1300.69	-1.18355	38.3017	0
High	vDVNGNNVSPLYk	1	5	1	Q6UQ05	N-Term(iTRAQ4plex); K13(iTRAQ4plex)	0	0.911248	1		1.39137	1		0.625944	1		1.37864	1		0	7.08644e-13	78.76	1.52537e-06	2	1706.93	-0.661878	58.0868	0
High	lVYDLADQGGELcSLR	1	4	2	F2EFV3;Q9SBK5	N-Term(iTRAQ4plex); C13(Carbamidomethyl)	0													0	7.88501e-15	78.74	1.10937e-06	2	1952.99	-0.814757	76.4748	0
High	dAVANTLGMGGDNTNTTk	1	1	1	Q8GV49	N-Term(iTRAQ4plex); K18(iTRAQ4plex)	0	0.756991	1		0.266528	1		0.405771	1		3.4355	1		0	6.91036e-11	78.74	1.12608e-06	2	2068.02	-1.51878	55.6432	0
High	lVSWYDNEWGYSNR	13	13	2	I1GVY8;C7C4X1	N-Term(iTRAQ4plex)	0													0	4.47464e-13	78.73	3.56354e-07	2	1932.9	-0.0778977	89.6886	0
High	eAITQVVADAk	4	1	1	F2E3U8	N-Term(iTRAQ4plex); K11(iTRAQ4plex)	0	1.14128	4	23.6199	1.10173	4	5.49479	0.758352	4	15.407	1.05194	4	14.3401	0	1.07947e-11	78.72	1.94567e-06	2	1432.83	1.09461	61.3294	0
High	mVVELIQPVAcEQGMR	3	1	1	I1IB68	N-Term(iTRAQ4plex); C11(Carbamidomethyl)	0	1.59145	3	4.97398	0.900976	3	5.26834	0.910854	3	1.51859	0.51131	3	6.04216	0	1.73557e-14	78.7	2.48749e-06	2	2004.03	2.75339	76.1098	0
High	eMADAAAGk	3	2	2	F2E9C4;Q03967	N-Term(iTRAQ4plex); K9(iTRAQ4plex)	0													0	2.47872e-08	78.66	7.86234e-07	2	1151.6	-0.712372	39.4986	0
High	aTPEQVADYTLk	5	1	1	F2D6R8	N-Term(iTRAQ4plex); K12(iTRAQ4plex)	0	1.11155	5	26.8995	1.1397	5	8.08964	1.01744	5	3.32731	0.675057	5	34.867	0	3.01256e-11	78.65	1.8879e-06	2	1623.88	-0.238442	62.6369	0
High	aADILVNFFEk	3	8	2	F2DXJ9;O82073	N-Term(iTRAQ4plex); K11(iTRAQ4plex)	0													0	1.72562e-10	78.63	1.32359e-06	2	1554.88	-0.585943	89.4748	0
High	gVVDSNDLPLNVSR	6	6	4	Q43638;F2DY59;F2E2M4;I1II25	N-Term(iTRAQ4plex)	0													0	1.14576e-13	78.63	1.52236e-06	2	1628.87	0.44954	63.8182	0
High	aEPLDDSEEAk	1	1	1	I1IHW1	N-Term(iTRAQ4plex); K11(iTRAQ4plex)	0	0.559545	1		1.06826	1		1.27817	1		1.17561	1		0	9.58161e-10	78.59	7.55427e-07	2	1491.74	-0.0821542	44.0145	0
High	dVPFTTSAGVck	3	3	1	F2CY09	N-Term(iTRAQ4plex); C11(Carbamidomethyl); K12(iTRAQ4plex)	0	1.08967	3	6.98986	1.14718	3	3.80162	0.835183	3	25.2816	1.04759	3	3.60488	0	9.09614e-09	78.59	1.30401e-06	2	1569.82	-0.869547	57.6584	0
High	cGAIYSMLDSmYk	24	113	16	I6PWK7;A4GFP2;Q5UHH1;C3VWA4;C3VWV4;Q5UHH6;Q5UHH8;A4GFN8;A4GFS9;C3VWV0;C3VWC3;A4GFZ7;I6Q083;A4GFY3;Q4U198;C8CAI4	N-Term(iTRAQ4plex); C1(Carbamidomethyl); M11(Oxidation); K13(iTRAQ4plex)	0													0	3.13019e-11	78.58	4.7427e-07	2	1842.87	-0.552081	74.5209	0
High	aMETYQAGLk	2	4	3	F8RP11;D2E9R6;I1IC17	N-Term(iTRAQ4plex); K10(iTRAQ4plex)	0													0	7.72496e-11	78.55	1.19599e-06	2	1399.75	0.464582	52.7104	0
High	sPDFLGIGPEVSNR	1	1	1	F2CY59	N-Term(iTRAQ4plex)	0	2.50582	1		0.58085	1		0.494604	1		0.350859	1		0	1.63516e-09	78.54	1.53255e-06	2	1631.85	2.3039	72.2191	0
High	aTGAFILTASHNPGGPTEDFGIk	7	5	2	F2D7J5;Q8VX48	N-Term(iTRAQ4plex); K23(iTRAQ4plex)	0													0	3.22941e-16	78.54	1.86005e-06	3	2589.36	0.130008	72.1161	0
High	gFGFISPDDGSEDLFVHQSSIk	3	2	1	F2DJM5	N-Term(iTRAQ4plex); K22(iTRAQ4plex)	0	0.803499	3	2.88084	0.917996	3	5.9667	1.20358	3	5.56618	1.36602	3	3.33671	0	5.43827e-16	78.54	1.56264e-06	3	2670.33	1.28274	77.1472	0
High	aSGAGEMVTEk	1	1	1	Q03967	N-Term(iTRAQ4plex); K11(iTRAQ4plex)	0	0.496145	1		0.482599	1		0.980391	1		2.53893	1		0	4.36907e-11	78.53	1.198e-06	2	1367.71	-0.277961	43.6359	0
High	aSDEVPEPDVIk	18	1	1	Q0IJ88	N-Term(iTRAQ4plex); K12(iTRAQ4plex)	0	1.64992	18	20.8609	1.31152	18	11.5175	0.522163	18	57.0804	0.444974	18	107.729	0	3.1766e-09	78.53	1.29269e-06	2	1586.86	2.75219	56.9917	0
High	sGVADMVNTGGR	3	3	1	F2E0T2	N-Term(iTRAQ4plex)	0	1.11077	3	3.89141	0.877287	3	6.17184	1.09632	3	2.56188	0.919698	3	10.5391	0	8.70885e-12	78.51	6.36294e-07	2	1307.65	0.169389	49.8137	0
High	cTLDGHGGYVSAVAVSPDGSLcASGGk	1	1	1	F2DSU6	N-Term(iTRAQ4plex); C1(Carbamidomethyl); C22(Carbamidomethyl); K27(iTRAQ4plex)	0	1.18992	1		1.09583	1		0.954155	1		0.790379	1		0	2.90468e-16	78.48	1.04726e-06	3	2910.4	0.39613	60.5747	0
High	dILPAGSISNTTR	7	1	1	Q9ST57	N-Term(iTRAQ4plex)	0	0.391133	4	44.4533	0.41898	4	15.8528	0.636936	6	41.9688	4.27343	7	35.6543	0	2.95248e-09	78.47	1.42802e-06	2	1488.81	-0.658572	58.4351	0
High	gPDFATIcNSVTSk	3	3	1	F2DTB2	N-Term(iTRAQ4plex); C8(Carbamidomethyl); K14(iTRAQ4plex)	0	1.39676	3	12.5059	1.12617	3	6.34578	0.820355	3	3.55652	0.808058	3	33.2348	0	1.00578e-11	78.45	1.07881e-06	2	1784.91	-2.21991	65.3764	0
High	fVVTSDGSVLAk	1	1	1	I1I6Q9	N-Term(iTRAQ4plex); K12(iTRAQ4plex)	0	1.58917	1		1.20144	1		0.704635	1		0.509161	1		0	5.82577e-09	78.44	1.62052e-06	2	1510.87	1.63478	63.7623	0
High	tTLVANTSNMPVAAR	6	6	1	Q1W681	N-Term(iTRAQ4plex)	0	0.720573	4	21.1575	1.02865	5	34.9063	1.40974	6	12.7423	0.932009	5	12.3143	0	1.55557e-12	78.44	1.4995e-06	2	1689.91	-0.708147	56.352	0
High	tGSIVDVPAGk	7	5	1	B0LXE1	N-Term(iTRAQ4plex); K11(iTRAQ4plex)	0	1.14947	7	10.9455	1.12888	7	15.6146	0.936004	7	11.5429	0.797405	7	2.69723	0	1.35802e-09	78.43	1.99102e-06	2	1331.78	-0.692694	52.4565	0
High	lILAPWcDEEEVEk	3	2	1	F2CTR2	N-Term(iTRAQ4plex); C7(Carbamidomethyl); K14(iTRAQ4plex)	0	1.12392	3	1.12061	1.17077	3	0.0515714	0.841059	3	6.29225	1.0967	3	4.66741	0	2.6879e-12	78.43	1.60559e-06	2	2019.03	-0.213936	79.1487	0
High	dNLTLWTSDNAEEGGDEIk	13	3	1	F2CRF1	N-Term(iTRAQ4plex); K19(iTRAQ4plex)	0	1.12142	13	6.17423	1.01671	13	10.9422	1.06049	13	8.6967	0.753154	12	16.4523	0	4.25715e-15	78.43	8.26124e-07	2	2395.15	0.921941	70.0752	0
High	gEDGQLGHGDAEDR	8	4	1	F2CZC7	N-Term(iTRAQ4plex)	0	1.66777	8	16.4645	0.968191	8	22.886	0.724756	8	33.0328	0.537396	8	18.6219	0	9.67982e-14	78.4	1.69116e-07	2	1599.71	1.42556	34.3773	0
High	qAIEAmNGQDLDGR	7	4	2	F2CXF8;Q0KIW2	N-Term(iTRAQ4plex); M6(Oxidation)	0													0	5.80932e-09	78.39	6.09209e-07	2	1677.8	-0.413804	44.9749	0
High	sALDAEGFNDVSIMSYTAk	2	9	2	F8WTQ7;F8WTQ9	N-Term(iTRAQ4plex); K19(iTRAQ4plex)	0													0	1.12684e-12	78.35	1.13465e-06	2	2307.14	-2.59088	76.108	0
High	tcSQIFEEAGcDTPASPNcGAcLGGPR	4	3	2	F2DK00;I1HWP9	N-Term(iTRAQ4plex); C2(Carbamidomethyl); C11(Carbamidomethyl); C19(Carbamidomethyl); C22(Carbamidomethyl)	0													0	4.63025e-16	78.32	6.33094e-08	3	3056.31	-0.0861931	64.1578	0
High	gGPGkPLHLTATVR	9	4	2	D3JUT3;Q4W6G2	N-Term(iTRAQ4plex); K5(iTRAQ4plex)	0													0	2.83943e-11	78.3	1.47837e-06	2	1692.02	0.120318	48.6051	0
High	eAGSTmAVVAEQTk	2	1	1	Q9FS79	N-Term(iTRAQ4plex); M6(Oxidation); K14(iTRAQ4plex)	0	0.91918	2	2.89349	1.02731	2	1.5544	1.1499	2	0.647971	0.930611	2	3.29435	0	2.65868e-11	78.3	1.44361e-06	2	1725.89	0.166821	43.5565	0
High	sLPGVTIDEk	3	2	2	F2E8M3;I1HLI3	N-Term(iTRAQ4plex); K10(iTRAQ4plex)	0													0	3.91435e-07	78.27	1.73064e-06	2	1346.78	0.0206699	58.6552	0
High	nQFVETTVGFDTVck	5	3	2	I1I3A0;F2DIF8	N-Term(iTRAQ4plex); C14(Carbamidomethyl); K15(iTRAQ4plex)	0													0	3.3458e-14	78.27	1.74702e-06	2	2033.03	0.50733	68.824	0
High	dcPQGGGGGGGyGGGGYGGGGGGGR	3	2	2	Q75QN8;Q8LPA7	N-Term(iTRAQ4plex); C2(Carbamidomethyl); Y12(iTRAQ4plex)	0													0	3.48369e-16	78.26	1.04496e-07	3	2316	-0.413107	38.6359	0
High	vPDPESTDNPEFk	6	3	2	F2CZE7;Q4LB20	N-Term(iTRAQ4plex); K13(iTRAQ4plex)	0													0	3.42123e-06	78.24	9.21556e-07	2	1762.88	2.00787	56.4586	0
High	vENAGSEPVSk	1	2	1	O49868	N-Term(iTRAQ4plex); K11(iTRAQ4plex)	0	0.887134	1		1.4934	1		0.870458	1		0.858661	1		0	1.41069e-10	78.23	1.5332e-06	2	1404.75	-1.88006	39.4135	0
High	gPILLEDYHLLEk	24	12	3	F1DKC1;F2DBE3;E2G045	N-Term(iTRAQ4plex); K13(iTRAQ4plex)	0													0	7.18813e-12	78.22	1.72205e-06	2	1828.04	-2.18244	75.6828	0
High	qLVSAAcAEDk	8	1	1	F2D2Y2	N-Term(iTRAQ4plex); C7(Carbamidomethyl); K11(iTRAQ4plex)	0	0.941404	8	11.459	1.18586	8	4.53208	1.15579	8	5.67373	0.708382	8	42.2471	0	6.77414e-10	78.21	1.8204e-06	2	1479.77	-0.129342	48.1542	0
High	vPGFGVITNIINGGIEcGHGQDSR	11	3	1	Q4Z8L8	N-Term(iTRAQ4plex); C17(Carbamidomethyl)	0	0.146114	2	78.3784	0.114203	2	20.4519	0.290678	8	18.1813	5.04209	11	7.5796	0	3.17898e-16	78.21	1.67468e-06	3	2641.33	1.89802	86.9296	0
High	iAFTGSTDTGk	2	2	1	Q8LST6	N-Term(iTRAQ4plex); K11(iTRAQ4plex)	0	1.12188	2	8.69512	1.21543	2	7.55943	0.818216	2	12.0421	0.954598	2	15.5641	0	4.7635e-07	78.19	1.45333e-06	2	1385.75	0.620338	53.1494	0
High	dVGATDPDIxYTNR	7	1	1	Q5PXU9	N-Term(iTRAQ4plex); X10(Oxidation); X10(M)	0													0	0.000142857	78.18	1.16474e-06	2	1727.84	19.1649	65.2799	0
High	iGGASEAEVSEk	4	2	2	F2EE28;I1I4G9	N-Term(iTRAQ4plex); K12(iTRAQ4plex)	0													0	1.61806e-12	78.17	1.59873e-06	2	1464.78	-0.734549	46.2108	0
High	lQcVGSQVPEAVLR	33	101	4	C4P5C9;A4ZIU7;C4P5X6;C4P5B7	N-Term(iTRAQ4plex); C3(Carbamidomethyl)	0													0	2.14124e-12	78.15	1.84649e-06	2	1699.93	-0.118938	66.1493	0
High	aGNEQFVTETSk	2	3	1	F2CXI5	N-Term(iTRAQ4plex); K12(iTRAQ4plex)	0	0.820789	2	0.360368	1.38297	2	0.388178	0.994314	2	7.55776	0.876431	2	14.5668	0	1.20556e-09	78.14	1.30749e-06	2	1598.82	-1.45296	47.501	0
High	dTGYVGcALTSNMVR	4	29	2	F2DI08;G8CN62	N-Term(iTRAQ4plex); C7(Carbamidomethyl)	0													0	1.40862e-14	78.14	6.26891e-07	2	1787.85	-0.985535	66.2115	0
High	sSQLHSSQNIFSGFDVR	12	5	3	B2CGM5;F2E9N0;B2CGM6	N-Term(iTRAQ4plex)	0													0	6.64611e-16	78.14	1.20774e-06	2	2053.02	-0.581946	71.2602	0
High	aSDESYASYk	9	1	1	P52894	N-Term(iTRAQ4plex); K10(iTRAQ4plex)	0	0.367162	9	25.5209	1.17502	9	9.1215	1.3487	9	7.89567	1.13889	9	10.1046	0	5.54429e-10	78.11	5.40066e-07	2	1408.68	-0.909215	47.7858	0
High	mELMLSQVk	4	2	1	Q7X729	N-Term(iTRAQ4plex); K9(iTRAQ4plex)	0	0.89247	4	5.50577	1.2878	4	3.39215	1.26028	4	8.01318	0.484977	3	9.06206	0	1.39724e-07	78.08	1.72168e-06	2	1366.77	-1.31007	70.6204	0
High	qAITNPQNTFFGTk	4	1	1	F2D0D8	N-Term(iTRAQ4plex); K14(iTRAQ4plex)	0	1.23722	4	10.3268	1.10872	4	3.15946	0.726573	4	6.96237	1.06519	4	16.0166	0	1.75401e-11	78.07	1.98687e-06	2	1855	3.03762	64.2441	0
High	aADVGADLVGk	4	20	2	F2EFW5;I1GZY9	N-Term(iTRAQ4plex); K11(iTRAQ4plex)	0													0	2.41752e-09	78.06	1.73275e-06	2	1303.74	-2.36226	56.0018	0
High	lVALDMGALVAGAk	1	11	2	Q334I0;Q334I1	N-Term(iTRAQ4plex); K14(iTRAQ4plex)	0													0	2.03703e-09	78.05	1.21188e-06	2	1616.96	-1.11135	83.6203	0
High	vcDLSSITLNk	4	1	1	F2CRV8	N-Term(iTRAQ4plex); C2(Carbamidomethyl); K11(iTRAQ4plex)	0	0.580388	4	13.0155	1.06757	4	7.46824	1.25104	4	4.54757	1.19783	4	11.6116	0	5.2217e-08	78.03	1.7605e-06	2	1537.85	-1.62803	64.3409	0
High	yTEGVPmVTFAk	16	2	2	Q0IJ88;I1IYL7	N-Term(iTRAQ4plex); M7(Oxidation); K12(iTRAQ4plex)	0													0	1.56009e-09	78.01	1.51642e-06	2	1646.87	0.317473	65.3717	0
High	yYGGNEVIDEVEELcR	2	2	1	F2CRV8	N-Term(iTRAQ4plex); C15(Carbamidomethyl)	0	0.568134	2	13.4265	1.05525	2	7.03631	1.37729	2	0.174891	1.00366	2	0.973534	0	3.02213e-11	78.01	2.98065e-07	2	2088.96	-4.63561	81.8199	0
High	nQGGFDMIcSGR	3	3	1	F2CS69	N-Term(iTRAQ4plex); C9(Carbamidomethyl)	0	0.947705	3	1.28941	0.985745	3	2.63842	1.12345	3	0.266544	1.07288	3	8.16469	0	8.30482e-11	77.98	1.5126e-07	2	1485.67	-1.7841	59.1877	0
High	aIYYIATDSLQSAk	5	4	2	Q43638;F2DY59	N-Term(iTRAQ4plex); K14(iTRAQ4plex)	0													0	3.01482e-12	77.98	1.98071e-06	2	1832	0.280082	73.7663	0
High	eNVSSEALEAAR	12	8	1	F2D9E0	N-Term(iTRAQ4plex)	0	1.29904	12	10.8094	1.02661	12	8.3682	0.94102	12	6.70449	0.673765	12	25.6642	0	3.41707e-11	77.97	1.29585e-06	2	1419.72	1.53907	52.4423	0
High	vSLDGDFLQDSLSk	2	6	1	Q7X9F9	N-Term(iTRAQ4plex); K14(iTRAQ4plex)	0	1.29991	2	8.42398	1.126	2	14.1518	0.68401	2	19.0889	1.03647	2	13.4151	0	1.78806e-11	77.97	2.05789e-06	2	1811.96	-0.829996	76.5331	0
High	gASLPYFTTHTDLVQR	2	2	1	F2DDM9	N-Term(iTRAQ4plex)	0	1.31269	2	9.6746	0.820715	2	4.37887	0.895737	2	3.62067	1.05672	2	18.3442	0	7.17174e-16	77.97	1.86558e-06	3	1950.02	0.428686	67.9124	0
High	vLPGNNNSYDk	5	9	2	G3CCE7;B9W4U7	N-Term(iTRAQ4plex); K11(iTRAQ4plex)	0													0	4.933e-06	77.95	1.46216e-06	2	1508.79	-0.587528	48.4374	0
High	yTSDGEAAEAk	4	1	1	F2D6R8	N-Term(iTRAQ4plex); K11(iTRAQ4plex)	0	1.06758	4	11.8262	1.16782	4	2.81413	1.05203	4	11.9219	0.750244	4	6.092	0	9.28187e-11	77.94	7.35176e-07	2	1429.71	0.124798	40.5414	0
High	eLDYLDGAVSNPk	4	117	1	P12782	N-Term(iTRAQ4plex); K13(iTRAQ4plex)	0	1.17221	4	4.32746	1.47171	4	5.75382	0.649128	4	7.0184	0.862604	4	2.97123	0	1.30581e-10	77.94	3.00177e-06	2	1708.9	0.254382	65.5542	0
High	aTNTLTIVDSGIGMTk	4	3	1	Q0Q0I7	N-Term(iTRAQ4plex); K16(iTRAQ4plex)	0	1.32375	4	8.78795	1.29303	4	15.6484	0.682581	4	6.68519	0.843459	4	12.6463	0	7.33032e-15	77.94	1.91065e-06	2	1910.05	0.0374591	71.2006	0
High	sGSIQILTSHTLQPVPVAIGGPGLHPGVR	4	2	1	A8QQ01	N-Term(iTRAQ4plex)	0	1.04319	4	4.22277	1.13374	4	9.56887	1.03995	4	18.6831	0.903887	4	13.1152	0	2.26248e-16	77.94	1.29037e-06	3	3032.72	1.32708	73.0206	0
High	aPEDAVADVLk	7	2	2	Q75RZ3;Q8W011	N-Term(iTRAQ4plex); K11(iTRAQ4plex)	0													0	2.27027e-08	77.92	1.76772e-06	2	1415.8	-0.149688	66.3947	0
High	sNVSNcADFk	1	1	1	F2CSY5	N-Term(iTRAQ4plex); C6(Carbamidomethyl); K10(iTRAQ4plex)	0	0.884044	1		1.11962	1		1.09582	1		0.956197	1		0	1.85318e-09	77.91	6.01117e-07	2	1429.69	-4.10495	43.8232	0
High	vLELDSQNVk	1	3	1	I1I8T2	N-Term(iTRAQ4plex); K10(iTRAQ4plex)	0	0.940663	1		0.943923	1		1.23435	1		0.861812	1		0	1.99844e-08	77.91	2.30091e-06	2	1432.82	-0.26154	58.4475	0
High	aLGVDTVPVLVGPVSYLLLSk	4	6	2	F2CYN2;Q4LB13	N-Term(iTRAQ4plex); K21(iTRAQ4plex)	0													0	4.74128e-16	77.91	3.34943e-07	3	2428.47	0.836326	99.1177	0
High	dQQDEGFVAGPEQQQEHER	4	2	2	I6QQ39;B7U6L4	N-Term(iTRAQ4plex)	0													0	4.61128e-16	77.9	2.44893e-07	3	2371.07	-0.410891	46.7864	0
High	iDcYSDMSSSIFGEk	3	2	1	F2DZY3	N-Term(iTRAQ4plex); C3(Carbamidomethyl); K15(iTRAQ4plex)	0	0.863	3	25.4338	0.945814	3	2.04219	1.21443	3	14.2824	1.00595	3	4.18857	0	7.42382e-13	77.86	3.59281e-07	2	2026.93	-0.26741	72.6487	0
High	tANLANNQIINYR	7	2	2	I1INY7;I1IV81	N-Term(iTRAQ4plex)	0													0	6.87137e-13	77.85	2.3321e-06	2	1648.89	-0.77357	59.934	0
High	dLADLVALSGAHTVGR	1	2	1	F2DML5	N-Term(iTRAQ4plex)	0	3.32363	1		0.600771	1								0	1.33006e-13	77.85	1.79398e-06	3	1738.96	1.43214	74.9118	0
High	qAVDDTAGAAk	1	1	1	I1H6N8	N-Term(iTRAQ4plex); K11(iTRAQ4plex)	0	0.586105	1		0.836147	1		1.49405	1		1.0637	1		0	3.21081e-09	77.84	1.46349e-06	2	1334.72	0.117231	35.5328	0
High	tPLSITPGSSVLYSk	9	2	1	F2DDU3	N-Term(iTRAQ4plex); K15(iTRAQ4plex)	0	1.05917	9	9.22161	1.10102	9	21.2641	0.883604	9	10.5746	0.952149	9	10.8754	0	1.29631e-10	77.83	1.58471e-06	2	1838.05	1.49476	69.2745	0
High	aIGEHDAAAVTR	4	1	1	F2E351	N-Term(iTRAQ4plex)	0	1.7297	4	10.655	0.966121	4	18.4886	0.747989	4	13.4554	0.47766	4	23.4977	0	1.54456e-11	77.81	1.47777e-06	2	1354.72	0.3056	40.5017	0
High	vAVLGAAGGIGQPLGLLIk	3	3	1	F2DK80	N-Term(iTRAQ4plex); K19(iTRAQ4plex)	0	1.26908	3	13.5394	1.23627	3	4.36325	0.605785	3	15.7972	1.29245	3	7.25835	0	6.1977e-14	77.81	1.94553e-07	2	2035.29	1.15909	86.7144	0
High	eGPAGPILDk	3	2	2	F2E2Z7;Q75RZ2	N-Term(iTRAQ4plex); K10(iTRAQ4plex)	0													0	3.72396e-11	77.8	1.90438e-06	2	1284.74	0.0425563	54.5673	0
High	eGETVVPGGTGGk	13	12	3	P04568;F2EHN7;P42755	N-Term(iTRAQ4plex); K13(iTRAQ4plex)	0													0	5.83119e-12	77.79	2.0119e-06	2	1475.79	0.264334	43.432	0
High	vNVNGGAIAMGHPLGATGAR	2	3	2	F2CXK6;D2KZ12	N-Term(iTRAQ4plex)	0													0	1.76997e-13	77.79	1.96782e-06	2	2007.07	-0.487468	58.7277	0
High	vAGAAADAGLSLADVAAEAk	3	2	1	F2EDJ3	N-Term(iTRAQ4plex); K20(iTRAQ4plex)	0	1.2662	3	1.18261	0.955497	3	18.9396	0.97105	3	13.505	1.08549	3	24.4872	0	5.13235e-13	77.79	2.11752e-06	2	2059.14	5.58307	76.2749	0
High	gIYAYGFEkPSAIQQR	12	10	1	F2CR77	N-Term(iTRAQ4plex); K9(iTRAQ4plex)	0	0.577005	12	28.3457	1.12784	12	16.1889	1.30061	12	7.66584	1.06637	12	12.438	0	5.1922e-16	77.77	2.73558e-06	2	2116.14	-0.406333	64.255	0
High	fGQVGAGDNADHcSPAQVNFPEEQk	3	2	1	F2CZC7	N-Term(iTRAQ4plex); C13(Carbamidomethyl); K25(iTRAQ4plex)	0	1.83719	3	2.79083	0.848462	3	26.3447	0.733577	3	10.4775	0.589543	3	20.5897	0	5.96203e-16	77.77	7.34444e-07	3	2990.4	3.56441	59.3285	0
High	tVPNVFINGk	3	8	2	Q7XY25;B5A8A6	N-Term(iTRAQ4plex); K10(iTRAQ4plex)	0													0	9.56224e-07	77.73	1.90496e-06	2	1376.81	-1.35524	63.7604	0
High	gVAFMVDNcSTTAR	23	4	2	F2DCS7;I1HG69	N-Term(iTRAQ4plex); C9(Carbamidomethyl)	0													0	5.03617e-14	77.71	5.59979e-07	2	1672.79	0.312564	61.6704	0
High	mMMTSGEAVk	3	5	1	Q41628	N-Term(iTRAQ4plex); K10(iTRAQ4plex)	0	0.648747	3	4.71692	1.19711	3	5.48788	1.21259	3	3.16957	0.993803	3	8.49846	0	9.82976e-11	77.7	7.98175e-07	2	1372.69	-1.66454	53.1337	0
High	vLQDGNVFEk	1	2	1	F2DIZ2	N-Term(iTRAQ4plex); K10(iTRAQ4plex)	0	1.11902	1		0.866142	1		1.21843	1		0.732341	1		0	1.00997e-07	77.7	1.86212e-06	2	1436.8	0.564341	62.2829	0
High	aLAQMSNATVIDEk	2	2	1	P49968	N-Term(iTRAQ4plex); K14(iTRAQ4plex)	0	0.773903	2	64.2536	0.706796	2	35.1956	1.21246	2	42.493	1.25097	2	9.90694	0	2.39301e-12	77.7	2.19498e-06	2	1778.96	-0.219918	61.2188	0
High	vVADEEDDPLTVAR	2	3	1	I1ILT0	N-Term(iTRAQ4plex)	0	0.672884	2	4.20254	0.861842	2	25.0154	1.71837	2	10.5902	0.493845	2	0.449971	0	5.40317e-13	77.65	1.27984e-06	2	1672.85	0.527249	61.4992	0
High	fGYNAATGQYEDLMAAGIIDPTk	6	3	2	Q43831;I1H1D0	N-Term(iTRAQ4plex); K23(iTRAQ4plex)	0													0	5.15094e-16	77.65	2.03658e-06	3	2734.37	0.537672	80.9416	0
High	vALVTGGDSGIGR	4	2	1	F2CSK4	N-Term(iTRAQ4plex)	0	0.199566	3	1.74418	0.291778	3	38.2355	0.645577	4	12.3248	3.8269	4	6.95234	0	2.72072e-10	77.63	1.86218e-06	2	1345.75	-0.636044	56.5601	0
High	vDkGLVPLVGSNDESWcQGLDGLASR	1	4	2	F2ELD1;C0KTA6	N-Term(iTRAQ4plex); K3(iTRAQ4plex); C17(Carbamidomethyl)	0													0	4.45173e-16	77.62	2.37417e-06	3	3060.58	2.90769	78.5658	1
High	aLTTDVEEFFR	1	1	1	A7L5U6	N-Term(iTRAQ4plex)	0	1.54733	1		0.940122	1		0.859733	1		0.638887	1		0	4.46225e-08	77.61	1.54742e-06	2	1471.76	0.875746	85.3824	0
High	dEFEQISAPVLER	5	1	1	F2D6N2	N-Term(iTRAQ4plex)	0	1.46283	4	12.931	0.886106	4	9.78031	0.829253	4	5.00989	0.830108	4	22.6761	0	2.20268e-11	77.61	1.43646e-06	2	1676.86	0.654786	71.5066	0
High	sEAGESSEFQSEk	1	2	2	I1HV92;F2D7U5	N-Term(iTRAQ4plex); K13(iTRAQ4plex)	0													0	6.53516e-12	77.61	3.76235e-07	2	1702.8	-0.630105	43.7443	0
High	eDGGEIQDALSDmVGR	2	2	1	F2E5L1	N-Term(iTRAQ4plex); M13(Oxidation)	0	0.589481	2	4.98149	1.54988	2	14.0856	0.948609	2	3.23509	1.06306	2	17.5551	0	1.96941e-13	77.61	4.55124e-07	2	1851.85	-0.761539	62.2	0
High	gDFADENSAITESDIEETLk	1	3	1	F2CR56	N-Term(iTRAQ4plex); K20(iTRAQ4plex)	0	1.03736	1		0.833293	1		1.05468	1		1.17595	1		0	9.02002e-15	77.6	1.32768e-06	3	2472.19	0.315074	73.8495	0
High	vFGEGYVSTGGFETTk	2	6	1	Q8VYX1	N-Term(iTRAQ4plex); K16(iTRAQ4plex)	0	1.54893	2	28.1159	0.673452	2	20.1925	0.66635	2	4.25487	1.2237	2	41.6116	0	9.53394e-14	77.59	1.5476e-06	2	1967.01	2.83453	68.2023	0
High	vTPNNVDIAk	3	2	1	I1IKE1	N-Term(iTRAQ4plex); K10(iTRAQ4plex)	0	1.15065	3	0.751274	1.02131	3	3.9289	1.03099	3	2.78622	0.887709	3	5.94456	0	1.27793e-06	77.54	1.65361e-06	2	1358.78	-2.94382	50.9405	0
High	vTDLDLEMk	2	1	1	F2D7X4	N-Term(iTRAQ4plex); K9(iTRAQ4plex)	0	0.830047	2	7.84942	0.980022	2	11.9371	1.12188	2	4.48705	1.16261	2	2.60149	0	4.12587e-08	77.53	1.92233e-06	2	1351.74	0.0218078	65.1013	0
High	vVGIDLGTTNSAVAAMEGGkPTVITNAEGQR	5	3	2	F2D5G5;C7ENF7	N-Term(iTRAQ4plex); K20(iTRAQ4plex)	0													0	5.75328e-16	77.52	2.7242e-06	3	3344.79	4.21098	73.7804	0
High	rLVAGLLGVESAQDAVIR	2	2	2	F2DIK1;I1IXC1	N-Term(iTRAQ4plex)	0													0	1.15318e-09	77.5	1.14788e-06	2	2011.18	1.21585	73.8819	1
High	aEDITAIGTESAVR	7	1	1	F2D4S0	N-Term(iTRAQ4plex)	0	0.930725	7	24.5127	1.03249	7	11.4562	1.26815	7	15.2889	0.827135	6	16.9804	0	3.29278e-13	77.48	1.96246e-06	2	1576.83	-0.510606	58.2488	0
High	vIYASQLTAkPR	15	6	3	F2CWX1;I1I9Y4;F2DAU4	N-Term(iTRAQ4plex); K10(iTRAQ4plex)	0													0	1.2846e-10	77.47	1.28566e-06	2	1634.98	0.426315	62.8402	0
High	mIPTkPMVVETFATYPPLGR	19	1	1	Q03033	N-Term(iTRAQ4plex); M1(Oxidation); K5(iTRAQ4plex)	0	0.434728	15	25.7514	0.727213	15	17.4049	1.33231	16	8.48357	1.7135	16	14.085	0	7.03648e-16	77.45	2.3925e-06	3	2552.39	0.581034	76.2312	0
High	gIAYMDFTDESSFSk	2	3	1	F2EJ07	N-Term(iTRAQ4plex); K15(iTRAQ4plex)	0	1.04165	2	2.31494	1.33282	2	11.6032	0.935648	2	18.4742	0.711212	2	8.88577	0	7.43936e-12	77.44	6.34662e-07	2	1985.94	-1.6848	75.232	0
High	eLAEDGYSGVEVR	23	3	1	F2CQY1	N-Term(iTRAQ4plex)	0	1.31315	22	14.0149	0.988992	22	8.6946	1.06291	23	9.00173	0.586357	21	31.4846	0	6.14094e-15	77.43	1.37074e-06	2	1567.77	0.26422	56.2128	0
High	eAAPVSGDDLLk	3	1	1	Q6IY71	N-Term(iTRAQ4plex); K12(iTRAQ4plex)	0	1.28708	3	2.2728	1.05603	3	2.5189	0.564638	3	5.68426	1.34447	3	10.2345	0	2.34979e-08	77.42	1.87836e-06	2	1502.83	-0.578813	58.3415	0
High	tGEWEcIDFYPVGR	4	4	1	B5TK34	N-Term(iTRAQ4plex); C6(Carbamidomethyl)	0	2.07127	4	24.1244	0.718377	4	21.493	0.625982	4	31.0327	0.713735	3	62.2288	0	6.4755e-14	77.42	5.17138e-07	2	1872.87	0.329542	79.0995	0
High	ySFSTEELk	2	2	1	F2EBF9	N-Term(iTRAQ4plex); K9(iTRAQ4plex)	0	0.348117	2	103.223	0.415742	2	36.4045	0.909938	2	1.47016	2.82956	2	22.1001	0	7.41626e-08	77.4	1.74691e-06	2	1391.73	-0.807684	62.6353	0
High	iQNGGTEVVEAk	1	8	2	F2CSE0;F2DXB6	N-Term(iTRAQ4plex); K12(iTRAQ4plex)	0													0	1.74391e-10	77.4	2.26189e-06	2	1532.85	1.54258	47.5682	0
High	yNGGLDTEESYPYk	12	7	1	I1IQI1	N-Term(iTRAQ4plex); K14(iTRAQ4plex)	0	1.46356	6	23.6272	0.89683	6	7.29421	0.961519	6	24.5706	0.631304	6	18.3451	0	2.53365e-13	77.4	1.07271e-06	2	1923.92	0.617343	57.5049	0
High	qEVQGGQyGSETGGSQQQGGGYHGVTVGR	3	2	2	Q0Q5D9;Q6UJY8	N-Term(iTRAQ4plex); Y8(iTRAQ4plex)	0													0	3.6188e-16	77.4	1.54857e-06	4	3196.52	0.032435	45.5565	0
High	sIPSAEDEDFNYR	1	1	1	I1GV34	N-Term(iTRAQ4plex)	0	1.10369	1		0.871856	1		0.957671	1		1.19817	1		0	3.99497e-08	77.39	4.67829e-07	2	1686.77	1.26611	58.8243	0
High	iDAHSMcSPGFScDSAYQVTYIVR	2	3	1	F2D9Z5	N-Term(iTRAQ4plex); C7(Carbamidomethyl); C13(Carbamidomethyl)	0	0.712499	2	35.2669	0.965977	2	13.6591	1.06959	2	7.9074	1.3945	2	24.0114	0	6.63667e-16	77.39	5.17074e-07	3	2908.32	1.06112	71.2106	0
High	kLESSAAIPFAAk	6	1	1	F2CZC7	N-Term(iTRAQ4plex); K1(iTRAQ4plex); K13(iTRAQ4plex)	0	1.81876	6	4.4414	0.8882	6	18.1882	0.754899	6	12.6097	0.657542	6	56.61	0	9.15133e-13	77.38	1.01825e-06	2	1765.06	3.08775	59.0964	1
High	hTMALTSDGk	1	4	1	F2CZC7	N-Term(iTRAQ4plex); K10(iTRAQ4plex)	0	1.66559	1		1.02542	1		0.583312	1		0.83611	1		0	2.91564e-07	77.37	2.04944e-06	2	1348.72	1.50686	40.8576	0
High	dTHGYVGADLAALcTEAALQcIR	5	4	2	F2EL23;I1H9M9	N-Term(iTRAQ4plex); C14(Carbamidomethyl); C21(Carbamidomethyl)	0													0	2.21076e-16	77.37	1.344e-06	3	2649.29	-0.506896	79.8346	0
High	aIGVDLLNNPDLVATDPTVAFk	2	1	1	Q8W428	N-Term(iTRAQ4plex); K22(iTRAQ4plex)	0	1.1662	2	47.1682	0.975573	2	23.506	0.944419	2	53.1644	0.795621	2	29.2145	0	6.84082e-14	77.35	2.02025e-06	3	2571.44	3.41951	84.1719	0
High	lGPVVSEGQYEk	11	14	1	Q8LGQ9	N-Term(iTRAQ4plex); K12(iTRAQ4plex)	0	0.637469	11	6.16665	1.09012	11	8.6879	1.25385	11	4.37152	1.14259	11	7.6788	0	1.2957e-11	77.34	2.15037e-06	2	1593.87	-0.81676	56.4793	0
High	aVLDkTGINPAEIGDVVVGTVLGPGSQR	2	2	2	F2CXK6;D2KZ12	N-Term(iTRAQ4plex); K5(iTRAQ4plex)	0													0	4.7882e-14	77.32	1.90543e-06	3	3050.71	1.73129	89.3644	1
High	aGIALNDNFVk	13	8	1	F2D6I8	N-Term(iTRAQ4plex); K11(iTRAQ4plex)	0	0.785335	13	10.6072	1.09829	13	4.90312	1.22554	13	14.2127	0.928191	13	6.63968	0	1.49427e-12	77.3	2.26988e-06	2	1449.83	0.374468	64.2745	0
High	vESPAGVDAk	2	3	2	F2CYF5;B3TZE7	N-Term(iTRAQ4plex); K10(iTRAQ4plex)	0													0	3.91023e-09	77.29	2.48228e-06	2	1260.7	-1.10821	43.1095	0
High	aGSDTAHSVQTAITEAGYR	8	3	1	Q43320	N-Term(iTRAQ4plex)	0	0.62462	8	33.4566	0.559458	8	33.5942	1.07898	8	23.1711	2.19476	8	17.8145	0	2.69798e-12	77.27	1.46437e-06	2	2079.03	4.63471	61.6171	0
High	dALNEALTGEVQR	1	7	1	D2KTD2	N-Term(iTRAQ4plex)	0	0.767411	1		1.18988	1		1.23788	1		0.788053	1		0	5.38442e-11	77.26	1.5899e-06	2	1559.81	-0.085636	63.6489	0
High	vDITAPEQcPPEGR	3	6	1	Q8GZC0	N-Term(iTRAQ4plex); C9(Carbamidomethyl)	0	0.912472	3	9.05217	1.31236	3	2.81424	1.06662	3	1.29488	0.666389	3	14.133	0	7.124e-10	77.25	9.06977e-07	2	1712.84	-1.32674	53.7106	0
High	wIADSDVITQVIEEk	5	5	2	F2D6B1;Q84UH6	N-Term(iTRAQ4plex); K15(iTRAQ4plex)	0													0	6.53726e-13	77.24	2.82444e-06	2	2034.1	1.78155	85.004	0
High	eVAVDAFLPATTAR	6	3	1	F2DQF0	N-Term(iTRAQ4plex)	0	0.634241	2	10.8149	1.01497	3	14.9551	1.61287	4	18.6559	0.939294	2	13.8258	0	4.14161e-12	77.23	2.80161e-06	2	1604.88	0.455215	72.6401	0
High	aTWYGAPTGAGPDDDGGAcGFk	3	3	2	Q6QFA1;Q6QFA3	N-Term(iTRAQ4plex); C19(Carbamidomethyl); K22(iTRAQ4plex)	0													0	8.74673e-14	77.22	3.63219e-07	3	2459.12	1.66644	59.6333	0
High	lPMFGcTDATQVLNEVEEVk	4	30	2	Q575T3;F2D3J2	N-Term(iTRAQ4plex); C6(Carbamidomethyl); K20(iTRAQ4plex)	0													0	5.7642e-16	77.22	2.24001e-06	3	2568.29	0.590046	87.7329	0
High	eSSDALSPLVDVALk	2	4	1	F2D7J5	N-Term(iTRAQ4plex); K15(iTRAQ4plex)	0	1.07585	2	14.6844	0.848594	2	1.295	1.02824	2	13.6457	1.13129	2	0.0442003	0	1.35596e-10	77.2	2.15317e-06	2	1832.03	3.7166	77.773	0
High	dYTGEAVTAk	1	3	1	G8GKQ1	N-Term(iTRAQ4plex); K10(iTRAQ4plex)	0	0.512041	1		0.679827	1		1.25666	1		1.78326	1		0	4.43238e-10	77.18	1.68837e-06	2	1342.71	-0.561259	45.1501	0
High	lYVGVGDADADHR	7	1	1	I1IY66	N-Term(iTRAQ4plex)	0	0.481688	7	70.8109	0.889344	7	4.90968	1.44894	7	27.4995	1.26116	7	9.67934	0	8.34492e-12	77.18	1.02604e-06	2	1531.76	-1.79355	54.4823	0
High	aGIALNDHFVk	22	9	2	A5YVV3;C7C4X1	N-Term(iTRAQ4plex); K11(iTRAQ4plex)	0													0	7.83606e-13	77.17	2.03571e-06	2	1472.85	0.459109	66.1724	0
High	lcYDFSNLEk	3	3	2	P11515;F2DER9	N-Term(iTRAQ4plex); C2(Carbamidomethyl); K10(iTRAQ4plex)	0													0	1.17244e-10	77.16	1.17982e-06	2	1576.79	1.19834	70.5973	0
High	aNFLSADDFEPALIPSk	5	2	1	F2DGG1	N-Term(iTRAQ4plex); K17(iTRAQ4plex)	0	0.684982	5	4.72419	1.21471	5	11.6344	1.17577	5	6.89093	0.982521	5	17.6469	0	1.22968e-13	77.15	2.59445e-06	2	2123.13	0.868589	81.3548	0
High	dQLVATLGTGk	4	1	1	Q41593	N-Term(iTRAQ4plex); K11(iTRAQ4plex)	0	0.524935	4	26.1864	0.774996	4	21.7529	1.06322	4	8.5568	1.8872	4	3.95889	0	7.7027e-10	77.14	2.06334e-06	2	1390.81	-0.751509	58.8518	0
High	tVDSEELTVEER	33	8	3	Q43470;G5DFC5;Q5XUU8	N-Term(iTRAQ4plex)	0													0	1.10906e-10	77.11	9.89216e-07	2	1550.77	-0.173643	52.9386	0
High	aAGASWIQFDEPTLVk	5	9	3	F2CYN2;Q4LB13;I1GPV3	N-Term(iTRAQ4plex); K16(iTRAQ4plex)	0													0	1.51874e-14	77.11	2.61554e-06	2	2021.1	2.82623	78.6912	0
High	yGQDAcNVGDEGGFAPNVQDNR	2	2	1	F2DY57	N-Term(iTRAQ4plex); C6(Carbamidomethyl)	0	1.40208	2	30.421	0.573697	2	98.5718	0.987705	2	24.1417	0.885372	2	43.3273	0	5.25607e-16	77.11	1.50765e-07	3	2527.1	0.468751	57.8777	0
High	eLEALcNPIIAk	9	1	1	F2D884	N-Term(iTRAQ4plex); C6(Carbamidomethyl); K12(iTRAQ4plex)	0	1.65511	9	18.4269	0.918819	9	17.1385	0.806308	9	21.7568	0.677837	9	25.2309	0	3.3991e-13	77.1	2.06001e-06	2	1658.94	0.662939	70.9741	0
High	tTGIVLDSGDGVSHTVPIYEGYALPHAILR	3	26	4	F2CSU3;F2CRK3;C3TX68;Q9M5A0	N-Term(iTRAQ4plex)	0													0	3.81327e-16	77.09	2.73412e-06	3	3295.75	0.942855	76.909	0
High	tLAQVVGSEDEAR	2	2	1	F2D642	N-Term(iTRAQ4plex)	0	1.42841	2	3.57663	0.956063	2	6.09189	0.896766	2	2.83864	0.720518	2	14.6148	0	1.13959e-10	77.08	1.41624e-06	2	1518.79	-0.208702	60.5439	0
High	lPSTANPAAADMVDR	4	2	1	F2D692	N-Term(iTRAQ4plex)	0	0.810471	4	34.3777	1.18501	4	2.94811	1.1142	4	8.22669	0.935568	4	21.0736	0	4.44191e-11	77.08	1.31438e-06	2	1672.84	-1.19402	59.9054	0
High	dESTDQVLVPR	1	4	1	I1ID46	N-Term(iTRAQ4plex)	0	1.54986	1		1.05682	1		0.677579	1		0.799563	1		0	4.08385e-09	77.05	1.38859e-06	2	1402.73	0.90266	53.4696	0
High	eIVALALGQk	4	2	1	F2EBM4	N-Term(iTRAQ4plex); K10(iTRAQ4plex)	0	0.341108	3	11.8047	0.400829	3	8.77114	0.380082	2	10.1457	4.14297	4	10.5938	0	1.8344e-10	77.03	1.06507e-06	2	1329.83	-0.319834	71.5234	0
High	vYPMEAYQEAk	5	10	2	B5TK31;B5TK34	N-Term(iTRAQ4plex); K11(iTRAQ4plex)	0													0	1.25846e-07	77.03	1.69619e-06	2	1616.83	3.77653	61.5388	0
High	vAYVANFck	5	2	1	Q4W1F9	N-Term(iTRAQ4plex); C8(Carbamidomethyl); K9(iTRAQ4plex)	0	0.328275	5	64.8291	1.03534	5	20.1251	1.20504	5	6.28582	1.6026	5	6.37394	0	3.73992e-08	76.99	1.62689e-06	2	1359.73	-0.910501	61.4467	0
High	eQEAINFLEk	4	2	1	F2CSW4	N-Term(iTRAQ4plex); K10(iTRAQ4plex)	0	1.34959	4	12.2375	1.14274	4	11.672	0.604176	4	9.71045	1.04869	4	5.68219	0	2.46904e-11	76.99	2.19785e-06	2	1508.82	0.448655	68.9702	0
High	qGYYPTSLQQPGQGQQIGQGQQGYYPTSPQHTGQR	15	17	1	E4W506	N-Term(iTRAQ4plex)	0	0.241424	7	52.0648	1.21877	15	20.9874	1.36072	15	13.7586	1.50672	14	23.8424	0	6.24904e-16	76.99	1.08093e-06	3	4007.91	-1.35175	59.7744	0
High	yAEDQDTFFEDYAEAHAk	2	1	1	I1ITX3	N-Term(iTRAQ4plex); K18(iTRAQ4plex)	0	1.2538	2	4.77013	0.814286	2	19.7625	1.03233	2	5.86505	0.906319	2	20.9173	0	6.75393e-16	76.96	4.01738e-07	3	2438.1	-0.0590972	70.4261	0
High	vIAcVGETLEQR	11	5	2	F2EHF8;Q9FS79	N-Term(iTRAQ4plex); C4(Carbamidomethyl)	0													0	3.8276e-10	76.95	1.93965e-06	2	1518.81	-0.254336	66.6156	0
High	dQTASTLGEk	6	2	1	Q8GV49	N-Term(iTRAQ4plex); K10(iTRAQ4plex)	0	0.39243	6	30.6744	0.576284	6	28.7006	0.843519	6	17.6433	2.74213	6	21.6439	0	3.4437e-08	76.93	1.89081e-06	2	1337.71	-0.260161	39.9399	0
High	gFGFITFDSEDAVDR	11	3	1	F2DE61	N-Term(iTRAQ4plex)	0	1.43234	11	14.0057	1.0229	11	7.97025	0.920481	11	13.3439	0.662637	11	35.268	0	9.89749e-12	76.93	7.86741e-07	2	1819.86	-2.75467	80.7933	0
High	gGSSGSPVVDcQGR	2	1	1	I1ID55	N-Term(iTRAQ4plex); C11(Carbamidomethyl)	0	0.986856	2	20.872	0.938739	2	14.4738	1.2631	2	6.97582	0.70658	2	39.5817	0	2.82247e-10	76.91	3.59538e-07	2	1506.7	-3.9702	37.3583	0
High	eSELIQENFLGVR	3	3	2	F2CVC1;B3VNP2	N-Term(iTRAQ4plex)	0													0	1.83889e-13	76.9	3.3362e-06	2	1677.89	-0.808878	75.8017	0
High	eccSGVQGLNGmAR	3	1	1	Q5NE29	N-Term(iTRAQ4plex); C2(Carbamidomethyl); C3(Carbamidomethyl); M12(Oxidation)	0	0.846899	3	18.2849	0.923627	3	9.10624	1.20593	3	2.64152	1.35819	3	8.04625	0	2.18346e-12	76.9	2.40925e-07	2	1698.75	-0.464689	44.2726	0
High	sLGYAYVNYNTPADAAR	2	3	1	P93616	N-Term(iTRAQ4plex)	0	1.25337	2	2.24723	0.952691	2	0.917211	0.890032	2	4.83516	0.993122	2	4.53698	0	5.22184e-14	76.9	1.39859e-06	2	1989.99	3.29791	64.4807	0
High	vVPAGTTGGGk	4	2	1	F2EEU3	N-Term(iTRAQ4plex); K11(iTRAQ4plex)	0	1.40942	4	9.439	1.11989	4	8.37759	0.825305	4	2.81629	0.566403	4	35.277	0	6.60697e-06	76.89	2.05258e-06	2	1231.73	1.08513	39.4625	0
High	gNAYAQVAIGTDDVYk	16	3	2	F2CQP8;I1I0X2	N-Term(iTRAQ4plex); K16(iTRAQ4plex)	0													0	1.11831e-12	76.88	2.07578e-06	2	1973.02	0.196194	71.1319	0
High	dLVLGSGGLFPLLQQLNEHAk	1	3	1	I1HLM0	N-Term(iTRAQ4plex); K21(iTRAQ4plex)	0	1.73281	1		1.58897	1		0.176727	1		0.714293	1		0	8.69879e-13	76.88	1.94348e-06	4	2537.44	1.31817	91.6703	0
High	lSGVTAPGQGVk	6	3	1	Q9M3U8	N-Term(iTRAQ4plex); K12(iTRAQ4plex)	0	0.770969	6	5.87907	1.17633	6	22.1412	0.938176	6	6.4496	1.21711	6	2.13378	0	5.46267e-09	76.87	1.6149e-06	2	1401.82	-4.14085	50.8801	0
High	eLAVSIEGk	1	1	1	I1HXE7	N-Term(iTRAQ4plex); K9(iTRAQ4plex)	0	1.1769	1		0.885762	1		1.02365	1		0.960371	1		0	3.87403e-08	76.84	2.02046e-06	2	1233.73	0.477169	57.5929	0
High	fTFTTTAANGATITSSSTk	1	2	1	Q41590	N-Term(iTRAQ4plex); K19(iTRAQ4plex)	0	0.676156	1		1.30273	1		0.929561	1		1.30736	1		0	3.0145e-12	76.84	2.67359e-06	2	2195.14	0.399704	64.0077	0
High	aIDLVDESAAk	2	2	1	F2DQ38	N-Term(iTRAQ4plex); K11(iTRAQ4plex)	0	0.946581	2	1.20961	0.968123	2	13.8978	0.999695	2	8.53739	1.21956	2	0.760236	0	1.82113e-08	76.82	2.26583e-06	2	1419.79	-1.03507	58.6348	0
High	eIEAIAGDGSEQAk	3	2	1	Q9AUJ7	N-Term(iTRAQ4plex); K14(iTRAQ4plex)	0	1.02945	3	0.9058	1.0273	3	5.92681	1.01042	3	10.4187	0.853778	3	4.50154	0	2.36512e-09	76.81	2.11576e-06	2	1705.89	1.40411	53.5279	0
High	nVLIEFYAPWcGHck	10	21	3	Q9FE55;B9A8E3;B9A8E2	N-Term(iTRAQ4plex); C11(Carbamidomethyl); C14(Carbamidomethyl); K15(iTRAQ4plex)	0													0	1.45995e-13	76.81	1.80413e-06	3	2182.08	-0.627803	93.2183	0
High	mGVVGHDQATDATAEQGVSVSETR	1	1	1	F2EC88	N-Term(iTRAQ4plex)	0	0.572997	1		0.572063	1		0.950403	1		2.36426	1		0	3.85929e-16	76.81	1.07247e-06	3	2589.24	1.06277	51.9304	0
High	vSEEEAATcEDR	3	1	1	F2DX84	N-Term(iTRAQ4plex); C9(Carbamidomethyl)	0	1.11166	3	1.35341	0.967442	3	2.8599	0.919175	3	6.33308	1.19619	3	3.13271	0	1.8372e-11	76.76	1.17029e-07	2	1539.66	-4.25793	41.4637	0
High	iEDcYVVSGDDcVAIk	3	2	1	F2D4S0	N-Term(iTRAQ4plex); C4(Carbamidomethyl); C12(Carbamidomethyl); K16(iTRAQ4plex)	0	0.92758	3	23.9663	1.04252	3	4.1843	1.11844	3	6.93927	0.991297	3	9.7563	0	1.24037e-13	76.76	1.44441e-06	2	2131.03	1.29073	65.4026	0
High	mFVADGGELLMAQSYAk	4	2	2	B0FRH4;I1HRT4	N-Term(iTRAQ4plex); M1(Oxidation); K17(iTRAQ4plex)	0													0	2.11575e-10	76.76	2.17294e-06	2	2135.08	0.513075	74.2871	0
High	vTPAHPSYAEmVSEAIAALk	1	5	1	Q9SWU3	N-Term(iTRAQ4plex); M11(Oxidation); K20(iTRAQ4plex)	0	1.15239	1		1.28385	1		0.738457	1		0.974774	1		0	2.11124e-14	76.76	3.11866e-06	3	2389.27	-0.85557	81.8801	0
High	dAAENTmVAYk	4	7	2	Q43470;G5DFC5	N-Term(iTRAQ4plex); M7(Oxidation); K11(iTRAQ4plex)	0													0	4.53996e-10	76.72	1.02896e-06	2	1516.75	-1.89824	43.7553	0
High	lELATSLIETAk	4	6	2	P12783;Q850M5	N-Term(iTRAQ4plex); K12(iTRAQ4plex)	0													0	7.05805e-12	76.72	1.7355e-06	2	1576.94	1.12418	78.5345	0
High	kLFGVTTLDVVR	4	2	2	F2CQR0;I1HG64	N-Term(iTRAQ4plex); K1(iTRAQ4plex)	0													0	1.35343e-12	76.71	1.27983e-06	3	1636.01	2.29957	81.2439	1
High	iGAAGVVSQEck	5	3	2	Q401N7;P42210	N-Term(iTRAQ4plex); C11(Carbamidomethyl); K12(iTRAQ4plex)	0													0	7.04859e-12	76.7	2.38383e-06	2	1506.82	1.8659	49.872	0
High	mDFIPGVDGPSEGVPR	8	23	2	F2CXY7;G8CNC2	N-Term(iTRAQ4plex)	0													0	3.28026e-11	76.69	1.92003e-06	2	1816.9	0.29236	73.2051	0
High	fEEDLDAMLPk	11	3	2	F2CWR0;I1GYL4	N-Term(iTRAQ4plex); K11(iTRAQ4plex)	0													0	5.14149e-10	76.68	1.93412e-06	2	1595.82	-0.422401	79.1625	0
High	yAIIcQENGLVPIVEPEILVDGPHDIDR	7	7	2	C1J958;C1J959	N-Term(iTRAQ4plex); C5(Carbamidomethyl)	0													0	4.66728e-16	76.68	3.12617e-06	3	3318.72	1.46266	85.5026	0
High	gVEQGPQIDDEQFk	1	2	1	Q8LST6	N-Term(iTRAQ4plex); K14(iTRAQ4plex)	0	1.30221	1		0.991898	1		0.776637	1		1.06963	1		0	2.77304e-12	76.67	2.72865e-06	2	1877.95	-1.6173	57.7244	0
High	mDATANDVPSEFDVQGYPTLyFVTPSGk	11	12	2	B9A8E3;B9A8E2	N-Term(iTRAQ4plex); Y21(iTRAQ4plex); K28(iTRAQ4plex)	0													0	6.03403e-16	76.65	2.32276e-06	4	3481.72	-0.0675246	78.3124	0
High	sFLQPGSNDIVLFEQFGGDPSk	2	1	1	I1H7C1	N-Term(iTRAQ4plex); K22(iTRAQ4plex)	0	1.18544	2	5.52471	1.01267	2	8.34754	0.908616	2	3.04431	0.978582	2	6.38337	0	5.20978e-16	76.64	2.85595e-06	3	2670.37	0.477864	85.4421	0
High	sVQGAIAAIEHR	1	4	1	F2DDS0	N-Term(iTRAQ4plex)	0	0.486834	1		1.01818	1		1.69423	1		0.625565	1		0	3.66987e-09	76.61	2.38245e-06	3	1395.78	0.744149	66.7994	0
High	eGVEVGQLVEk	2	1	1	F2DZ36	N-Term(iTRAQ4plex); K11(iTRAQ4plex)	0	1.05898	2	8.60227	1.18053	2	0.0317081	0.830618	2	0.423026	1.07717	2	12.7493	0	1.07071e-10	76.6	2.40326e-06	2	1474.83	-4.53088	59.0965	0
High	yGAVPAADAEPAAR	4	1	1	F2CRN3	N-Term(iTRAQ4plex)	0	0.781085	4	17.9764	1.07469	4	11.3208	1.24035	4	3.11676	0.906328	4	0.98882	0	2.1425e-10	76.6	1.55003e-06	2	1502.77	-0.503381	50.2026	0
High	sFAAVGVDPAVmGVGPAVAIPAAVk	2	6	3	F2CQU6;I1I4F7;D2KZ12	N-Term(iTRAQ4plex); M12(Oxidation); K25(iTRAQ4plex)	0													0	4.12528e-13	76.59	2.41099e-06	3	2598.46	-0.383522	81.2008	0
High	vSGEPPLEEPVIDVSAk	3	12	1	F2CXY7	N-Term(iTRAQ4plex); K17(iTRAQ4plex)	0	1.3203	3	8.52742	0.931809	3	3.76398	0.972358	3	8.25131	0.808222	3	2.88877	0	3.07447e-13	76.58	2.95832e-06	2	2054.13	0.820711	67.6576	0
High	ySFGSVTWSDGk	1	1	1	B3TZE7	N-Term(iTRAQ4plex); K12(iTRAQ4plex)	0	1.0648	1		1.35477	1		0.834705	1		0.843101	1		0	3.10375e-09	76.56	1.37227e-06	2	1621.81	-1.41228	68.9779	0
High	fIASEGDTVTPGTk	4	2	1	F2DLP7	N-Term(iTRAQ4plex); K14(iTRAQ4plex)	0	0.744414	4	7.03038	1.00496	4	7.46993	1.29768	4	7.2877	0.994177	4	8.89672	0	5.8599e-14	76.56	2.57895e-06	2	1710.91	-1.62142	56.1472	0
High	aGADVVSPSDMMDGR	3	10	3	F8WTQ7;F8WTQ9;I1HX14	N-Term(iTRAQ4plex)	0													0	5.3987e-12	76.55	3.1094e-07	2	1651.75	-1.413	61.1417	0
High	tAIAIDTILNQk	4	4	1	B0LXE1	N-Term(iTRAQ4plex); K12(iTRAQ4plex)	0	1.23187	4	10.3134	1.19681	4	34.2047	0.803023	4	8.15202	0.776207	4	27.5389	0	8.16605e-12	76.53	1.63524e-06	2	1588.95	-0.881462	74.6288	0
High	eVAVNDFLPAEDAINAIk	4	1	1	I3RN54	N-Term(iTRAQ4plex); K18(iTRAQ4plex)	0	1.89558	4	15.5127	0.835664	4	15.552	0.593289	4	29.9881	0.553395	4	56.4735	0	8.41962e-13	76.52	2.83346e-06	3	2217.21	1.99979	82.9724	0
High	gFGFISPEDGSEDLFVHQSAIk	6	3	3	Q75QN9;F2DD34;Q8LPA7	N-Term(iTRAQ4plex); K22(iTRAQ4plex)	0													0	5.8323e-16	76.51	2.66912e-06	3	2668.35	-0.129997	77.8288	0
High	eDDTEFSTSDGVTELTVkPSSk	1	2	1	F2E2T2	N-Term(iTRAQ4plex); K18(iTRAQ4plex); K22(iTRAQ4plex)	0	0.32421	1		0.78331	1		1.06945	1		2.24458	1		0	6.40655e-16	76.51	3.25767e-06	3	2804.4	-1.4899	68.7387	0
High	aQQLAAQLPAMcR	20	174	4	Q6PMI9;Q18MZ6;Q8RVX0;D1MJA1	N-Term(iTRAQ4plex); C12(Carbamidomethyl)	0													0	1.55777e-12	76.48	2.81807e-06	2	1601.84	0.164631	62.899	0
High	gDPIEFELGTGQVIk	6	2	1	F2DA67	N-Term(iTRAQ4plex); K15(iTRAQ4plex)	0	0.944287	6	26.3716	1.41634	6	36.6467	0.793467	6	18.7409	1.02053	6	13.4983	0	2.4577e-15	76.47	2.81554e-06	2	1891.04	-1.17558	74.7496	0
High	sANWNWIVDPLNGEk	3	2	1	Q8W0Q1	N-Term(iTRAQ4plex); K15(iTRAQ4plex)	0	2.55575	3	7.29574	0.791899	3	17.161	0.427934	3	13.5635	0.70599	2	71.8261	0	2.34744e-14	76.46	2.36676e-06	2	2031.06	2.05001	83.1065	0
High	vVcDPSYLTNk	2	3	1	F2E0S1	N-Term(iTRAQ4plex); C3(Carbamidomethyl); K11(iTRAQ4plex)	0	1.26626	2	10.4377	0.882431	2	5.94052	0.839705	2	2.90246	1.13888	2	19.0842	0	5.6356e-09	76.45	2.23181e-06	2	1583.83	-0.556718	56.8082	0
High	lAENITTEQGk	1	3	1	F2DIQ9	N-Term(iTRAQ4plex); K11(iTRAQ4plex)	0	1.28475	1		0.908206	1		0.942025	1		0.916867	1		0	6.22134e-09	76.43	2.53673e-06	2	1491.83	2.36886	50.0256	0
High	aVLVDHALTAGPGEAESEATVFSk	1	3	1	F2DQ23	N-Term(iTRAQ4plex); K24(iTRAQ4plex)	0	1.7786	1		0.801804	1		0.610557	1		0.914736	1		0	2.95298e-14	76.42	2.97927e-06	3	2687.43	5.84941	69.993	0
High	iIGATNPLASEPGTIR	28	3	1	F2CXV3	N-Term(iTRAQ4plex)	0	0.862364	26	12.9372	0.903057	27	11.4696	1.16503	27	12.8773	1.12999	25	22.4844	0	2.30723e-13	76.4	3.10183e-06	2	1753.99	-0.82191	67.9664	0
High	iLASGVHVVVGTPGR	3	10	1	F2CR77	N-Term(iTRAQ4plex)	0	0.821472	3	0.948398	1.43197	3	6.52862	0.840673	3	15.1589	1.22539	3	11.4335	0	1.01682e-09	76.38	2.13919e-06	2	1605.95	-0.853697	61.5583	0
High	aESLDDAIQIVNR	1	4	2	F2DIQ9;Q84MJ5	N-Term(iTRAQ4plex)	0													0	1.16098e-14	76.37	2.8373e-06	2	1587.84	-0.653759	69.6067	0
High	gLLGSDQVLYTDER	1	2	1	F2EE45	N-Term(iTRAQ4plex)	0	0.511352	1		0.950796	1		1.29433	1		1.36899	1		0	1.09829e-14	76.37	2.053e-06	2	1709.88	0.733635	68.6021	0
High	dccQQLADINNEWcR	7	79	1	A4ZIU7	N-Term(iTRAQ4plex); C2(Carbamidomethyl); C3(Carbamidomethyl); C14(Carbamidomethyl)	0	0.250051	7	346.427	0.479107	7	62.1641	1.37645	7	15.687	1.95842	7	40.6396	0	3.59816e-15	76.36	2.7976e-07	2	2125.9	1.11734	65.7361	0
High	iIAVcADDPEYR	6	11	2	I3RN54;F2DQF0	N-Term(iTRAQ4plex); C5(Carbamidomethyl)	0													0	2.18269e-10	76.32	1.13289e-06	2	1565.77	-0.777245	61.5311	0
High	aNAVELPQVAFTGk	6	2	1	F2E0T2	N-Term(iTRAQ4plex); K14(iTRAQ4plex)	0	1.39866	6	14.0552	1.18162	6	11.9426	0.647569	6	16.4872	0.902221	6	4.20811	0	1.26163e-12	76.31	2.7762e-06	2	1732.98	0.300729	69.0557	0
High	aEDFDADEGELLk	2	3	1	F2DL45	N-Term(iTRAQ4plex); K13(iTRAQ4plex)	0	1.04697	2	17.2455	1.1282	2	3.10379	1.22578	2	5.40633	0.468474	2	21.4133	0	2.65698e-12	76.31	1.49218e-06	2	1739.86	-0.573713	65.3833	0
High	vGQAVDVVGQAGRPk	6	2	1	F2DQ10	N-Term(iTRAQ4plex); K15(iTRAQ4plex)	0	0.745334	6	31.5883	0.930906	6	10.5774	1.19801	6	3.38034	1.23847	6	15.4019	0	5.85697e-16	76.3	2.2868e-06	3	1769.03	-0.386006	58.1826	0
High	lASIGLDNTEVNR	2	4	1	D8L9Q5	N-Term(iTRAQ4plex)	0	1.98311	2	2.17713	0.94005	2	28.4658	0.555809	2	17.079	0.501369	2	23.2111	0	2.61717e-12	76.29	2.59752e-06	2	1545.84	0.24366	62.4765	0
High	vLVTGAAGQIGYALVPmIAR	1	4	1	A3KLL4	N-Term(iTRAQ4plex); M17(Oxidation)	0													0	9.51743e-10	76.28	2.74599e-06	3	2160.24	1.53968	82.6058	0
High	ySGAEVHEYk	17	3	1	P16347	N-Term(iTRAQ4plex); K10(iTRAQ4plex)	0	0.303	17	71.8528	0.697094	17	15.7882	1.2147	17	7.98979	2.06028	17	17.2079	0	2.019e-11	76.25	1.82003e-06	2	1470.75	-0.896398	44.9999	0
High	nTADTTIYSVEk	2	2	2	F2D7B8;I1HAK6	N-Term(iTRAQ4plex); K12(iTRAQ4plex)	0													0	7.91844e-11	76.25	2.22672e-06	2	1629.86	0.631181	54.472	0
High	iIDWENTSPk	1	1	1	I1I0Y4	N-Term(iTRAQ4plex); K10(iTRAQ4plex)	0	0.864381	1		0.850651	1		1.24173	1		1.07969	1		0	1.67909e-09	76.24	2.52183e-06	2	1490.81	-1.46283	65.1159	0
High	nNAGYPHNVVFDEDAVPSGVDVSk	8	2	1	F2D7P5	N-Term(iTRAQ4plex); K24(iTRAQ4plex)	0	1.05544	8	11.1953	1.15862	8	17.6892	0.902675	8	9.66241	0.895446	8	44.6139	0	3.38887e-16	76.19	2.70851e-06	3	2818.4	3.94093	64.7556	0
High	lQSSEPTQGIVETITDGVTk	4	2	1	O24397	N-Term(iTRAQ4plex); K20(iTRAQ4plex)	0	0.217578	4	59.7101	0.8854	4	20.7487	1.48461	4	13.4861	1.40201	4	9.60554	0	5.35321e-12	76.18	3.35097e-06	2	2391.29	0.572777	76.7641	0
High	gVTSNPTIFQk	6	3	1	F2DDP7	N-Term(iTRAQ4plex); K11(iTRAQ4plex)	0	1.49675	6	18.7116	0.90641	6	13.2177	0.783381	6	18.5261	0.734151	6	7.95963	0	4.9995e-12	76.17	2.98309e-06	2	1479.84	1.48661	57.9047	0
High	yIGLSEASPDTIR	7	1	1	I1HPG2	N-Term(iTRAQ4plex)	0	1.01726	7	16.6439	1.10186	7	10.3707	1.10277	7	14.7176	0.799927	7	17.4439	0	3.15029e-11	76.17	2.41184e-06	2	1565.83	0.354581	64.253	0
High	gSFDSLLTSLEEk	7	2	1	F2DDP7	N-Term(iTRAQ4plex); K13(iTRAQ4plex)	0	1.64553	7	24.1274	0.95046	7	15.2495	0.618242	7	31.0586	0.758806	6	13.1115	0	7.73866e-13	76.17	2.72102e-06	2	1713.92	0.502815	84.7678	0
High	iLSEEFGWDk	3	6	4	F2CWX1;I1I9Y4;F2DAU4;Q5EI62	N-Term(iTRAQ4plex); K10(iTRAQ4plex)	0													0	4.07662e-11	76.15	2.4254e-06	2	1511.8	-0.0528229	76.3738	0
High	aELLDPAVNGTLNVLR	2	1	1	F2D4S5	N-Term(iTRAQ4plex)	0	1.2068	2	0.198336	0.806129	2	13.2165	1.24391	2	3.94074	0.6157	2	37.4816	0	2.44255e-13	76.15	2.63287e-06	2	1839.05	1.12166	80.5058	0
High	gLALDPSNEGLk	4	3	2	F8RP11;I1IC17	N-Term(iTRAQ4plex); K12(iTRAQ4plex)	0													0	2.84608e-11	76.13	2.58286e-06	2	1501.85	1.05387	60.986	0
High	mYQGAGPGGAAGMDEDMPSGGAGAGGGSGAGPk	7	1	1	F2E4C2	N-Term(iTRAQ4plex); K33(iTRAQ4plex)	0	0.442833	7	50.5182	0.609373	7	28.4541	1.20767	7	7.24447	2.11282	7	29.6287	0	5.37403e-16	76.13	3.42512e-07	3	3111.38	0.640377	58.0818	0
High	eTVLALGGGk	1	2	2	F2DX45;I1IFQ5	N-Term(iTRAQ4plex); K10(iTRAQ4plex)	0													0	2.26106e-08	76.12	2.28949e-06	2	1232.75	-0.0165837	57.8875	0
High	vVIGMDVAASEFYNDkDk	5	4	3	F2CR08;F2D4W3;I1I3D1	N-Term(iTRAQ4plex); K16(iTRAQ4plex); K18(iTRAQ4plex)	0													0	5.08541e-16	76.1	3.2439e-06	3	2433.27	1.59143	84.0033	1
High	mVQEALELSk	2	2	1	I1J1T5	N-Term(iTRAQ4plex); K10(iTRAQ4plex)	0	1.19413	2	6.74023	1.38067	2	12.7178	0.767043	2	24.7687	0.698771	2	31.2964	0	1.23832e-10	76.09	4.16294e-06	2	1435.81	0.258583	69.4432	0
High	eLSQTDSTYDSEk	5	1	1	F2DEW5	N-Term(iTRAQ4plex); K13(iTRAQ4plex)	0	1.07957	5	19.2102	0.873873	5	7.94535	1.07953	5	12.8051	0.999085	5	20.9578	0	2.83689e-11	76.09	1.0149e-06	2	1790.85	0.263637	46.1218	0
High	mADAAAAAGHk	4	4	1	I3NM41	N-Term(iTRAQ4plex); M1(Oxidation); K11(iTRAQ4plex)	0	0.801938	4	35.9873	0.624579	4	12.6136	1.45933	4	8.26573	1.26336	4	8.66466	0	1.30599e-07	76.08	1.54497e-06	2	1317.68	-0.263998	36.0895	0
High	eGQSIGVIADGEDk	2	2	1	Q8RVZ8	N-Term(iTRAQ4plex); K14(iTRAQ4plex)	0	0.994303	2	20.6054	1.02081	2	11.9549	1.08329	2	2.50444	0.926266	2	9.67206	0	6.48108e-13	76.06	2.57528e-06	2	1705.89	2.6206	54.4636	0
High	yLMYGDISTk	2	3	1	Q8W0Q1	N-Term(iTRAQ4plex); K10(iTRAQ4plex)	0	2.2573	2	13.5284	0.676836	2	34.3901	0.553688	2	19.4422	0.438718	2	9.21501	0	3.95887e-09	76.05	2.45954e-06	2	1478.78	1.79829	67.4868	0
High	fGSGAYNSMDNGVLR	1	4	2	F2CPZ4;I1H236	N-Term(iTRAQ4plex)	0													0	1.76486e-11	76.04	1.41989e-06	2	1731.82	-3.1072	64.0049	0
High	eFYGEGYDDSDk	1	19	2	F2CXY7;G8CNC2	N-Term(iTRAQ4plex); K12(iTRAQ4plex)	0													0	3.61316e-12	75.98	2.49825e-07	2	1712.75	-0.0233622	54.4793	0
High	sSETIcENcMAILk	1	1	1	I1GKL4	N-Term(iTRAQ4plex); C6(Carbamidomethyl); C9(Carbamidomethyl); K14(iTRAQ4plex)	0	0.993651	1		0.959575	1		1.03367	1		1.11224	1		0	6.26878e-13	75.98	1.50904e-06	2	1943.94	-2.52298	65.4725	0
High	lQcNGSEVPEAVLR	66	5	2	C3VWV0;C3VWV4	N-Term(iTRAQ4plex); C3(Carbamidomethyl)	0													0	1.96279e-12	75.97	2.27763e-06	2	1715.89	0.644961	61.5908	0
High	dAVIGAVPESTLITcIEk	3	1	1	F2EAJ7	N-Term(iTRAQ4plex); C15(Carbamidomethyl); K18(iTRAQ4plex)	0	1.13725	3	11.6549	0.843485	3	9.38019	1.19784	3	2.33975	0.77092	3	20.8405	0	1.18164e-12	75.96	3.18539e-06	2	2204.21	1.46554	77.185	0
High	dEAAHAAIEk	5	3	1	P93616	N-Term(iTRAQ4plex); K10(iTRAQ4plex)	0	1.2639	5	12.0619	1.01852	5	6.20312	0.826573	5	9.65448	1.02708	5	25.157	0	5.64301e-11	75.94	2.63597e-06	2	1342.72	0.696977	43.4186	0
High	sVGGQPIVFDSVk	2	2	1	I1I8X4	N-Term(iTRAQ4plex); K13(iTRAQ4plex)	0	1.22627	2	18.2588	0.991898	2	5.26679	0.915282	2	0.31082	0.91002	2	27.7234	0	1.94062e-11	75.94	3.4344e-06	2	1620.92	1.04333	64.616	0
High	vVEcAcVIELPELk	2	4	1	Q43199	N-Term(iTRAQ4plex); C4(Carbamidomethyl); C6(Carbamidomethyl); K14(iTRAQ4plex)	0	1.41925	2	3.19456	0.873344	2	2.87378	0.880866	2	4.15153	0.869807	2	11.0911	0	6.84767e-14	75.94	3.0944e-06	2	1947.06	2.87729	76.9989	0
High	cQAIHNVVESIR	5	1	1	D2KFH2	N-Term(iTRAQ4plex); C1(Carbamidomethyl)	0	0.418767	5	54.7701	0.855218	5	5.68262	1.24715	5	9.36525	1.67772	5	17.2203	0	7.48941e-11	75.92	2.56114e-06	2	1569.83	-0.884252	60.0776	0
High	lSVGYTLDQIPNDITk	1	1	1	I1HNQ9	N-Term(iTRAQ4plex); K16(iTRAQ4plex)	0	1.13401	1		0.837241	1		1.08865	1		0.972537	1		0	2.22426e-10	75.87	3.2728e-06	2	2065.14	-0.877898	76.3253	0
High	eGEYDLSGFAVGAVk	2	2	1	I1GLA9	N-Term(iTRAQ4plex); K15(iTRAQ4plex)	0	1.30616	2	11.6554	1.14464	2	10.1695	0.754055	2	17.3496	0.791819	2	82.7127	0	4.68354e-11	75.86	2.73167e-06	2	1829.95	-0.321033	72.0022	0
High	iGGASEAEVGEk	5	2	1	F2CZD9	N-Term(iTRAQ4plex); K12(iTRAQ4plex)	0	1.14407	5	16.8606	0.989255	5	11.7743	0.888035	5	9.7565	1.0258	5	3.23163	0	2.59945e-12	75.85	2.36355e-06	2	1434.77	-0.281332	46.507	0
High	iVQDPSALQDk	1	1	1	F2E397	N-Term(iTRAQ4plex); K11(iTRAQ4plex)	0	1.15077	1		1.10289	1		0.906585	1		0.920081	1		0	1.22713e-08	75.85	2.79257e-06	2	1501.84	-1.37787	53.8523	0
High	sNVIVEYPGTVPGR	7	1	1	I1ICS4	N-Term(iTRAQ4plex)	0	1.09362	7	19.9406	0.958892	7	21.6167	1.16561	6	13.7553	0.893898	5	16.7715	0	1.42254e-12	75.84	3.01923e-06	2	1631.89	0.737246	60.7074	0
High	vELVEPPESAAVGER	8	3	1	F2CY09	N-Term(iTRAQ4plex)	0	0.895421	8	17.6996	1.19808	8	5.35665	1.07037	8	24.4901	0.887938	7	18.3217	0	1.78596e-11	75.84	2.63873e-06	2	1725.91	-2.57302	61.1977	0
High	nNAIVcNIGHFDNEIDmNGLETYPGVk	1	4	2	F2CZE7;Q4LB20	N-Term(iTRAQ4plex); C6(Carbamidomethyl); M17(Oxidation); K27(iTRAQ4plex)	0													0	6.85417e-16	75.84	1.97286e-06	3	3338.61	1.79336	75.8003	0
High	gNATLLDYTATk	4	2	1	F2CSK4	N-Term(iTRAQ4plex); K12(iTRAQ4plex)	0	0.702557	4	23.4701	0.609126	4	34.9702	0.846829	4	9.1928	2.10597	4	12.8397	0	2.97498e-13	75.82	3.0096e-06	2	1555.86	-0.186552	61.4437	0
High	yPSYPQSQGWVFPGVGEFIcYDk	4	5	1	I7C0A2	N-Term(iTRAQ4plex); C20(Carbamidomethyl); K23(iTRAQ4plex)	0	3.48088	4	15.4668	0.857834	2	8.84839	0.524698	1		0.580445	1		0	7.08437e-15	75.81	1.79103e-06	3	3012.45	0.885485	89.93	0
High	gSVAAEEQAGk	1	5	1	I1I8N8	N-Term(iTRAQ4plex); K11(iTRAQ4plex)	0	0.685007	1		1.27764	1		1.08123	1		1.06464	1		0	3.50243e-13	75.8	1.97533e-06	2	1334.71	-1.25464	37.2063	0
High	gGGFSYAIVAVGEHPYTETk	1	1	1	I1GNA0	N-Term(iTRAQ4plex); K20(iTRAQ4plex)	0	1.4372	1		1.04167	1		0.820498	1		0.73455	1		0	1.24661e-13	75.8	3.63766e-06	3	2371.22	1.60516	70.2392	0
High	sLcTISAEVDTk	2	3	1	P46274	N-Term(iTRAQ4plex); C3(Carbamidomethyl); K12(iTRAQ4plex)	0	0.902544	2	24.0927	1.28044	2	26.5286	0.845424	2	0.801023	1.10989	2	10.0267	0	1.57234e-10	75.79	2.55197e-06	2	1611.85	-1.57425	59.6398	0
High	qDEGVVIANLDADk	2	3	1	D8L9B3	N-Term(iTRAQ4plex); K14(iTRAQ4plex)	0	1.0775	2	6.7823	1.1874	2	18.2339	0.643635	2	22.6372	1.34278	2	9.97508	0	2.52096e-12	75.79	2.89865e-06	2	1774.94	-1.12001	64.0931	0
High	tLLTDPVFRPLVEk	5	3	1	O23983	N-Term(iTRAQ4plex); K14(iTRAQ4plex)	0	1.2612	5	10.3761	1.22997	5	1.96022	0.865802	5	2.94494	0.668193	5	32.4089	0	1.72144e-09	75.76	1.55029e-06	2	1916.15	2.13695	76.2187	0
High	hMIEDDcADNGIPLPNVNSk	6	6	1	Q70JS0	N-Term(iTRAQ4plex); C7(Carbamidomethyl); K20(iTRAQ4plex)	0	0.965361	6	16.7296	1.12312	6	11.4685	1.06153	6	14.523	0.898814	6	19.6002	0	6.30416e-16	75.76	1.82637e-06	3	2527.21	-0.746205	70.7343	0
High	aGTFTEVYWNDAR	2	3	1	F2CS01	N-Term(iTRAQ4plex)	0	1.08015	2	9.82337	1.08536	2	2.21959	0.933159	2	4.44342	0.98581	2	19.7623	0	8.24002e-10	75.75	1.03901e-06	2	1673.8	-0.176702	70.0289	0
High	sDETVSMIEAYLR	4	4	3	F2CS40;D4NYD5;I1I0Y4	N-Term(iTRAQ4plex)	0													0	2.98204e-13	75.73	1.71206e-06	2	1657.83	3.0316	84.8625	0
High	ccLEHAASVAk	4	5	3	I1HW10;Q43831;I1H1D0	N-Term(iTRAQ4plex); C1(Carbamidomethyl); C2(Carbamidomethyl); K11(iTRAQ4plex)	0													0	1.46638e-10	75.71	1.91868e-06	2	1533.78	2.33874	50.4542	0
High	lQEIQDELEk	1	2	1	I1IAV6	N-Term(iTRAQ4plex); K10(iTRAQ4plex)	0	2.1035	1		1.27245	1		0.357335	1		0.275627	1		0	7.34288e-10	75.7	3.13833e-06	2	1532.84	0.593175	67.6274	0
High	lNIANPTTGcQk	11	3	2	F2EFR1;I1GSB2	N-Term(iTRAQ4plex); C10(Carbamidomethyl); K12(iTRAQ4plex)	0													0	1.1632e-09	75.68	4.12083e-06	2	1604.87	-0.394278	53.2714	0
High	vDIAAPEQcPPEGR	3	4	1	A2IAW9	N-Term(iTRAQ4plex); C9(Carbamidomethyl)	0	0.798109	3	8.54951	1.26364	3	4.14113	1.18219	3	0.481999	0.809245	3	8.78066	0	1.10506e-10	75.67	1.52719e-06	2	1682.83	0.0646476	53.4925	0
High	vTFYNQEDTVTNQLR	1	3	1	F2DP03	N-Term(iTRAQ4plex)	0	1.0636	1		0.881912	1		1.04826	1		1.08635	1		0	6.84737e-12	75.66	2.15142e-06	2	1971.99	0.320216	65.4003	0
High	gLcAIAQAESLR	3	4	1	F2CQY1	N-Term(iTRAQ4plex); C3(Carbamidomethyl)	0	0.95361	3	26.252	1.08521	3	11.3434	1.12806	3	15.1497	0.733322	3	8.30497	0	7.00948e-12	75.62	3.65863e-06	2	1432.77	-0.755093	67.2221	0
High	fSFcFDGLHGVAGAYAk	2	5	2	F2D7J5;Q8VX48	N-Term(iTRAQ4plex); C4(Carbamidomethyl); K17(iTRAQ4plex)	0													0	1.31197e-14	75.62	2.34268e-06	2	2135.06	-2.52402	77.01	0
High	hTPGTFTNQMQTSFSEPR	11	3	2	I1GS61;I1H8Z2	N-Term(iTRAQ4plex)	0													0	6.05772e-13	75.6	1.03421e-06	3	2210.04	-1.72726	59.454	0
High	eLVSYTSNEEk	4	2	1	I1HFQ1	N-Term(iTRAQ4plex); K11(iTRAQ4plex)	0	0.972728	4	9.03019	1.14358	4	3.00841	0.956542	4	1.57208	0.984988	4	8.72794	0	5.79841e-10	75.59	2.23883e-06	2	1586.82	1.39469	57.9483	0
High	fESTVGAGLPVIASVTR	2	2	1	F2EAH8	N-Term(iTRAQ4plex)	0	1.06641	2	2.5811	0.986966	2	9.2339	0.943945	2	5.95529	1.1098	2	23.1419	0	2.07652e-12	75.56	3.34122e-06	2	1848.03	-2.49743	76.6356	0
High	lTxYTPEYETk	105	406	2	P11383;Q539W8	N-Term(iTRAQ4plex); X3(Y); K11(iTRAQ4plex)	0													0	3.80725e-10	75.55	5.02616e-06	2	1695.87	-0.20501	69.872	0
High	gYDPcTEQYSTk	2	2	1	P55747	N-Term(iTRAQ4plex); C5(Carbamidomethyl); K12(iTRAQ4plex)	0	0.55246	2	24.0005	1.11163	2	0.632792	1.28378	2	8.1552	1.10649	2	1.60428	0	8.44269e-09	75.55	5.99016e-07	2	1736.8	-1.25857	48.2758	0
High	lAQIcGIIASDEk	2	2	2	E9N9R5;I1HUM5	N-Term(iTRAQ4plex); C5(Carbamidomethyl); K13(iTRAQ4plex)	0													0	3.30336e-11	75.54	2.99361e-06	2	1705.94	0.0736454	71.4635	0
High	qQYTLcSASLQDIISR	4	5	3	F2E0G2;Q6UZD6;B2LXU4	N-Term(iTRAQ4plex); C6(Carbamidomethyl)	0													0	2.45632e-11	75.54	2.68224e-06	2	2027.03	0.0500278	76.5451	0
High	gFGFVTFASDEAMR	13	4	2	F2CXF8;Q0KIW2	N-Term(iTRAQ4plex)	0													0	1.82265e-11	75.53	1.14758e-06	2	1678.8	0.532244	83.2985	0
High	eAGHVLALDFIDSVIk	2	5	1	Q8VYX1	N-Term(iTRAQ4plex); K16(iTRAQ4plex)	0	1.43366	1		0.767754	1		0.847613	1		1.04666	1		0	3.30847e-13	75.53	3.09287e-06	2	2015.15	4.74641	88.1139	0
High	eLDLSSNEVVTk	5	3	1	E0A9F0	N-Term(iTRAQ4plex); K12(iTRAQ4plex)	0	1.04633	5	17.3416	1.28099	5	3.86037	0.806555	5	14.9926	1.00542	5	19.7267	0	1.1351e-12	75.52	3.9248e-06	2	1621.89	0.214802	59.5206	0
High	aAVEEGIVVGGGcTLLR	32	4	3	I1HW10;Q43831;I1H1D0	N-Term(iTRAQ4plex); C13(Carbamidomethyl)	0													0	1.17829e-12	75.52	3.47032e-06	2	1845.01	5.54381	73.6652	0
High	ySDALADAEk	1	3	3	F8RP11;D2E9R6;I1IC17	N-Term(iTRAQ4plex); K10(iTRAQ4plex)	0													0	1.82045e-09	75.51	1.61825e-06	2	1370.7	-1.47462	54.6955	0
High	lGATFSSHPNELIALFSR	3	7	2	F2DXJ9;O82073	N-Term(iTRAQ4plex)	0													0	1.96852e-13	75.51	3.93807e-06	2	2104.13	1.77497	85.2266	0
High	qQQQAQEAYDEDEDMPGGGGQR	1	1	1	Q0PMD7	N-Term(iTRAQ4plex)	0	0.689014	1		0.833214	1		1.35429	1		1.1607	1		0	1.20219e-14	75.48	7.64476e-08	3	2581.1	-1.06055	50.6399	0
High	sIAIEVGNTPVGEDGHVPVIcGLSR	2	1	1	F2DEL2	N-Term(iTRAQ4plex); C21(Carbamidomethyl)	0	0.373141	1		1.08076	2	18.2186	1.52664	2	6.68517	1.2549	2	2.39065	0	4.83169e-16	75.48	4.92379e-06	3	2720.42	-0.08261	73.078	0
High	gTIELAGTNGETTTQGFDDLGk	1	4	2	C1J958;C1J959	N-Term(iTRAQ4plex); K22(iTRAQ4plex)	0													0	1.58362e-12	75.45	2.49607e-06	3	2513.26	-1.20065	66.8589	0
High	gcFYTTSGGLQSFEHPLNELk	1	3	1	I1GNE6	N-Term(iTRAQ4plex); C2(Carbamidomethyl); K21(iTRAQ4plex)	0	1.1504	1		0.784185	1		0.944371	1		1.26701	1		0	3.7845e-14	75.45	2.27796e-06	3	2673.31	-3.19772	74.6498	0
High	aLGSELGLPIEVYGPEATMTGIck	4	2	1	F2E797	N-Term(iTRAQ4plex); C23(Carbamidomethyl); K24(iTRAQ4plex)	0	1.28699	4	9.78887	1.04126	4	7.6258	0.915801	4	4.41208	0.701282	4	14.9279	0	5.07983e-16	75.45	6.48322e-06	3	2794.46	-1.92156	85.3428	0
High	lSTESEFIEk	4	2	1	C0LF31	N-Term(iTRAQ4plex); K10(iTRAQ4plex)	0	0.342877	4	78.7807	0.623167	4	45.9793	1.10695	4	6.6307	2.32102	4	16.2715	0	2.96323e-09	75.43	2.66225e-06	2	1470.79	-0.263234	60.636	0
High	yFWTMVNQPNFk	4	1	1	I1GXU5	N-Term(iTRAQ4plex); K12(iTRAQ4plex)	0	1.0883	4	8.49212	1.54511	4	5.68206	0.350079	4	11.6417	1.53163	4	4.64923	0	4.69252e-12	75.43	2.76823e-06	2	1862.95	-0.319247	82.2486	0
High	eEVFGPVLcVk	4	20	2	Q8LGQ9;F2DML4	N-Term(iTRAQ4plex); C9(Carbamidomethyl); K11(iTRAQ4plex)	0													0	5.72317e-11	75.42	3.44207e-06	2	1564.87	0.319947	72.2047	0
High	sLFEEPPDckPSASTSMGAVEAAR	5	1	1	F2EDK4	N-Term(iTRAQ4plex); C9(Carbamidomethyl); K10(iTRAQ4plex)	0	0.263503	5	178.386	1.3318	5	20.51	1.38302	5	12.6892	1.03346	5	22.8308	0	4.90023e-16	75.42	2.466e-06	3	2825.38	3.00251	63.5	0
High	aETQSVDFQTk	19	5	3	F2DHX6;Q41593;C0LF32	N-Term(iTRAQ4plex); K11(iTRAQ4plex)	0													0	6.16917e-10	75.41	2.43428e-06	2	1541.8	-0.328409	48.4316	0
High	wLDGNQLAEADEFEDk	7	1	1	F2E4C2	N-Term(iTRAQ4plex); K16(iTRAQ4plex)	0	0.294507	7	117.334	0.442553	7	54.0258	1.11906	7	5.61762	2.56306	7	19.3869	0	1.55477e-14	75.4	1.2733e-06	2	2168.04	-0.0302036	74.8338	0
High	vEETNDFIGAVFEGk	2	2	1	I1H6Q0	N-Term(iTRAQ4plex); K15(iTRAQ4plex)	0	1.56722	2	11.7044	1.14676	2	19.6397	0.654109	1		1.11728	2	79.8022	0	6.45188e-12	75.39	2.90802e-06	2	1943	2.16817	81.7493	0
High	nLLSVAYk	6	24	6	Q43470;G5DFC5;F2CRF1;Q9FXQ8;Q5XUU8;Q9FXQ9	N-Term(iTRAQ4plex); K8(iTRAQ4plex)	0													0	1.01559e-05	75.38	2.74523e-06	2	1195.73	-3.03579	65.1803	0
High	aTGAYSHSQGIk	6	4	2	I1I3L2;P52894	N-Term(iTRAQ4plex); K12(iTRAQ4plex)	0													0	1.97466e-12	75.38	3.06539e-06	2	1507.81	-1.14719	38.5783	0
High	dDLLAAVTSNR	1	1	1	F2CTY5	N-Term(iTRAQ4plex)	0	1.34458	1		1.4962	1		0.42663	1		0.962358	1		0	1.98314e-09	75.37	2.64266e-06	2	1318.71	-1.34505	70.4251	0
High	eGIDVAcENALPR	16	1	1	F2DY58	N-Term(iTRAQ4plex); C7(Carbamidomethyl)	0	0.350188	14	78.3185	0.546113	15	20.9008	1.48809	16	6.22501	1.85115	16	18.8924	0	1.41696e-09	75.37	1.81792e-06	3	1587.8	3.75699	58.9965	0
High	wQEPGQGQQWYYPTSLQQPGQGQQIGk	5	35	1	E4W506	N-Term(iTRAQ4plex); K27(iTRAQ4plex)	0	0.239362	4	231.017	1.24891	5	6.3052	0.888043	5	2.80909	2.21318	5	12.6765	0	5.5299e-16	75.34	3.12884e-06	3	3405.69	1.1748	72.6198	0
High	aTEEEENVDPR	3	1	1	F2DBR2	N-Term(iTRAQ4plex)	0	0.839629	3	2.09678	0.83823	3	6.11001	1.21413	3	1.23555	1.24045	3	1.55343	0	3.47733e-11	75.32	4.14209e-07	2	1432.67	-0.85929	39.8494	0
High	hIPQGAALEADWDAk	7	1	1	F2DEY7	N-Term(iTRAQ4plex); K15(iTRAQ4plex)	0	1.34032	7	17.1375	0.940334	7	13.0647	0.989427	7	16.9394	0.651011	7	30.3567	0	1.62836e-11	75.32	3.17119e-06	3	1910	-0.274257	72.0348	0
High	lQEVEDWLYEDGEDETk	5	4	3	F2D6N2;I1HL79;F2CXE0	N-Term(iTRAQ4plex); K17(iTRAQ4plex)	0													0	4.54193e-12	75.32	1.1589e-06	2	2386.13	3.78827	83.1183	0
High	dLDASSSSPAk	1	2	1	B9VTA2	N-Term(iTRAQ4plex); K11(iTRAQ4plex)	0	0.980757	1		1.34433	1		0.808051	1		1.02404	1		0	2.45629e-09	75.3	2.26358e-06	2	1365.71	-1.89809	38.7463	0
High	lLVESLESIAEADEk	3	3	3	F2E0G2;Q6UN44;Q6UZD6	N-Term(iTRAQ4plex); K15(iTRAQ4plex)	0													0	6.12923e-11	75.28	4.62514e-06	2	1934.06	3.35098	88.0563	0
High	sGGELESAQAk	4	2	1	I1HET7	N-Term(iTRAQ4plex); K11(iTRAQ4plex)	0	1.35692	4	10.276	1.07309	4	4.33968	0.86872	4	6.1968	0.699685	4	9.03562	0	3.5902e-09	75.27	2.91818e-06	2	1364.73	1.94764	39.1005	0
High	qGVQPGELAIISk	6	1	1	F2D5M0	N-Term(iTRAQ4plex); K13(iTRAQ4plex)	0	1.35401	6	21.4402	1.04844	6	15.9112	0.895651	6	11.3219	0.667142	6	29.1862	0	3.85148e-11	75.27	2.26292e-06	2	1627.96	0.461266	65.2351	0
High	qLNMVDPDEk	4	6	2	Q6W8Q2;D0PRB4	N-Term(iTRAQ4plex); K10(iTRAQ4plex)	0													0	2.41395e-08	75.24	2.23373e-06	2	1476.76	-0.440109	54.1117	0
High	lGPNYLMLPVNAPk	7	14	3	F1DKC1;F2DBE3;E2G045	N-Term(iTRAQ4plex); K14(iTRAQ4plex)	0													0	1.31204e-11	75.24	2.85911e-06	2	1815.05	0.991014	77.0122	0
High	fSPNIQQPTIVSGSWDk	3	1	1	F2D6E2	N-Term(iTRAQ4plex); K17(iTRAQ4plex)	0	1.15533	3	18.9758	1.36478	3	3.72605	0.738516	3	0.0766247	0.820996	3	52.2896	0	1.46981e-10	75.23	5.59944e-06	2	2192.17	2.97315	70.9945	0
High	aDAPASEAASk	2	1	1	F2DVJ4	N-Term(iTRAQ4plex); K11(iTRAQ4plex)	0	1.02439	2	38.4205	1.16841	2	13.4216	1.06127	2	24.4814	0.639591	2	50.7678	0	2.7893e-09	75.21	2.40739e-06	2	1305.69	-0.301097	35.6699	0
High	dSSMGAYMSSk	5	9	2	F4Y590;F4Y591	N-Term(iTRAQ4plex); K11(iTRAQ4plex)	0													0	1.45807e-10	75.19	6.76515e-07	2	1451.68	0.123393	52.6211	0
High	aNSLAQLGSYTGEGESDEAk	6	3	1	D8L9Q5	N-Term(iTRAQ4plex); K20(iTRAQ4plex)	0	1.43642	6	15.5914	0.844237	6	4.7162	0.828173	6	15.2151	0.988566	6	15.7905	0	3.65121e-13	75.17	1.79716e-06	3	2315.13	0.387835	62.5678	0
High	nIIVATGSDVk	6	2	2	F2E8M3;I1HLI3	N-Term(iTRAQ4plex); K11(iTRAQ4plex)	0													0	1.57289e-09	75.16	3.13476e-06	2	1404.83	-0.761807	55.0351	0
High	sLmGESSEFVGEk	6	1	1	Q9FS79	N-Term(iTRAQ4plex); M3(Oxidation); K13(iTRAQ4plex)	0	0.946282	6	9.128	0.881823	6	6.51736	1.13545	6	3.98336	1.13721	6	17.2727	0	2.84172e-10	75.15	2.11706e-06	2	1703.84	2.53289	55.9726	0
High	vVIGmDVAASEFYNDkDk	5	4	3	F2CR08;F2D4W3;I1I3D1	N-Term(iTRAQ4plex); M5(Oxidation); K16(iTRAQ4plex); K18(iTRAQ4plex)	0													0	4.84132e-16	75.15	4.09054e-06	3	2449.26	-0.62903	73.0077	1
High	sAAGGLNPGk	2	2	1	Q1KMV1	N-Term(iTRAQ4plex); K10(iTRAQ4plex)	0	1.19603	2	19.8315	0.724665	2	9.05001	0.941558	2	9.28424	1.26083	2	8.30114	0	1.69087e-10	75.09	2.72883e-06	2	1159.67	0.0161229	38.7257	0
High	eIDIGVPDEVGR	4	6	2	F2EL23;I1H9M9	N-Term(iTRAQ4plex)	0													0	3.12443e-08	75.09	3.4753e-06	2	1442.76	1.50597	64.5204	0
High	eAAELAAESPQGILR	8	2	2	I1IV81;I1INY7	N-Term(iTRAQ4plex)	0													0	3.0924e-13	75.07	3.35599e-06	2	1698.92	1.28741	68.4586	0
High	eGASDSAEESGk	1	2	1	F2DKY1	N-Term(iTRAQ4plex); K12(iTRAQ4plex)	0	1.17941	1		1.40506	1		0.748902	1		0.761086	1		0	6.65684e-10	75.06	7.34498e-07	2	1454.68	-1.99553	31.2687	0
High	scQLEDGDIVcFQk	1	4	3	F2E379;I1IKY0;I1H3I5	N-Term(iTRAQ4plex); C2(Carbamidomethyl); C11(Carbamidomethyl); K14(iTRAQ4plex)	0													0	1.87201e-11	75.04	1.69824e-06	2	1986.95	-1.85331	64.8118	0
High	gQPEGAVYDYEDk	5	3	1	F2DET3	N-Term(iTRAQ4plex); K13(iTRAQ4plex)	0	1.06325	5	18.2686	1.09108	5	11.0479	0.984418	5	4.0606	1.01396	5	6.42714	0	3.69646e-10	75.02	1.14893e-06	2	1758.84	-1.62612	53.9225	0
High	vFLSGcSAGANIAHNMAVR	2	4	1	F2DGL8	N-Term(iTRAQ4plex); C6(Carbamidomethyl)	0	0.939206	2	16.3702	1.20437	2	11.9069	0.963951	2	20.6186	0.965227	2	6.68307	0	1.23447e-09	74.96	3.39899e-06	2	2119.07	4.21237	66.498	0
High	dLAEDVLQLAk	1	3	1	F2CQ67	N-Term(iTRAQ4plex); K11(iTRAQ4plex)	0	1.18715	1		0.915665	1		0.909647	1		1.10415	1		0	2.47355e-11	74.94	3.46437e-06	2	1502.87	0.0689736	83.754	0
High	tTPSYVAFTDSER	16	3	1	F2D884	N-Term(iTRAQ4plex)	0	1.56215	16	32.6105	0.88097	16	19.6085	0.802388	16	16.1254	0.608539	13	59.7301	0	1.09709e-10	74.93	1.55702e-06	2	1617.79	0.10205	59.0755	0
High	sIEHILILSGDQLYR	4	14	3	P12299;I1HFZ2;B6VCM0	N-Term(iTRAQ4plex)	0													0	5.19046e-13	74.93	4.51519e-06	2	1901.06	-1.93025	77.9334	0
High	aLLEVVESGGk	2	4	2	F2D8B8;I1IS98	N-Term(iTRAQ4plex); K11(iTRAQ4plex)	0													0	2.25878e-09	74.92	3.02136e-06	2	1389.82	-1.62983	70.3904	0
High	gAVVScSDILALAAR	14	4	2	F2EEV5;F2E8A9	N-Term(iTRAQ4plex); C6(Carbamidomethyl)	0													0	1.00879e-12	74.91	3.81608e-06	2	1646.9	-0.536684	80.9571	0
High	iVMELYkDAVPR	8	7	2	A7LM55;Q93XQ6	N-Term(iTRAQ4plex); K7(iTRAQ4plex)	0													0	8.58861e-09	74.91	3.6708e-06	2	1721.99	-0.592461	86.3649	1
High	eQVFSTYSDNQPGVLIQVYEGER	4	12	8	F2DYT5;F2D884;F2CT43;F2E4C2;Q9SAU8;I1HIQ7;I1H6X1;I1H6Y3	N-Term(iTRAQ4plex)	0													0	6.05249e-16	74.91	3.03156e-06	3	2802.37	-0.115984	78.4463	0
High	dQAPAASGPNQIFk	7	1	1	F2D224	N-Term(iTRAQ4plex); K14(iTRAQ4plex)	0	1.06725	7	19.4238	1.68611	7	5.47877	0.602521	7	50.2241	0.81437	7	12.741	0	1.9187e-13	74.9	3.72456e-06	2	1731.93	-0.247181	56.5533	0
High	nMSVIAHVDHGk	4	9	1	I1I9Y4	N-Term(iTRAQ4plex); K12(iTRAQ4plex)	0	0.985786	4	4.27659	1.25093	4	7.3617	0.77049	4	6.26597	1.17906	4	5.18524	0	1.4355e-11	74.85	3.496e-06	2	1595.86	-0.0327839	48.3045	0
High	gDATLAEGASESLHVk	1	3	1	C1J959	N-Term(iTRAQ4plex); K16(iTRAQ4plex)	0	0.527014	1		1.2541	1		0.779982	1		1.84427	1		0	1.52018e-12	74.85	3.72186e-06	2	1872.99	-0.233528	57.9919	0
High	yYAAAIDVPGPEVTR	3	2	1	F2DW69	N-Term(iTRAQ4plex)	0	1.7207	3	7.24744	0.722134	3	13.7714	0.831831	3	10.6897	0.76349	2	13.6662	0	2.40101e-12	74.82	3.15766e-06	2	1765.93	0.591303	67.1413	0
High	dAGVIAGLNVMR	10	8	5	B5L808;F2E4C2;I1GLJ6;I1HIQ7;I1H6X1	N-Term(iTRAQ4plex)	0													0	3.38935e-11	74.8	3.15568e-06	2	1359.75	-0.162384	71.0409	0
High	kMDATAQELSEEk	4	5	1	A3KLL4	N-Term(iTRAQ4plex); K1(iTRAQ4plex); K13(iTRAQ4plex)	0	0.759858	4	15.1829	0.993882	4	8.27616	1.26115	4	9.89501	0.963806	4	2.51933	0	2.64254e-09	74.8	3.84609e-06	2	1912	-1.87	51.3545	1
High	qEVQGGQyGSETGGSQQQQQGGGYHGVTVGR	3	3	2	Q7XYC3;Q0Q5E3	N-Term(iTRAQ4plex); Y8(iTRAQ4plex)	0													0	2.75596e-16	74.79	2.21374e-06	4	3452.65	2.37146	45.312	0
High	lYSSLWNADDWATR	1	3	1	Q41542	N-Term(iTRAQ4plex)	0	2.07089	1		0.979285	1		0.443301	1		0.552758	1		0	8.4066e-11	74.75	1.84231e-06	2	1841.9	1.01268	82.3131	0
High	aMGVDILTGFGk	4	1	1	F2CRI1	N-Term(iTRAQ4plex); K12(iTRAQ4plex)	0	1.46997	4	8.40401	0.965889	4	13.5059	0.819355	4	22.1211	0.85123	3	3.25268	0	5.9514e-10	74.72	3.45382e-06	2	1496.84	-1.07937	79.1695	0
High	tmDDAIAGDNVGLLLR	2	1	1	I1IB68	N-Term(iTRAQ4plex); M2(Oxidation)	0	1.31418	2	28.3914	0.926323	2	22.2134	1.08026	2	9.87062	0.558169	2	15.0424	0	4.35565e-10	74.72	3.47575e-06	2	1833.95	1.38434	73.6418	0
High	lVLEDGSVWNAk	2	2	1	I1HXR0	N-Term(iTRAQ4plex); K12(iTRAQ4plex)	0	1.33142	2	5.02848	1.02007	2	20.6023	0.908472	2	16.6343	0.736188	2	14.4508	0	4.91422e-11	74.71	4.5064e-06	2	1618.91	1.28628	71.8243	0
High	gVAASGVLPASAVR	6	3	1	Q84UC6	N-Term(iTRAQ4plex)	0	1.19855	6	31.978	1.44053	4	49.0596	1.08327	6	31.5977	0.68672	5	39.6237	0	1.60704e-12	74.69	2.86474e-06	2	1398.82	0.295267	57.4948	0
High	dAAEDTMVAYk	2	1	1	Q5XUU8	N-Term(iTRAQ4plex); K11(iTRAQ4plex)	0	0.631527	2	5.28951	1.00555	2	0.440629	1.31027	2	8.08829	1.0891	2	12.9508	0	3.76174e-10	74.68	1.55737e-06	2	1501.74	-2.46574	55.0312	0
High	mELIDAAFPLLk	5	3	1	A3KLL4	N-Term(iTRAQ4plex); K12(iTRAQ4plex)	0	0.968266	5	25.0856	1.38077	5	7.47111	0.579517	4	16.172	1.43598	5	3.48415	0	1.91452e-12	74.64	3.47852e-06	2	1648.96	-0.167183	93.0944	0
High	fLIGDIEASQGAFQYFGLk	32	11	3	Q9FE55;B9A8E3;B9A8E2	N-Term(iTRAQ4plex); K19(iTRAQ4plex)	0													0	4.32892e-12	74.64	5.2822e-06	3	2392.28	-0.399162	119.589	0
High	yQAFAQTLQQSR	2	4	2	F2EL23;I1H9M9	N-Term(iTRAQ4plex)	0													0	6.69362e-11	74.63	3.42973e-06	2	1584.83	0.703657	64.272	0
High	iPFSSFDILSDDEVR	2	2	1	I1I552	N-Term(iTRAQ4plex)	0	1.1548	2	8.20116	1.14019	2	6.09776	0.793484	2	13.1895	1.04867	2	12.7849	0	5.73544e-08	74.61	3.046e-06	2	1883.95	1.1275	87.1478	0
High	nAPSIIFIDEIDSIAPk	6	2	1	F2EL23	N-Term(iTRAQ4plex); K17(iTRAQ4plex)	0	1.36887	5	2.49343	0.943736	5	10.0308	0.807381	5	13.5497	0.892085	5	4.65501	0	6.22415e-15	74.61	4.217e-06	2	2131.19	0.932937	90.7871	0
High	yLFQEGVLYAk	9	4	2	F2CQ57;I1HVG2	N-Term(iTRAQ4plex); K11(iTRAQ4plex)	0													0	5.69624e-11	74.6	4.68441e-06	2	1618.91	0.0281017	76.8025	0
High	lGDLSQTLIFAk	4	4	1	F2CX32	N-Term(iTRAQ4plex); K12(iTRAQ4plex)	0	1.57389	2	16.308	0.988098	2	16.0942	1.11467	3	44.1775	2.22446	3	48.9049	0	3.84227e-12	74.57	3.27843e-06	2	1593.95	1.23467	80.7147	0
High	dVNAAVATIk	2	16	4	A4K4Z3;A4K4Y1;D5MRD7;A4K4Y7	N-Term(iTRAQ4plex); K10(iTRAQ4plex)	0													0	1.64188e-09	74.55	3.91264e-06	2	1289.77	0.0976935	55.857	0
High	gGHSLQQcVQR	10	2	2	B7U6L3;Q7DMU0	N-Term(iTRAQ4plex); C8(Carbamidomethyl)	0													0	4.50978e-12	74.54	2.23944e-06	2	1413.71	-0.86035	41.3943	0
High	gIFQTDNVSDESVVk	2	8	1	E3WDK8	N-Term(iTRAQ4plex); K15(iTRAQ4plex)	0	0.755914	2	1.58454	1.17387	2	5.61753	1.14167	2	4.39435	0.989704	2	1.58507	0	2.66906e-11	74.54	3.52615e-06	2	1926.01	-0.31707	64.2466	0
High	vLQAQDDLVNk	2	5	1	F2CT57	N-Term(iTRAQ4plex); K11(iTRAQ4plex)	0	0.745676	2	29.2787	0.960357	2	26.7434	1.14976	2	13.505	1.1946	2	31.5585	0	1.28926e-09	74.48	3.85324e-06	2	1530.87	-0.275077	56.9821	0
High	lAYVALDYEQELETAk	2	10	1	F2CSU3	N-Term(iTRAQ4plex); K16(iTRAQ4plex)	0	1.15945	2	16.4631	1.05917	2	4.13618	0.96965	2	13.7243	0.837052	2	1.40283	0	2.43674e-11	74.48	7.61736e-06	2	2144.14	-0.139559	83.285	0
High	lAGSGISMGNAANIPGk	6	1	1	Q2PCD4	N-Term(iTRAQ4plex); K17(iTRAQ4plex)	0	1.86785	6	16.8712	0.862575	6	2.85812	0.644183	6	27.1359	0.537744	6	11.1733	0	3.02375e-12	74.47	4.3498e-06	2	1846.02	4.88889	62.3002	0
High	ySNSNIEIHTFNQSQYPR	14	1	1	Q43772	N-Term(iTRAQ4plex)	0	0.93404	14	13.0065	1.25404	14	15.0061	1.03241	14	6.2625	0.823282	14	33.5852	0	5.09554e-16	74.47	2.15436e-06	3	2342.13	-0.00696782	59.6577	0
High	aVSYEEGEQFAk	1	5	1	I1IB09	N-Term(iTRAQ4plex); K12(iTRAQ4plex)	0	0.910906	1		1.11702	1		1.07965	1		0.948735	1		0	1.9898e-12	74.43	2.37982e-06	2	1645.83	-0.218221	55.5835	0
High	lNIHEYQGAELMGk	7	2	1	F2D1J8	N-Term(iTRAQ4plex); K14(iTRAQ4plex)	0	1.13472	7	16.058	0.910494	7	17.6938	1.06527	7	10.6553	0.848517	7	11.799	0	3.35116e-11	74.41	4.73995e-06	2	1891	-0.808774	72.3988	0
High	tVEFDWIcSDEGPAR	3	1	1	F2DEG3	N-Term(iTRAQ4plex); C8(Carbamidomethyl)	0	1.42665	3	11.2379	0.91782	3	5.80226	0.977075	3	0.749749	0.737209	3	4.84506	0	5.42024e-14	74.38	8.2252e-07	2	1925.88	0.722863	76.6961	0
High	eIAPIMTEYWEk	3	2	1	I1HLG5	N-Term(iTRAQ4plex); K12(iTRAQ4plex)	0	1.31069	3	6.08807	0.769494	3	10.9813	1.00639	3	4.71269	0.947163	3	8.31929	0	1.8996e-10	74.37	3.48412e-06	2	1797.93	-0.377307	78.7313	0
High	tADEIVDYIkk	25	16	3	Q9FE55;B9A8E3;B9A8E2	N-Term(iTRAQ4plex); K10(iTRAQ4plex); K11(iTRAQ4plex)	0													0	4.69941e-09	74.36	3.93371e-06	2	1727	0.291123	76.9544	1
High	dTQDINLEQGIQMLk	1	4	1	F2EBE9	N-Term(iTRAQ4plex); K15(iTRAQ4plex)	0	1.04325	1		1.42503	1		0.864702	1		0.73156	1		0	3.99951e-12	74.36	5.43793e-06	2	2034.08	2.28698	76.7451	0
High	tEDLWAALEEGSGEPVk	1	1	1	F2DMV0	N-Term(iTRAQ4plex); K17(iTRAQ4plex)	0	0.967254	1		0.787678	1		0.940141	1		1.53423	1		0	1.38298e-12	74.35	4.09703e-06	2	2119.08	1.52335	80.7586	0
High	aVSVVNSSSEk	1	6	1	I1J2Y1	N-Term(iTRAQ4plex); K11(iTRAQ4plex)	0	0.796019	1		0.960582	1		1.10881	1		1.26628	1		0	7.71312e-11	74.33	4.28752e-06	2	1394.78	3.95954	41.7069	0
High	iEELAGVPVHYIGVGPGR	2	1	1	O24396	N-Term(iTRAQ4plex)	0	1.2503	2	18.9744	1.05253	2	12.6344	0.856331	2	4.23092	0.905485	2	11.7798	0	3.81474e-13	74.33	4.62329e-06	2	2007.11	-0.991446	72.6068	0
High	qPGPLPGLNTk	7	3	2	F2CQP8;I1I0X2	N-Term(iTRAQ4plex); K11(iTRAQ4plex)	0													0	2.18783e-06	74.31	3.52703e-06	2	1409.84	1.11107	56.6032	0
High	dVVDDAGVGGk	2	1	1	Q5DVL6	N-Term(iTRAQ4plex); K11(iTRAQ4plex)	0	0.820123	2	0.249476	1.38692	2	7.11043	0.877786	2	14.3048	1.06966	2	8.0669	0	5.46029e-10	74.3	3.46271e-06	2	1319.7	-1.2494	47.3837	0
High	lLAGVTIAHGGVLPk	4	3	1	F2EBJ8	N-Term(iTRAQ4plex); K15(iTRAQ4plex)	0	1.23601	2	2.91111	1.01284	2	12.7083	0.7796	2	11.0022	1.12323	2	6.21055	0	3.85506e-13	74.29	1.17117e-06	2	1734.09	0.0663544	69.0457	0
High	iALYGTTVDTTNMk	2	3	1	F2DVB6	N-Term(iTRAQ4plex); K14(iTRAQ4plex)	0	1.00839	2	1.81823	0.970432	2	32.7966	0.834853	2	5.4843	1.37019	2	25.9232	0	2.09699e-11	74.29	4.33278e-06	2	1815.97	-2.16166	65.7035	0
High	tSVEYEPVYSDAQAR	8	2	2	F2DK00;I1HWP9	N-Term(iTRAQ4plex)	0													0	3.56846e-13	74.28	1.6367e-06	2	1858.89	0.122835	55.9668	0
High	sIPSIVELDSLk	6	4	3	Q43772;I1ISL8;I1HWE6	N-Term(iTRAQ4plex); K12(iTRAQ4plex)	0													0	8.56361e-09	74.26	3.06353e-06	2	1588.94	-0.497638	78.0443	0
High	iENANILVANTAMDTDk	1	2	1	F2DRC5	N-Term(iTRAQ4plex); K17(iTRAQ4plex)	0	1.28487	1		1.21042	1		0.473867	1		1.33608	1		0	9.62256e-11	74.26	4.80715e-06	2	2121.12	4.41044	68.4067	0
High	lkQQYTLcSASLQDIISR	1	5	3	F2E0G2;Q6UZD6;B2LXU4	N-Term(iTRAQ4plex); K2(iTRAQ4plex); C8(Carbamidomethyl)	0													0	5.22587e-16	74.26	5.6171e-06	3	2412.32	-0.206217	83.6246	1
High	aTEGPIVADk	1	3	2	I1HL46;I1HCV4	N-Term(iTRAQ4plex); K10(iTRAQ4plex)	0													0	4.89107e-11	74.25	3.5216e-06	2	1288.74	0.487355	46.2324	0
High	gVLFYGPPGcGk	6	6	2	F2EL23;I1H9M9	N-Term(iTRAQ4plex); C10(Carbamidomethyl); K12(iTRAQ4plex)	0													0	6.03823e-11	74.25	3.37314e-06	2	1539.82	0.507141	65.2439	0
High	rANASQYGLAAGVFTNNLDTANTLTR	1	2	1	Q8LST6	N-Term(iTRAQ4plex)	0	1.0139	1		0.68013	1		1.15572	1		1.23291	1		0	4.42626e-16	74.24	5.10999e-06	3	2883.49	2.20557	73.9808	1
High	vEIcQLPVGDGITLcR	6	4	1	F2E2W5	N-Term(iTRAQ4plex); C4(Carbamidomethyl); C15(Carbamidomethyl)	0	1.80062	6	30.2594	1.04732	5	19.6069	0.703529	5	14.2516	0.875498	4	29.016	0	4.08946e-14	74.23	3.92675e-06	2	1974.03	0.459634	74.8276	0
High	lAPEHPLPAAYDDAFAALk	1	1	1	I1H9F3	N-Term(iTRAQ4plex); K19(iTRAQ4plex)	0	1.00984	1		1.03305	1		1.02809	1		1.00358	1		0	7.01079e-16	74.22	5.59338e-06	3	2298.24	-0.818258	75.9283	0
High	icSYAQGMNIIk	3	1	1	I1H1C2	N-Term(iTRAQ4plex); C2(Carbamidomethyl); K12(iTRAQ4plex)	0	1.3029	3	1.92972	0.901499	3	3.82994	0.851044	3	17.8347	0.677775	3	7.48201	0	6.72346e-11	74.18	4.15364e-06	2	1685.9	0.969908	67.4995	0
High	lVGccNELNAAYAADGYAR	2	1	1	F2E626	N-Term(iTRAQ4plex); C4(Carbamidomethyl); C5(Carbamidomethyl)	0	0.296675	2	15.8665	0.78846	2	8.19907	1.4908	2	0.822181	1.54479	2	0.352341	0	1.0323e-09	74.16	6.54221e-07	2	2232.01	-6.95277	67.2823	0
High	sIETVEGDGk	16	1	1	I1IYL7	N-Term(iTRAQ4plex); K10(iTRAQ4plex)	0	1.64387	16	27.6187	1.36331	16	16.3607	0.508031	16	47.4779	0.555057	15	57.5251	0	4.85687e-08	74.15	3.29211e-06	2	1322.71	1.97127	44.4468	0
High	nmTGLVEMYGk	2	7	2	F2DXJ9;O82073	N-Term(iTRAQ4plex); M2(Oxidation); K11(iTRAQ4plex)	0													0	2.07745e-06	74.14	2.24541e-06	2	1546.78	-1.79875	58.9868	0
High	dLGGTSTTQEVTDAVIAk	2	1	1	I1IB67	N-Term(iTRAQ4plex); K18(iTRAQ4plex)	0	0.799413	2	20.4717	0.86241	2	5.48682	1.02322	2	7.61872	1.50814	2	20.5846	0	9.07083e-13	74.13	6.16835e-06	2	2094.13	5.50982	65.6808	0
High	eLESIcNPIISk	4	1	1	F2E4C2	N-Term(iTRAQ4plex); C6(Carbamidomethyl); K12(iTRAQ4plex)	0	0.482852	4	65.7143	0.591349	4	39.4307	1.02116	4	5.35724	2.28008	4	36.4582	0	1.04909e-12	74.1	4.58295e-06	2	1690.93	-0.187414	67.0939	0
High	sTVVDSATGGSk	1	2	1	F2CSE2	N-Term(iTRAQ4plex); K12(iTRAQ4plex)	0	0.65898	1		1.44574	1		0.963529	1		1.08863	1		0	4.31944e-10	74.07	3.6099e-06	2	1396.75	-1.21813	39.9581	0
High	dGEQSPGATMTSAEk	7	2	2	F2DEL2;I1IUJ8	N-Term(iTRAQ4plex); K15(iTRAQ4plex)	0													0	5.53714e-12	74.07	1.90582e-06	2	1796.86	1.3889	43.528	0
High	nISVVAVcPk	8	3	2	F2DCS7;I1HG69	N-Term(iTRAQ4plex); C8(Carbamidomethyl); K10(iTRAQ4plex)	0													0	6.10215e-09	74.05	3.66985e-06	2	1374.8	-0.863101	55.9316	0
High	vIEETNESWEk	3	1	1	F2CVI3	N-Term(iTRAQ4plex); K11(iTRAQ4plex)	0	1.25754	3	17.3907	1.09952	3	6.74353	0.988071	3	23.2606	0.671422	3	18.7973	0	1.02953e-10	74.05	2.97721e-06	2	1651.84	0.699707	57.308	0
High	lELGLPGMQESLVNk	3	1	1	Q75RZ3	N-Term(iTRAQ4plex); K15(iTRAQ4plex)	0	1.02242	3	5.82645	0.858099	3	5.20028	1.13718	3	0.866996	0.994682	3	13.9251	0	3.51307e-11	74.04	6.11606e-06	2	1916.08	2.42007	78.5723	0
High	lFLQQQcSPVAMPQR	3	46	1	Q7X9J9	N-Term(iTRAQ4plex); C7(Carbamidomethyl)	0	0.289589	3	25.79	0.851018	3	15.0375	0.768489	3	1.10936	2.56206	3	10.0549	0	4.88808e-09	74.03	4.25019e-06	2	1947.02	4.63069	68.4591	0
High	aEAAGNTNcPVk	1	1	1	F2E6A4	N-Term(iTRAQ4plex); C9(Carbamidomethyl); K12(iTRAQ4plex)	0	0.658803	1		0.877598	1		1.48414	1		0.922343	1		0	8.18221e-13	74	3.28438e-06	2	1519.78	-0.236845	36.1377	0
High	gSAITGPIGk	7	2	1	I1IDU1	N-Term(iTRAQ4plex); K10(iTRAQ4plex)	0	1.24228	7	19.8661	1.20387	7	27.6083	0.963229	7	8.54542	0.698337	7	42.9202	0	1.2142e-09	73.97	3.86436e-06	2	1188.72	0.269744	48.6299	0
High	kGGLSTNDESGGER	7	8	3	P22701;Q7FPJ2;F2EHN7	N-Term(iTRAQ4plex); K1(iTRAQ4plex)	0													0	1.38781e-13	73.96	3.06365e-06	3	1694.86	0.614691	34.0027	1
High	qVFTPYGEVGYVk	5	1	1	I1GTY6	N-Term(iTRAQ4plex); K13(iTRAQ4plex)	0	1.03684	5	15.6576	1.25086	5	10.2702	0.827873	5	12.7982	0.964901	5	12.97	0	6.47362e-11	73.94	4.62779e-06	2	1774.96	-0.955905	67.673	0
High	gPLIVYGTEGSk	7	2	1	F2D4A4	N-Term(iTRAQ4plex); K12(iTRAQ4plex)	0	1.19086	7	10.9978	1.27688	7	7.08508	0.748777	7	26.7613	0.887211	7	8.87643	0	4.66548e-10	73.91	4.49933e-06	2	1508.86	0.851137	59.914	0
High	tDGLNGYDVGQNTQESYFHTGER	2	2	1	O04074	N-Term(iTRAQ4plex)	0	0.607882	2	26.6259	1.02089	2	24.1602	1.14138	2	17.4186	1.35244	2	15.1639	0	1.3605e-12	73.86	4.97491e-07	3	2732.22	-4.88873	61.3405	0
High	lYQmQESGTLLFPAINVNDSVTk	8	4	2	F2CZE7;Q4LB20	N-Term(iTRAQ4plex); M4(Oxidation); K23(iTRAQ4plex)	0													0	1.33136e-14	73.86	6.05624e-06	3	2872.51	1.89845	80.4381	0
High	iADAEENLGESEVR	3	4	2	F2CRI6;F2DJW8	N-Term(iTRAQ4plex)	0													0	4.71348e-09	73.85	2.28302e-06	2	1675.82	-5.53314	57.7345	0
High	iFSDAGFSDDYk	2	1	1	F2EHB4	N-Term(iTRAQ4plex); K12(iTRAQ4plex)	0	0.860771	2	20.7622	2.15423	2	5.12606	0.654116	2	6.7964	0.401617	2	9.1446	0	1.22319e-09	73.84	1.7761e-06	2	1652.8	-2.76553	69.3673	0
High	ePMFIPVAVGLVDSTGk	1	3	1	I1I023	N-Term(iTRAQ4plex); K17(iTRAQ4plex)	0	1.08169	1		1.34049	1		0.603721	1		1.23674	1		0	6.12267e-11	73.84	5.26223e-06	2	2048.13	-1.80585	88.2158	0
High	nVcIIPVSAHGTNPASAAMcGMk	1	5	1	O22575	N-Term(iTRAQ4plex); C3(Carbamidomethyl); C20(Carbamidomethyl); K23(iTRAQ4plex)	0	1.0286	1		1.28411	1		0.836545	1		0.983478	1		0	9.39607e-15	73.84	3.2259e-06	3	2674.32	-0.857227	66.328	0
High	kYGQDATNVGDEGGFAPNIQENk	2	8	4	F2CR08;F2D4W3;I1I3D1;I1H7G0	N-Term(iTRAQ4plex); K1(iTRAQ4plex); K23(iTRAQ4plex)	0													0	3.98781e-16	73.83	4.35114e-06	3	2884.44	0.296406	56.6817	1
High	dLMAASWNELPGSLVEEAk	3	2	1	Q5NKR1	N-Term(iTRAQ4plex); K19(iTRAQ4plex)	0	1.25828	3	57.8181	1.15338	2	24.5257	0.847443	2	12.9342	1.0404	2	22.9403	0	2.04215e-13	73.82	4.39436e-06	3	2348.2	-2.25334	84.602	0
High	aGAcSTcAGk	6	5	1	I1H2D5	N-Term(iTRAQ4plex); C4(Carbamidomethyl); C7(Carbamidomethyl); K10(iTRAQ4plex)	0	0.883547	6	4.66938	0.986375	6	3.92223	1.02728	6	2.5567	1.25769	6	4.32455	0	4.35235e-09	73.81	1.29348e-06	2	1270.61	-0.692246	29.2854	0
High	aHGGGLTMAPGHGR	9	3	1	P16347	N-Term(iTRAQ4plex)	0	0.534491	9	67.1058	0.857449	9	28.3592	1.23746	9	12.7322	1.64349	9	42.7414	0	1.43287e-10	73.81	2.97168e-06	2	1462.74	-5.62239	36.5283	0
High	dTFNLLEQRPk	9	3	3	I6QQ39;B7U6L4;Q7DMU0	N-Term(iTRAQ4plex); K11(iTRAQ4plex)	0													0	5.1699e-10	73.8	5.85285e-06	2	1648.92	-1.06936	72.0332	0
High	gSAFVVPPGHPVVEIASSR	30	2	2	I6QQ39;B7U6L4	N-Term(iTRAQ4plex)	0													0	6.34104e-16	73.77	6.097e-06	3	2050.12	-0.838915	64.9749	0
High	iPAVQDLVk	2	3	2	I1HKJ4;Q9SEW1	N-Term(iTRAQ4plex); K9(iTRAQ4plex)	0													0	1.27338e-05	73.75	2.37837e-06	2	1270.8	0.634249	68.2547	0
High	vNTDDcPNIASTYGIR	3	4	1	F2D5U1	N-Term(iTRAQ4plex); C6(Carbamidomethyl)	0	1.40396	3	18.2883	1.0891	3	3.83884	0.841908	3	9.70819	0.589963	3	10.8387	0	1.86016e-12	73.75	1.93348e-06	2	1939.93	1.02382	62.093	0
High	gAAAGLTAk	1	11	2	C6K7G4;I3NM23	N-Term(iTRAQ4plex); K9(iTRAQ4plex)	0													0	5.16431e-09	73.74	4.44225e-06	2	1047.64	0.656111	40.9929	0
High	fLVSNTAAGcIIGk	3	2	1	F2CXF2	N-Term(iTRAQ4plex); C10(Carbamidomethyl); K14(iTRAQ4plex)	0	0.441496	3	5.50442	0.796866	3	2.89993	1.39006	3	9.39448	1.36019	3	9.01128	0	7.95202e-12	73.74	4.4824e-06	2	1738.97	-1.95014	70.4756	0
High	scEEVQNQccQQLR	4	25	3	Q5BLR0;I0J8Q7;I0J8Q2	N-Term(iTRAQ4plex); C2(Carbamidomethyl); C9(Carbamidomethyl); C10(Carbamidomethyl)	0													0	7.54669e-13	73.71	3.42607e-07	2	1982.86	-0.453846	43.1638	0
High	sMVADNESGk	1	1	1	I1I3Y9	N-Term(iTRAQ4plex); K10(iTRAQ4plex)	0	0.712214	1		0.887047	1		1.08489	1		1.52367	1		0	3.58564e-08	73.7	1.84709e-06	2	1325.66	-0.683072	37.9888	0
High	eTGLDQYAIAk	2	1	1	F2DUH3	N-Term(iTRAQ4plex); K11(iTRAQ4plex)	0	1.07305	2	2.25283	1.172	2	6.34736	0.860063	2	3.41922	1.02009	2	7.85904	0	1.26882e-09	73.7	4.53881e-06	2	1496.82	0.458932	58.5343	0
High	gGYGGGGGGYGGGGGGYGGGGGGYGGGGGGYGGGGYGGGGGGGR	2	1	1	Q75QN8	N-Term(iTRAQ4plex)	0	0.636015	2	34.1335	1.03057	2	12.4892	1.45228	2	1.48636	0.781626	2	13.3732	0	1.81726e-16	73.67	8.37596e-08	3	3407.4	1.51186	53.7952	0
High	mIPTkPMVVETFAQYPPLGR	7	7	1	Q7X9K3	N-Term(iTRAQ4plex); M1(Oxidation); K5(iTRAQ4plex)	0	0.72904	6	14.0108	0.757221	6	15.9851	1.19311	6	11.3548	1.43853	6	8.81303	0	1.06403e-13	73.66	5.93911e-06	3	2579.4	0.963356	75.9658	0
High	tLGEWAGLck	4	3	2	I1H2J4;I1GMJ6	N-Term(iTRAQ4plex); C9(Carbamidomethyl); K10(iTRAQ4plex)	0													0	6.71084e-11	73.65	4.3756e-06	2	1422.77	0.111915	70.9415	0
High	vLTGEELFVNk	5	5	2	P23901;Q43320	N-Term(iTRAQ4plex); K11(iTRAQ4plex)	0													0	2.84879e-11	73.63	5.11326e-06	2	1536.89	-0.712539	70.808	0
High	vFTLEEVAk	1	2	1	I1HVL8	N-Term(iTRAQ4plex); K9(iTRAQ4plex)	0	1.33783	1		1.26756	1		0.744898	1		0.716945	1		0	1.61248e-08	73.6	4.33242e-06	2	1323.78	-0.257442	69.1101	0
High	lLDSHLVPSATAAESk	5	4	1	F2CRF1	N-Term(iTRAQ4plex); K16(iTRAQ4plex)	0	1.10627	5	12.173	1.06421	5	13.1374	1.02447	5	4.30893	0.85986	5	22.3003	0	1.14528e-12	73.58	4.93786e-06	2	1927.08	4.67341	62.4498	0
High	hQLITATVADGk	3	3	1	Q00434	N-Term(iTRAQ4plex); K12(iTRAQ4plex)	0	1.21523	3	15.0268	1.85307	3	2.63546	0.380825	3	12.9111	0.700543	3	44.9272	0	4.39075e-09	73.57	4.43278e-06	2	1541.89	1.08004	56.3029	0
High	sEPIPEANNEPVkVVVADNVHDVVFk	7	14	2	B9A8E3;B9A8E2	N-Term(iTRAQ4plex); K13(iTRAQ4plex); K26(iTRAQ4plex)	0													0	2.41514e-14	73.57	5.7514e-06	3	3277.78	-1.00194	73.2863	1
High	lEDDEANVGDk	2	1	1	F2DHB9	N-Term(iTRAQ4plex); K11(iTRAQ4plex)	0	1.13514	2	15.8317	1.26961	2	10.0089	0.664261	2	8.62543	1.13153	2	0.401052	0	1.85376e-09	73.55	2.14824e-06	2	1492.74	-0.416401	46.8618	0
High	tILGESLYPLVEk	1	1	1	F2CTY9	N-Term(iTRAQ4plex); K13(iTRAQ4plex)	0	0.610679	1		0.966525	1		0.779506	1		2.09584	1		0	4.27645e-11	73.54	4.77774e-06	2	1750.03	0.83027	80.5173	0
High	vVGSTVPVLDGEDFSVR	1	10	1	F2CZE2	N-Term(iTRAQ4plex)	0	2.63271	1		0.501399	1		0.421058	1		0.397535	1		0	4.34305e-11	73.54	5.95945e-06	2	1920.02	2.04206	74.8168	0
High	eEPWYGIEQEYTLLQk	5	8	1	Q45NB7	N-Term(iTRAQ4plex); K16(iTRAQ4plex)	0	1.94638	5	26.1143	0.930617	5	12.3863	0.568615	4	17.7796	0.460466	4	48.2139	0	1.24514e-12	73.54	5.25131e-06	2	2314.19	2.96715	85.9559	0
High	cDVIASGIVNAAk	4	2	1	F2D1J8	N-Term(iTRAQ4plex); C1(Carbamidomethyl); K13(iTRAQ4plex)	0	1.28738	4	6.68512	0.932143	4	8.39859	0.871508	4	10.1507	0.925728	4	7.139	0	3.60968e-10	73.51	5.51722e-06	2	1605.89	1.56101	62.6746	0
High	vADSAFGAAMk	2	5	1	F2DPD0	N-Term(iTRAQ4plex); K11(iTRAQ4plex)	0	0.926184	2	32.293	1.0464	2	13.2093	1.08732	2	10.1527	0.963938	2	5.77779	0	5.52331e-07	73.5	3.4216e-06	2	1355.72	-2.17217	59.5572	0
High	eIQDIVDAPPLPVLSFSPSk	1	3	1	I1H683	N-Term(iTRAQ4plex); K20(iTRAQ4plex)	0	1.22731	1		1.52183	1		0.740132	1		0.556235	1		0	6.82538e-14	73.5	5.32e-06	3	2440.36	2.04061	86.2265	0
High	iYGPDAGTDYEDNQQR	1	37	1	Q8W2G8	N-Term(iTRAQ4plex)	0	0.274066	1		0.699066	1		1.81932	1		1.12866	1		0	3.49065e-10	73.49	7.8126e-07	2	1985.9	0.622366	53.892	0
High	dAITQIVGEAR	5	1	1	F2E390	N-Term(iTRAQ4plex)	0	1.41015	5	15.5524	1.44218	5	10.0819	0.787367	5	17.6041	0.439015	4	59.7402	0	4.6355e-08	73.46	4.6096e-06	2	1316.73	-1.61612	65.3427	0
High	sPVTVLAVDNAAVAR	9	2	1	Q06I75	N-Term(iTRAQ4plex)	0	0.499209	6	40.8907	1.03866	7	17.159	1.3872	9	16.708	1.23361	8	11.9828	0	1.6924e-11	73.46	5.00632e-06	2	1626.93	-0.225875	65.7926	0
High	nQFVETTVGFDTIck	4	4	1	F2DCT3	N-Term(iTRAQ4plex); C14(Carbamidomethyl); K15(iTRAQ4plex)	0	1.42145	4	1.88453	1.19934	4	8.36976	0.662935	4	11.9369	0.920696	4	5.23043	0	2.64196e-12	73.46	4.24895e-06	2	2047.04	1.86319	71.2614	0
High	eIVLGGGNIHcITQQQPVRPS	3	3	1	F2CRH1	N-Term(iTRAQ4plex); C11(Carbamidomethyl)	0	0.662118	3	22.7711	1.04133	3	13.6794	1.19629	3	27.2607	0.912433	3	20.6706	0	6.93928e-16	73.46	5.8516e-06	3	2447.3	0.229587	62.3803	0
High	lLTPAEVAAk	2	2	1	F2D692	N-Term(iTRAQ4plex); K10(iTRAQ4plex)	0	1.17052	2	1.83929	1.13184	2	4.43198	0.807702	2	12.5049	1.00979	2	20.7464	0	5.89371e-07	73.44	1.90896e-06	2	1300.81	2.15961	61.8999	0
High	mQSSLSDVNk	5	3	1	Q8VX48	N-Term(iTRAQ4plex); K10(iTRAQ4plex)	0	1.01093	5	4.00808	0.989754	5	4.06781	1.15142	5	6.06798	0.86255	5	15.6491	0	4.35683e-08	73.44	3.76584e-06	2	1396.73	-0.650943	48.5169	0
High	aEQYAGEYEAQDk	2	1	1	Q5I7K6	N-Term(iTRAQ4plex); K13(iTRAQ4plex)	0	1.30573	2	13.7062	1.17358	2	14.9871	0.718992	2	5.54483	0.83339	2	71.557	0	1.91555e-12	73.44	1.82518e-06	2	1789.85	0.54388	48.3337	0
High	tAANAIYVPPAQQGTIDLQSGILHAEEk	2	3	2	F2D4I9;I1H4H3	N-Term(iTRAQ4plex); K28(iTRAQ4plex)	0													0	4.52525e-16	73.38	7.80407e-06	3	3223.72	0.745122	73.1766	0
High	aVDDGVNTYk	3	3	1	F2DUH3	N-Term(iTRAQ4plex); K10(iTRAQ4plex)	0	0.904496	3	10.4126	1.17669	3	17.0417	1.04519	3	0.335516	0.904809	3	5.09367	0	2.26664e-09	73.37	3.51636e-06	2	1369.72	0.404041	46.442	0
High	vVVLNTANLPLVk	7	1	1	I1HVU4	N-Term(iTRAQ4plex); K13(iTRAQ4plex)	0	0.921258	7	13.3604	1.34034	7	10.5459	0.88622	7	19.4881	1.0442	7	17.609	0	2.91943e-09	73.37	1.20357e-06	2	1668.06	-0.760339	75.464	0
High	eLPSNSYLDLGGPYGk	1	1	1	Q40009	N-Term(iTRAQ4plex); K16(iTRAQ4plex)	0	0.353803	1		0.700769	1		0.87288	1		2.64854	1		0	3.60436e-07	73.37	5.385e-06	2	1998.05	4.89089	71.2964	0
High	aIMQNAGSSLMGIGTATGk	2	2	1	F2CTL8	N-Term(iTRAQ4plex); K19(iTRAQ4plex)	0	0.952961	2	46.494	0.773523	2	44.2075	1.31643	2	10.3971	0.761689	2	59.0443	0	1.5272e-10	73.34	7.97129e-06	2	2096.11	-1.56921	69.8278	0
High	cAAYAFGNIDPTNISR	2	2	1	F2DAJ1	N-Term(iTRAQ4plex); C1(Carbamidomethyl)	0	0.910431	2	7.16198	1.2696	2	28.2928	1.15743	2	15.2195	1.15393	1		0	1.0081e-12	73.33	2.54554e-06	2	1913.93	-0.735683	70.16	0
High	gIGESVASVAk	3	2	1	F2E0T2	N-Term(iTRAQ4plex); K11(iTRAQ4plex)	0	1.23498	3	8.95774	1.10537	3	15.7342	0.856843	3	1.24756	0.873952	3	1.24836	0	4.13825e-12	73.31	5.27325e-06	2	1305.76	-0.0329475	53.6879	0
High	tITDNDEEPSk	1	1	1	F2D5P0	N-Term(iTRAQ4plex); K11(iTRAQ4plex)	0	1.2666	1		1.60784	1		0.546459	1		0.72342	1		0	9.84512e-09	73.31	2.96329e-06	2	1536.76	0.736954	41.1281	0
High	nAAYIGTPGk	22	5	2	C1J958;C1J959	N-Term(iTRAQ4plex); K10(iTRAQ4plex)	0													0	6.63951e-09	73.29	4.61078e-06	2	1279.72	-1.13386	46.0878	0
High	qLGVDYTVISVGk	1	1	1	D3K4D8	N-Term(iTRAQ4plex); K13(iTRAQ4plex)	0	1.23091	1		1.27316	1		0.982112	1		0.453723	1		0	1.43151e-08	73.29	5.08663e-06	2	1666.96	1.24627	68.3818	0
High	tAVQMYADYMASFR	5	80	4	P93594;Q5PXU9;I7C0A2;Q5PXU6	N-Term(iTRAQ4plex)	0													0	1.42333e-12	73.28	1.95006e-06	2	1797.84	0.94185	86.0451	0
High	lcDQVSDAVLDAcLAQDADSk	1	3	2	A6XMY9;Q4LB22	N-Term(iTRAQ4plex); C2(Carbamidomethyl); C13(Carbamidomethyl); K21(iTRAQ4plex)	0													0	5.56983e-16	73.28	2.33067e-06	3	2582.23	0.109781	74.2091	0
High	vLDEEFGIVk	1	3	1	F2CWJ3	N-Term(iTRAQ4plex); K10(iTRAQ4plex)	0	1.22435	1		1.4211	1		0.895322	1		0.422203	1		0	2.38856e-09	73.27	4.87226e-06	2	1436.83	1.48947	71.9071	0
High	sGYTDDFFAQILGk	4	2	2	A7YA60;Q9SWZ5	N-Term(iTRAQ4plex); K14(iTRAQ4plex)	0													0	1.23897e-10	73.27	4.68151e-06	2	1849.96	-0.0888186	88.7308	0
High	sLDSSLATGNLQk	1	3	1	B0BKB0	N-Term(iTRAQ4plex); K13(iTRAQ4plex)	0	0.711602	1		0.824057	1		1.27715	1		1.27335	1		0	2.13807e-08	73.26	6.54043e-06	2	1621.9	-2.87073	57.6429	0
High	nLFPLLPEAFk	7	3	1	F2DCS7	N-Term(iTRAQ4plex); K11(iTRAQ4plex)	0	0.817506	7	14.9353	1.50498	7	7.75395	0.697423	7	21.5761	1.11226	7	15.2561	0	1.42135e-10	73.25	4.44999e-06	2	1576.93	0.35682	89.9965	0
High	iDELELSINDLk	2	1	1	F2DAW4	N-Term(iTRAQ4plex); K12(iTRAQ4plex)	0	0.889597	2	63.7774	1.4611	2	28.789	0.868657	2	6.22145	0.757423	2	18.6696	0	8.88889e-10	73.25	5.3608e-06	2	1689.96	2.30805	79.9822	0
High	tYISGDGITk	4	1	1	P29546	N-Term(iTRAQ4plex); K10(iTRAQ4plex)	0	1.0671	4	5.94723	1.46468	4	4.13738	0.610078	4	15.9693	0.97472	4	16.5998	0	2.28133e-08	73.24	5.29254e-06	2	1342.75	-0.381691	53.2298	0
High	lLIGGDFVESk	4	1	1	F2DIQ9	N-Term(iTRAQ4plex); K11(iTRAQ4plex)	0	1.10772	4	15.88	0.800756	4	13.0386	1.15747	4	17.3604	1.04836	3	6.23008	0	1.54137e-08	73.21	4.79678e-06	2	1465.85	0.66905	73.2602	0
High	vIPDFmcQGGDFTR	12	6	1	A7LM55	N-Term(iTRAQ4plex); M6(Oxidation); C7(Carbamidomethyl)	0	1.0513	12	20.6464	0.990793	12	17.2777	0.942021	12	14.3037	1.14685	12	10.0355	0	7.21834e-07	73.2	1.0123e-06	2	1802.83	-2.3534	77.0118	0
High	vLVQVNTSGEESk	1	3	1	F2CXW2	N-Term(iTRAQ4plex); K13(iTRAQ4plex)	0	1.20957	1		0.972842	1		0.85756	1		1.08801	1		0	1.82524e-10	73.15	5.9529e-06	2	1677.92	-0.941135	53.2541	0
High	aSMENGVLTVTVPk	5	4	1	F2EH52	N-Term(iTRAQ4plex); K14(iTRAQ4plex)	0	0.457483	5	53.1613	0.689611	5	15.6549	1.23994	5	10.9688	1.99721	5	8.56673	0	7.78721e-12	73.15	5.57282e-06	2	1733.97	-0.663834	65.9826	0
High	lIGFLGGTDGLLAQk	3	2	1	F2DCT3	N-Term(iTRAQ4plex); K15(iTRAQ4plex)	0	1.42942	3	29.6199	1.35047	3	4.09298	0.579224	2	3.73482	0.836601	3	43.1151	0	1.11169e-10	73.15	3.74507e-06	2	1791.06	-0.125173	85.1786	0
High	vVVPESVLLk	3	1	1	F2D1H7	N-Term(iTRAQ4plex); K10(iTRAQ4plex)	0	1.30986	3	26.25	1.50506	3	2.7151	0.793212	3	6.73047	0.43843	3	40.29	0	1.28461e-07	73.13	1.28168e-06	2	1370.89	0.889497	71.7733	0
High	qGITVTQTAVPGGR	5	2	1	F2E7Q3	N-Term(iTRAQ4plex)	0	0.336863	5	34.0403	0.317861	5	46.5506	0.770539	5	11.4301	2.86191	5	15.1021	0	2.58495e-12	73.13	5.22888e-06	2	1528.86	-0.760106	50.6605	0
High	vVLDcATADPDGR	10	3	1	F2E797	N-Term(iTRAQ4plex); C5(Carbamidomethyl)	0	1.57332	10	8.5822	0.972542	10	25.1123	0.888855	10	17.7092	0.565048	9	42.9371	0	3.79625e-12	73.1	1.9885e-06	2	1532.75	0.691339	54.0103	0
High	mEGkPVEGFNPSSASLLTR	4	2	1	Q1PBI3	N-Term(iTRAQ4plex); K4(iTRAQ4plex)	0	0.661134	4	22.4792	0.921851	4	4.11463	1.33828	4	1.55544	1.09321	4	5.03311	0	3.68105e-16	73.1	6.50181e-06	3	2308.22	-0.526618	65.9626	0
High	gMSAcFDAAk	4	1	1	D9IFB7	N-Term(iTRAQ4plex); C5(Carbamidomethyl); K10(iTRAQ4plex)	0	1.04919	4	7.54216	0.999805	4	2.84506	1.03432	4	7.77711	0.933465	4	6.47521	0	1.24187e-11	73.09	1.54881e-06	2	1345.65	0.0310099	53.6073	0
High	sLNENDAVEFEIITGDDGRTk	1	1	1	Q75QN8	N-Term(iTRAQ4plex); K21(iTRAQ4plex)	0	0.765103	1		0.770234	1		1.6119	1		0.686581	1		0	3.52776e-13	73.08	4.50462e-06	3	2611.3	-3.0432	72.1542	1
High	aTDVMIAGk	3	4	2	F2CZE7;Q4LB20	N-Term(iTRAQ4plex); K9(iTRAQ4plex)	0													0	1.54465e-07	73.07	4.60131e-06	2	1193.68	2.11074	51.608	0
High	dDDLDEEEYYSPFLGIEk	2	2	1	F2DNV0	N-Term(iTRAQ4plex); K18(iTRAQ4plex)	0	0.732093	2	7.34249	1.02559	2	3.03506	1.3286	2	10.1917	0.855139	2	42.3338	0	1.55287e-11	73.07	1.65706e-06	2	2465.14	-1.56352	80.6285	0
High	tEAAPAVPEEEk	3	3	1	P93608	N-Term(iTRAQ4plex); K12(iTRAQ4plex)	0	0.549835	3	15.5427	1.68385	3	18.0053	0.759101	3	15.4245	1.20501	3	7.88647	0	1.61216e-10	73.05	4.35253e-06	2	1558.82	-2.41297	45.9452	0
High	eIYDQYGEDALk	5	8	3	F2DA22;Q0PMD7;F2E6W1	N-Term(iTRAQ4plex); K12(iTRAQ4plex)	0													0	7.48767e-11	73.05	3.73817e-06	2	1731.87	-0.222875	60.9739	0
High	vVGcScVVVk	3	2	2	I1H2J4;I1GMJ6	N-Term(iTRAQ4plex); C4(Carbamidomethyl); C6(Carbamidomethyl); K10(iTRAQ4plex)	0													0	1.04825e-10	73.04	5.61398e-06	2	1394.77	0.266868	51.5425	0
High	tGGPFGTMk	5	6	2	O23983;Q945R5	N-Term(iTRAQ4plex); K9(iTRAQ4plex)	0													0	1.41109e-06	73.03	4.07647e-06	2	1183.64	-0.140336	54.0821	0
High	dAYVGDEAQSk	6	18	6	F2CSU3;C3TX68;F2CRK3;Q9M5A0;F2D484;I1HTQ5	N-Term(iTRAQ4plex); K11(iTRAQ4plex)	0													0	1.51887e-08	73.03	3.13823e-06	2	1470.73	-1.41398	47.1249	0
High	iEMPGPPYLAk	51	1	1	Q41540	N-Term(iTRAQ4plex); K11(iTRAQ4plex)	0	0.10241	35	139.832	0.45103	50	21.1594	1.75062	51	5.72486	1.8433	51	7.66469	0	1.53047e-08	73.03	5.31085e-06	2	1503.85	-1.11049	71.0477	0
High	vVLIGDSGVGk	2	11	1	F2DI56	N-Term(iTRAQ4plex); K11(iTRAQ4plex)	0	1.29499	2	3.98024	1.19181	2	19.2937	0.812744	2	19.7471	0.730824	2	12.8731	0	8.2456e-09	73.02	3.97112e-06	2	1331.81	0.672386	60.334	0
High	sLANFPVVVcAk	2	1	1	F2D119	N-Term(iTRAQ4plex); C10(Carbamidomethyl); K12(iTRAQ4plex)	0	1.0675	2	2.70589	1.262	2	36.9812	1.01214	2	18.8089	1.18046	1		0	2.42667e-11	73.02	5.55757e-06	2	1592.91	1.50936	70.501	0
High	aLPPGLWEETLEGLR	8	1	1	I1HJJ6	N-Term(iTRAQ4plex)	0	0.233497	6	39.5839	1.50218	8	10.6089	1.40383	8	7.61219	0.907362	7	8.94834	0	1.99009e-09	73	6.14957e-06	2	1825	-0.0537576	88.5142	0
High	gEDYNVGFGTcTGk	3	3	2	F2DXU2;I1HYC8	N-Term(iTRAQ4plex); C11(Carbamidomethyl); K14(iTRAQ4plex)	0													0	6.78301e-14	72.99	1.62759e-06	2	1792.84	0.412409	55.8258	0
High	mAALYAGFPDTVPLk	1	1	1	F2CQU6	N-Term(iTRAQ4plex); K15(iTRAQ4plex)	0	0.914757	1		1.48403	1		0.888777	1		0.799195	1		0	4.27678e-12	72.98	6.72929e-06	2	1882.04	-0.255942	80.49	0
High	vVEEVANAHGGR	7	1	1	F2CSK4	N-Term(iTRAQ4plex)	0	0.412852	7	80.5144	0.43868	7	41.311	0.829987	7	16.8824	2.73296	7	44.2886	0	1.78285e-10	72.97	4.62774e-06	2	1381.73	-1.40482	46.2563	0
High	gLGYAMNTAEELk	3	2	1	F2DI62	N-Term(iTRAQ4plex); K13(iTRAQ4plex)	0	0.810981	3	2.30249	1.06767	3	7.36922	1.06207	3	1.57503	1.11115	3	18.0742	0	1.07585e-11	72.97	5.35698e-06	2	1684.88	-0.0746842	70.6398	0
High	eIEAIAGDGSDQAk	2	1	1	Q9M7E9	N-Term(iTRAQ4plex); K14(iTRAQ4plex)	0	0.875797	2	13.0405	1.12437	2	13.4993	0.976086	2	2.30021	1.15805	2	0.669542	0	2.00364e-08	72.97	5.22577e-06	2	1691.87	-2.24919	53.2525	0
High	vVPAGTTGGGkk	4	2	1	F2EEU3	N-Term(iTRAQ4plex); K11(iTRAQ4plex); K12(iTRAQ4plex)	0	1.29469	4	9.67899	1.18687	4	2.35703	0.917745	4	4.14444	0.63024	4	0.580526	0	3.11461e-07	72.96	3.2651e-06	2	1503.92	-0.661114	35.4786	1
High	fGVTDFVNPSk	4	1	1	F2D005	N-Term(iTRAQ4plex); K11(iTRAQ4plex)	0	0.190816	4	33.5963	0.482975	4	19.07	1.50084	4	9.95608	2.12316	4	9.67622	0	3.1973e-09	72.95	6.73791e-06	2	1498.81	-2.4077	69.1076	0
High	yVFTIDDDcFVAk	3	2	1	Q9ZR33	N-Term(iTRAQ4plex); C9(Carbamidomethyl); K13(iTRAQ4plex)	0	1.38252	3	24.9636	1.03008	3	12.5662	0.612529	3	7.53694	0.93841	3	12.4305	0	1.90398e-12	72.95	3.78215e-06	2	1880.94	1.39608	77.2599	0
High	acPDEEHVEAIcQFFNTIGk	3	4	2	Q03387;Q41583	N-Term(iTRAQ4plex); C2(Carbamidomethyl); C12(Carbamidomethyl); K20(iTRAQ4plex)	0													0	5.06524e-16	72.95	2.54763e-06	3	2653.26	-0.66775	83.652	0
High	iADFDLSNQAPDMAAR	2	6	1	I1HM75	N-Term(iTRAQ4plex)	0	1.13356	2	10.1768	1.0968	2	10.9146	0.892816	2	10.2523	0.959034	2	17.0339	0	8.90124e-09	72.94	3.40467e-06	2	1878.91	0.205331	68.9862	0
High	eEDNEMTLDEFEk	6	1	1	F2D3R3	N-Term(iTRAQ4plex); K13(iTRAQ4plex)	0	0.660208	6	12.9503	1.03946	6	6.77331	1.2808	6	2.7317	1.08262	6	3.13451	0	3.02492e-12	72.94	7.54617e-07	2	1916.87	-0.80599	65.738	0
High	eyVAQQTcGVGIVGSPVSTEPGNTPR	5	2	1	D2TGC2	N-Term(iTRAQ4plex); Y2(iTRAQ4plex); C8(Carbamidomethyl)	0	0.607839	5	49.7609	0.856966	5	14.6203	1.36984	5	19.3401	1.43524	5	6.54191	0	2.66854e-16	72.93	5.78091e-06	3	2991.51	-0.630235	57.1826	0
High	eISDDEDEDEk	1	8	3	F4Y594;F4Y593;F4Y592	N-Term(iTRAQ4plex); K11(iTRAQ4plex)	0													0	1.35213e-08	72.92	1.57491e-06	2	1611.71	-0.00500128	40.4461	0
High	yTSDGEAAAAk	2	3	1	F2ELD1	N-Term(iTRAQ4plex); K11(iTRAQ4plex)	0	1.44501	2	6.09357	1.15727	2	9.69261	0.680288	2	3.69735	0.810976	2	3.18915	0	5.15721e-07	72.9	2.63098e-06	2	1371.7	0.476446	40.7247	0
High	vGAATETELEDR	4	3	1	F2DEW5	N-Term(iTRAQ4plex)	0	0.982686	4	11.0104	0.907116	4	9.92711	1.24083	4	9.52933	0.906902	4	14.3395	0	4.89641e-10	72.9	2.62329e-06	2	1434.72	0.136417	51.7226	0
High	eIYSDADEDMR	2	7	1	B2KKV5	N-Term(iTRAQ4plex)	0	0.706245	2	2.75567	0.617009	2	4.35674	1.15821	2	8.41718	1.74364	2	13.3031	0	5.58846e-07	72.89	3.5726e-07	2	1487.64	0.558439	54.3018	0
High	lEGDDLDVFkk	2	1	1	Q8LRM8	N-Term(iTRAQ4plex); K10(iTRAQ4plex); K11(iTRAQ4plex)	0	1.03347	2	12.6514	1.46042	2	4.2061	0.638909	2	20.9317	1.07328	2	3.53887	0	2.02635e-09	72.88	5.73707e-06	2	1710.96	0.0973466	65.4028	1
High	aLEAHLAGk	12	3	2	P29546;F2EG53	N-Term(iTRAQ4plex); K9(iTRAQ4plex)	0													0	8.288e-09	72.86	4.11497e-06	2	1197.72	-0.925078	47.8922	0
High	eSGmTLITAEDLDDAAEk	3	1	1	F2D1J8	N-Term(iTRAQ4plex); M4(Oxidation); K18(iTRAQ4plex)	0	1.10806	3	26.2656	0.65213	3	17.728	1.08134	3	1.78963	1.26803	3	7.32685	0	1.02563e-11	72.86	2.91671e-06	2	2213.08	0.92846	65.5768	0
High	yPLTTESAMk	7	3	1	I1GMG0	N-Term(iTRAQ4plex); K10(iTRAQ4plex)	0	1.45777	7	10.303	1.31917	7	9.15146	0.816707	7	9.43002	0.45627	7	25.0348	0	2.91682e-06	72.85	5.50966e-06	2	1428.77	0.93193	56.9494	0
High	qYAEEYDAQDk	5	2	1	F2D1H7	N-Term(iTRAQ4plex); K11(iTRAQ4plex)	0	1.2311	5	24.3759	1.5955	5	2.85474	0.634964	5	49.9391	0.663564	5	10.7468	0	9.06173e-09	72.83	1.47759e-06	2	1647.77	-0.137149	52.2851	0
High	yEGSEFSEDTFIAk	1	1	1	F2DSZ9	N-Term(iTRAQ4plex); K14(iTRAQ4plex)	0	1.29773	1		0.832795	1		0.979964	1		0.929921	1		0	1.28099e-13	72.83	2.44701e-06	2	1910.93	0.164303	68.4004	0
High	lSLAAGGmSLPSYSDSAk	2	4	1	F2D9Z5	N-Term(iTRAQ4plex); M8(Oxidation); K18(iTRAQ4plex)	0	1.05276	2	23.3203	1.07653	2	12.0856	0.925792	2	11.5694	1.03462	2	0.13023	0	3.85688e-10	72.83	5.50382e-06	2	2059.07	4.509	64.4713	0
High	eTDALTGEVQLPk	2	2	2	F2EJ79;I1H6X0	N-Term(iTRAQ4plex); K13(iTRAQ4plex)	0													0	1.4689e-10	72.82	6.98705e-06	2	1688.93	-0.717733	64.0561	0
High	vGSYNGEEIYAPFk	2	7	1	G8HMZ0	N-Term(iTRAQ4plex); K14(iTRAQ4plex)	0	1.19579	2	9.34665	1.0445	2	30.3596	1.04811	2	11.0703	0.601911	2	64.4553	0	1.56565e-14	72.82	5.19784e-06	2	1861.96	1.75281	69.6669	0
High	dLVVDMTNFYNQYk	4	5	1	F2E7T5	N-Term(iTRAQ4plex); K14(iTRAQ4plex)	0	1.62226	4	44.6632	1.03928	4	39.868	0.819574	3	0.589385	0.948717	3	19.725	0	7.53964e-09	72.82	4.02767e-06	2	2038.01	-2.62099	85.0744	0
High	yDEcIEDcDk	1	1	1	F8RP11	N-Term(iTRAQ4plex); C4(Carbamidomethyl); C8(Carbamidomethyl); K10(iTRAQ4plex)	0	1.42313	1		1.1068	1		0.600905	1		1.05058	1		0	2.09618e-08	72.8	1.07586e-07	2	1634.69	1.20256	50.0776	0
High	eVIQVNQDPLGVQGR	3	1	1	F2DL08	N-Term(iTRAQ4plex)	0	0.82108	3	18.6232	0.962598	2	11.4911	0.98311	3	1.3611	1.3606	3	2.32427	0	3.48552e-11	72.8	6.73328e-06	2	1795.97	-2.05867	63.0016	0
High	vDDAEFEENEVYAIDIVTSTGEGkPk	1	3	1	E0A9F0	N-Term(iTRAQ4plex); K24(iTRAQ4plex); K26(iTRAQ4plex)	0	1.16539	1		1.14404	1		0.877147	1		0.896731	1		0	3.02025e-12	72.78	6.12905e-06	3	3287.66	1.76431	82.7448	0
High	gMLEVYNSLSEEGkk	6	1	1	I1HG69	N-Term(iTRAQ4plex); K14(iTRAQ4plex); K15(iTRAQ4plex)	0	0.796025	6	39.7845	1.16546	6	3.99795	0.96214	6	13.1118	1.09515	6	18.5746	0	9.0317e-14	72.77	8.86203e-06	2	2116.13	0.714615	69.2357	1
High	lAEEIDAGcIWVNcSQPcFcQAPWGGNkR	2	5	1	Q8LGQ9	N-Term(iTRAQ4plex); C9(Carbamidomethyl); C14(Carbamidomethyl); C18(Carbamidomethyl); C20(Carbamidomethyl); K28(iTRAQ4plex)	0	0.721413	2	39.9979	0.700114	2	50.8544	1.31978	2	0.549874	1.26236	2	1.83004	0	3.00315e-16	72.77	1.97903e-06	3	3711.72	1.32057	79.3445	1
High	aFSVISSLDTWk	1	1	1	F2CV46	N-Term(iTRAQ4plex); K12(iTRAQ4plex)	0	1.20863	1		1.21927	1		0.971992	1		0.573034	1		0	1.49692e-10	72.76	5.71507e-06	2	1641.91	-1.0982	83.836	0
High	aGGATQTAAEk	6	1	1	F2DS64	N-Term(iTRAQ4plex); K11(iTRAQ4plex)	0	0.418529	6	19.6	0.455868	6	18.2105	1.05883	6	7.83684	2.50067	6	7.97914	0	1.09494e-11	72.75	5.36724e-06	2	1292.71	0.743282	30.5443	0
High	aVANcGQVVSYLAPcISYAMGR	6	3	2	Q9S877;Q9S876	N-Term(iTRAQ4plex); C5(Carbamidomethyl); C15(Carbamidomethyl)	0													0	6.47208e-13	72.74	3.79127e-06	2	2531.24	3.98661	81.7974	0
High	tSDPNSGVLk	10	2	1	D2TGC2	N-Term(iTRAQ4plex); K10(iTRAQ4plex)	0	0.277083	10	106.571	0.676633	10	13.6624	1.44189	10	12.4902	1.61982	10	20.063	0	1.07936e-08	72.73	5.85602e-06	2	1305.72	-1.23065	41.4029	0
High	lQNGLEcGGAYIk	10	3	2	F2DGG1;F2D3U6	N-Term(iTRAQ4plex); C7(Carbamidomethyl); K13(iTRAQ4plex)	0													0	5.08075e-09	72.73	6.19735e-06	2	1710.91	-0.298424	62.0967	0
High	aVEAVAPFGVcYDTk	9	1	1	Q8H0K8	N-Term(iTRAQ4plex); C11(Carbamidomethyl); K15(iTRAQ4plex)	0	0.78357	9	14.0856	0.530207	9	33.2819	1.21656	9	8.3228	1.68577	9	13.2999	0	1.19361e-12	72.73	4.95735e-06	2	1914.99	-0.864721	69.0204	0
High	qVANATNDSAGDGTTcATVLTk	2	1	1	F2EE28	N-Term(iTRAQ4plex); C16(Carbamidomethyl); K22(iTRAQ4plex)	0	0.954612	2	8.12411	0.778623	2	5.88561	1.09856	2	7.31371	1.27848	2	15.0393	0	2.16725e-12	72.73	4.19201e-06	3	2483.22	-1.6792	46.8288	0
High	ykDGVIMAcDTGASYGSTLR	1	2	2	I1IRU0;Q5XUV5	N-Term(iTRAQ4plex); K2(iTRAQ4plex); C9(Carbamidomethyl)	0													0	8.82287e-15	72.69	4.17966e-06	3	2453.2	-0.299146	62.2468	1
High	iMQAQTLSDASk	2	4	1	P36183	N-Term(iTRAQ4plex); K12(iTRAQ4plex)	0	0.645294	2	3.54278	1.067	2	8.92007	1.25205	2	4.35962	1.09415	2	5.61514	0	2.09087e-10	72.67	5.85367e-06	2	1580.86	0.290602	54.0737	0
High	tLEITNDVLASYk	3	1	1	I1I3A0	N-Term(iTRAQ4plex); K13(iTRAQ4plex)	0	0.957023	3	67.0549	1.2947	3	11.8798	0.91212	3	21.1545	1.10569	2	24.0275	0	2.30807e-09	72.67	5.97804e-06	2	1754.99	5.46845	74.5285	0
High	gGLSTNDESGGER	7	8	3	P22701;Q7FPJ2;F2EHN7	N-Term(iTRAQ4plex)	0													0	1.09917e-12	72.66	8.94301e-07	2	1422.66	-0.451415	35.4707	0
High	aILSTINPELQk	11	3	1	B0LXE1	N-Term(iTRAQ4plex); K12(iTRAQ4plex)	0	1.00014	11	24.2572	1.14893	11	8.68685	0.950078	11	10.3301	0.946997	11	9.66005	0	3.22816e-11	72.66	3.68832e-06	2	1614.97	0.251061	67.281	0
High	lLEGALADAGGVR	1	2	1	F2CTM5	N-Term(iTRAQ4plex)	0	1.3508	1		1.17441	1		0.588596	1		1.08896	1		0	1.93303e-09	72.65	7.31487e-06	2	1385.79	1.10078	71.7034	0
High	nAGVNGSVVTEk	6	4	3	I1HW10;Q43831;I1H1D0	N-Term(iTRAQ4plex); K12(iTRAQ4plex)	0													0	3.45698e-12	72.65	6.80149e-06	2	1462.81	1.28257	44.1015	0
High	aSGAAGQATGk	1	2	1	F2E7I2	N-Term(iTRAQ4plex); K11(iTRAQ4plex)	0	0.516778	1		0.542101	1		0.681642	1		2.94905	1		0	2.21728e-09	72.64	5.63288e-06	2	1206.67	2.64774	29.7136	0
High	tDEEAVIEGLDR	2	1	1	Q43207	N-Term(iTRAQ4plex)	0	1.25708	2	4.13498	1.20515	2	14.0612	0.82147	2	15.5812	0.725984	2	52.3144	0	7.93295e-13	72.64	3.24796e-06	2	1490.74	-0.506944	66.3109	0
High	aMAANLDDLGYTk	2	1	1	F2E3G7	N-Term(iTRAQ4plex); K13(iTRAQ4plex)	0	1.20049	2	6.9449	0.885935	2	32.1171	1.14136	2	20.0798	0.669262	2	23.0202	0	2.61236e-10	72.63	5.01824e-06	2	1670.87	2.56974	65.106	0
High	gNATVPAMEMTk	8	8	3	F2CYN2;Q4LB13;I1GPV3	N-Term(iTRAQ4plex); K12(iTRAQ4plex)	0													0	2.95873e-09	72.62	5.17204e-06	2	1537.8	0.6979	55.3827	0
High	tNVIGTLNmLGLAk	4	3	1	I1H6W7	N-Term(iTRAQ4plex); M9(Oxidation); K14(iTRAQ4plex)	0	1.4743	4	25.6301	1.0445	4	4.40419	0.925676	4	2.23987	0.80287	3	2.53233	0	5.94041e-08	72.62	5.48384e-06	2	1749.02	-1.65331	78.5061	0
High	dGVEFDGTDLIGNTk	1	3	1	F2CVZ8	N-Term(iTRAQ4plex); K15(iTRAQ4plex)	0	1.25256	1		0.895305	1		0.911018	1		1.03364	1		0	2.20067e-12	72.62	4.71528e-06	2	1868.95	-0.272846	68.1293	0
High	vPYTAGIGLDAIGVETDkGGR	2	1	1	I1HLI3	N-Term(iTRAQ4plex); K18(iTRAQ4plex)	0	0.927314	2	0.32456	0.792577	2	12.8762	1.29908	2	7.12459	0.957975	2	3.4282	0	6.47977e-10	72.62	6.83223e-06	2	2377.3	2.37513	71.6817	1
High	tIEVNNTDAEGR	6	3	1	F2E0T2	N-Term(iTRAQ4plex)	0	1.33377	6	32.0153	0.949026	6	10.8045	0.81643	6	30.7509	0.997211	6	19.1726	0	6.64632e-11	72.61	2.65366e-06	2	1462.73	0.859948	44.8102	0
High	qIAAPYDLVMQTk	2	2	1	Q3S861	N-Term(iTRAQ4plex); K13(iTRAQ4plex)	0	0.954936	2	31.4106	1.06651	2	12.4754	0.934534	2	39.3282	1.11373	2	2.01161	0	3.14159e-09	72.61	6.40387e-06	2	1765.98	0.693792	72.4917	0
High	tMATTQTAADk	2	1	1	F2ECH4	N-Term(iTRAQ4plex); K11(iTRAQ4plex)	0	0.488365	2	74.7926	0.354427	2	74.6441	0.500045	2	48.6949	3.28583	2	37.5886	0	7.30269e-09	72.59	4.43125e-06	2	1426.74	-2.91221	37.8769	0
High	eGDILTLLESER	5	4	1	F2CWF9	N-Term(iTRAQ4plex)	0	1.09092	5	14.966	1.18139	5	9.88195	1.06272	5	15.6885	0.659389	4	22.4531	0	9.50223e-10	72.58	5.72228e-06	2	1518.81	-1.01474	84.8338	0
High	lTVEDPVTVEYITR	4	4	2	F2D8B8;I1IS98	N-Term(iTRAQ4plex)	0													0	1.08241e-11	72.55	7.26845e-06	2	1778.97	0.229207	72.6416	0
High	sAENNLYVVEGMQFDR	5	1	1	I1HW10	N-Term(iTRAQ4plex)	0	0.915879	5	3.47231	0.876491	5	9.51703	1.15096	5	1.88863	1.15344	5	9.02902	0	3.58457e-13	72.53	4.95084e-06	2	2015.96	1.07357	73.3343	0
High	gTSFEIEATPESSVGEVk	3	2	1	F2DUJ6	N-Term(iTRAQ4plex); K18(iTRAQ4plex)	0	0.932492	3	0.974626	0.975824	3	17.004	0.805074	3	2.19579	1.38722	3	4.68647	0	2.54129e-14	72.53	6.12083e-06	2	2155.1	1.32711	63.2996	0
High	sLLPVEPLVDEcEk	3	2	2	I1INY7;I1IV81	N-Term(iTRAQ4plex); C12(Carbamidomethyl); K14(iTRAQ4plex)	0													0	5.39769e-11	72.52	7.3916e-06	2	1916.03	0.454823	73.7246	0
High	gYINAGLAGIMLEDQVAPk	2	1	1	F2CTI3	N-Term(iTRAQ4plex); K19(iTRAQ4plex)	0	1.0222	2	15.6754	0.979008	2	18.4072	0.939116	2	14.0472	1.17389	2	20.1076	0	2.35519e-15	72.51	7.13373e-06	3	2248.23	1.41769	82.4524	0
High	eLPGVVALDEGVmTR	4	1	1	P12782	N-Term(iTRAQ4plex); M13(Oxidation)	0	0.486247	2	0.0215155	2.2468	3	45.6238	0.850199	3	28.7296	0.68109	2	48.6167	0	3.85771e-09	72.5	6.68343e-06	2	1745.92	-1.23924	71.8898	0
High	tFPNYFDVLSTFVk	1	4	1	B5M6A1	N-Term(iTRAQ4plex); K14(iTRAQ4plex)	0	1.36352	1		1.37489	1		0.315972	1		1.28316	1		0	5.11449e-09	72.5	8.18207e-06	2	1966.06	2.47174	96.3941	0
High	fHGAcFSDTNcANVcQTEGFTAGk	1	1	1	P84965	N-Term(iTRAQ4plex); C5(Carbamidomethyl); C11(Carbamidomethyl); C15(Carbamidomethyl); K24(iTRAQ4plex)	0	0.542466	1		1.34032	1		0.839852	1		1.607	1		0	1.41776e-13	72.47	7.38942e-07	3	2967.31	-0.250448	60.3824	0
High	iGYSMITDAEEk	4	3	2	I1HC84;P38076	N-Term(iTRAQ4plex); K12(iTRAQ4plex)	0													0	8.45987e-11	72.46	4.25658e-06	2	1644.84	0.553403	67.2318	0
High	gLDVDALYISHIQVNQAQk	5	4	1	F2D558	N-Term(iTRAQ4plex); K19(iTRAQ4plex)	0	1.18214	5	6.11572	0.975266	5	13.0934	1.06337	5	13.9773	0.674924	5	32.6503	0	1.35912e-13	72.46	9.56596e-06	2	2400.32	2.72551	73.131	0
High	dNLTLWTSDTNEDDVDEIk	3	2	1	Q9FXQ9	N-Term(iTRAQ4plex); K19(iTRAQ4plex)	0	0.876251	3	2.1993	0.906365	3	13.0099	1.23375	3	3.2915	1.08345	3	17.5772	0	1.21851e-13	72.44	3.18152e-06	2	2511.2	-0.666925	73.1891	0
High	sILVQMTAASGcR	1	2	1	F2DYM4	N-Term(iTRAQ4plex); C12(Carbamidomethyl)	0	1.87345	1		0.830115	1		0.599189	1		0.760873	1		0	3.15938e-10	72.42	5.1924e-06	2	1537.79	-1.29802	66.7396	0
High	lASSLAAPATPAELR	2	1	1	F2DL45	N-Term(iTRAQ4plex)	0	1.10155	2	2.81387	1.24249	2	0.699215	0.809562	2	22.4555	0.930092	2	40.6252	0	3.71817e-12	72.39	6.07623e-06	2	1611.92	0.930142	64.7132	0
High	iSQLPLASGk	9	1	1	I1IBR3	N-Term(iTRAQ4plex); K10(iTRAQ4plex)	0	1.74227	9	16.1976	1.03245	9	12.1261	0.663632	9	13.0117	0.481154	9	36.301	0	1.43546e-06	72.38	3.57263e-06	2	1301.81	1.68854	59.6248	0
High	iMVAAAPTVkPVTLELGGk	3	5	1	Q8LGQ9	N-Term(iTRAQ4plex); K10(iTRAQ4plex); K19(iTRAQ4plex)	0	0.67224	3	9.17943	1.09349	3	0.0422221	1.08057	3	6.09484	1.29891	3	10.8184	0	1.73833e-12	72.38	1.54063e-06	2	2327.41	-0.115525	70.6772	0
High	tTDVTGNVTNIMNDkDEEAk	2	1	1	I1IB68	N-Term(iTRAQ4plex); K15(iTRAQ4plex); K20(iTRAQ4plex)	0	1.25518	2	7.36633	0.964233	2	25.0841	1.17325	2	23.9017	0.441176	2	8.59383	0	5.86587e-16	72.38	6.03821e-06	3	2627.32	0.287486	69.1845	1
High	lASScDIMGLNYYTSR	1	7	1	Q1XIR9	N-Term(iTRAQ4plex); C5(Carbamidomethyl)	0	1.8993	1		0.630431	1		0.826542	1		0.588264	1		0	1.89526e-09	72.37	2.4336e-06	2	1994.95	1.17093	73.8112	0
High	dILPAGSIDNTTR	12	2	1	H9AXB3	N-Term(iTRAQ4plex)	0	0.233061	5	55.6492	0.35949	6	38.8748	0.622813	10	38.4695	4.05667	12	31.6448	0	1.77097e-06	72.35	6.27798e-06	2	1516.81	-1.16024	58.8902	0
High	iVDQcANGGLDLDWDTVFTk	1	7	2	O64393;Q9SQG8	N-Term(iTRAQ4plex); C5(Carbamidomethyl); K20(iTRAQ4plex)	0													0	1.52224e-13	72.31	4.57948e-06	3	2555.26	-5.33998	85.3149	0
High	yAEVkPALTNMVEAAk	12	3	1	Q4LB13	N-Term(iTRAQ4plex); K5(iTRAQ4plex); K16(iTRAQ4plex)	0	1.35609	12	6.05526	0.93801	12	15.5846	0.942378	12	11.4243	0.869644	11	15.6713	0	4.74645e-15	72.27	6.99948e-06	3	2167.22	2.8879	79.2383	0
High	aWMIDSPDEINQVATISANGEk	1	1	1	F2CZD9	N-Term(iTRAQ4plex); K22(iTRAQ4plex)	0	0.981331	1		1.22212	1		0.849679	1		1.1091	1		0	5.03652e-13	72.27	5.99448e-06	3	2677.34	-0.948625	76.6297	0
High	eVEVDEDPAEVk	2	1	1	F2E2M4	N-Term(iTRAQ4plex); K12(iTRAQ4plex)	0	0.978525	2	8.77947	1.05497	2	7.68179	0.996306	2	13.6327	1.06393	2	0.539274	0	6.03958e-11	72.26	4.0709e-06	2	1646.83	-1.87496	52.6726	0
High	tQQAGHAIQSR	6	4	1	I3NM41	N-Term(iTRAQ4plex)	0	0.244023	6	39.2547	0.639997	6	19.9931	1.71193	6	6.35058	1.45776	6	3.49312	0	1.84122e-09	72.24	5.30466e-06	2	1340.71	-0.840928	34.3928	0
High	vNALYSTPSIYTDAk	2	3	1	F2DJN8	N-Term(iTRAQ4plex); K15(iTRAQ4plex)	0	0.778917	2	6.61947	0.995863	2	0.777805	1.08405	2	4.33044	1.28254	2	11.3745	0	6.77236e-10	72.24	7.21517e-06	2	1931.04	0.620369	66.9172	0
High	iINAGGEcLTFDQLALR	4	2	1	Q5I7L0	N-Term(iTRAQ4plex); C8(Carbamidomethyl)	0	1.49884	4	11.7781	1.06498	4	4.51953	0.894444	4	6.94819	0.640116	4	8.59334	0	6.69664e-12	72.23	8.95523e-06	2	2035.08	1.54641	82.7056	0
High	aFIAGVADDNGYGWAIAk	3	3	2	F2CRK4;I1GXN7	N-Term(iTRAQ4plex); K18(iTRAQ4plex)	0													0	5.22525e-12	72.22	8.19015e-06	2	2127.12	1.71149	79.1215	0
High	tLEAEAAHGTVTR	14	7	2	F2CQL5;I1HDV7	N-Term(iTRAQ4plex)	0													0	1.26873e-11	72.2	5.73938e-06	3	1499.79	0.567662	44.9078	0
High	qAIEEMNGk	4	3	2	Q40052;Q41518	N-Term(iTRAQ4plex); K9(iTRAQ4plex)	0													0	5.60286e-07	72.19	4.57793e-06	2	1307.69	-0.274021	44.3011	0
High	aTSSIFPLQNVYVR	10	4	1	Q7X9K6	N-Term(iTRAQ4plex)	0	1.20261	10	14.0511	1.16421	10	19.0174	0.919535	10	24.434	0.824432	8	24.7831	0	1.18509e-11	72.18	6.51649e-06	2	1738.96	-1.27578	78.1866	0
High	eAEEFAEEDk	4	5	2	I1HWC7;F2CS54	N-Term(iTRAQ4plex); K10(iTRAQ4plex)	0													0	4.95701e-09	72.13	1.92584e-06	2	1484.7	0.386301	49.9185	0
High	qYYQETLNAk	2	3	1	F2E9L2	N-Term(iTRAQ4plex); K10(iTRAQ4plex)	0	1.06038	2	24.1556	0.983245	2	9.18954	0.929981	2	1.76924	1.12685	2	24.9363	0	6.1392e-08	72.12	5.46862e-06	2	1545.81	-1.99118	52.842	0
High	aLDTEGIDSVk	1	3	1	P36183	N-Term(iTRAQ4plex); K11(iTRAQ4plex)	0	0.606373	1		1.68626	1		1.01474	1		0.765249	1		0	1.44961e-10	72.11	1.02704e-05	2	1435.78	-2.32458	56.1197	0
High	gkDITEVIASGR	8	1	1	Q7XYD5	N-Term(iTRAQ4plex); K2(iTRAQ4plex)	0	1.11975	8	6.51312	1.19162	7	7.87743	1.08644	8	7.56759	0.515741	7	37.4055	0	7.51388e-11	72.1	7.4793e-06	2	1533.88	0.0935546	63.2852	1
High	gGPGMPEMLTPTSAIMGAGLGk	2	2	1	F2CW51	N-Term(iTRAQ4plex); K22(iTRAQ4plex)	0	0.729186	2	89.9739	1.25513	2	8.45085	1.05746	2	19.0124	0.87435	2	43.05	0	1.18848e-12	72.1	7.96949e-06	3	2361.22	0.340998	79.9784	0
High	nAEDDDSPTk	3	2	1	F2DG61	N-Term(iTRAQ4plex); K10(iTRAQ4plex)	0	1.22263	3	15.6655	0.981342	3	2.1195	0.840301	3	4.45217	1.08803	3	9.7773	0	2.79933e-08	72.09	1.85714e-06	2	1379.66	2.00771	32.2846	0
High	vNQAIYLLTTGAR	12	3	1	I1HC79	N-Term(iTRAQ4plex)	0	1.39542	12	19.7232	1.22284	11	23.2393	0.703753	11	25.325	0.599692	10	26.8289	0	3.61916e-11	72.07	6.8575e-06	2	1563.9	0.907399	78.2064	0
High	iWcFGPETTGPNMVVDMck	6	6	4	F2CWX1;I1I9Y4;F2DAU4;Q5EI62	N-Term(iTRAQ4plex); C3(Carbamidomethyl); C18(Carbamidomethyl); K19(iTRAQ4plex)	0													0	1.41366e-12	72.05	2.02714e-06	2	2530.18	0.255614	81.7822	0
High	qFSMYILLPEAPGGLSSLAEk	3	3	1	C0LF32	N-Term(iTRAQ4plex); K21(iTRAQ4plex)	0	0.381029	3	70.1856	0.39802	3	16.1799	1.26724	3	22.9991	2.00828	3	24.1665	0	9.53696e-13	72.02	8.61382e-06	2	2539.37	-0.576612	90.0634	0
High	tcPVYENVcVAk	2	2	1	F2CT85	N-Term(iTRAQ4plex); C2(Carbamidomethyl); C9(Carbamidomethyl); K12(iTRAQ4plex)	0	0.6143	2	39.5719	1.16409	2	7.31673	1.10288	2	9.98074	1.22769	2	21.5003	0	1.11573e-09	72.01	5.21861e-06	2	1727.87	-0.426581	55.6443	0
High	gQPEGALYDYEDk	4	1	1	F2CRV8	N-Term(iTRAQ4plex); K13(iTRAQ4plex)	0	0.864114	4	7.5431	1.34768	4	6.97953	0.792974	4	2.41543	1.22582	4	5.4637	0	1.63976e-09	72	3.51759e-06	2	1772.86	0.50714	57.8425	0
High	vSQQDLDDTFQPPFk	3	7	2	I1J2E5;F2E2L0	N-Term(iTRAQ4plex); K15(iTRAQ4plex)	0													0	8.51654e-10	71.99	6.79527e-06	2	2053.06	3.58501	72.1184	0
High	eDFGGGHPDPNLTYAk	14	6	2	F2D7J5;Q8VX48	N-Term(iTRAQ4plex); K16(iTRAQ4plex)	0													0	1.39106e-12	71.98	5.41959e-06	2	2005.99	1.42461	55.2466	0
High	yTEGVPMVTFAk	15	2	2	Q0IJ88;I1IYL7	N-Term(iTRAQ4plex); K12(iTRAQ4plex)	0													0	4.03599e-10	71.97	6.63921e-06	2	1630.88	-0.102786	70.971	0
High	fTDSTVQSDIk	5	2	1	F2D884	N-Term(iTRAQ4plex); K11(iTRAQ4plex)	0	1.78074	5	8.98319	1.101	5	7.67911	0.55371	5	20.9325	0.546683	5	45.6217	0	5.01862e-08	71.93	5.64585e-06	2	1528.81	1.67199	56.0578	0
High	hAADTLGVDLEPLYQR	1	2	2	F2DX84;I1GQW1	N-Term(iTRAQ4plex)	0													0	4.842e-10	71.93	6.61087e-06	2	1942.01	-0.849102	71.1863	0
High	aWMAAQDQPHENLIFPEEVLPR	3	7	1	B3SH57	N-Term(iTRAQ4plex)	0	1.24192	3	13.8106	1.60554	3	2.62781	0.886959	3	16.7938	0.577548	3	13.7164	0	7.32091e-16	71.93	7.79711e-06	3	2735.37	-1.51333	79.8878	0
High	sGGLVNAETGQR	2	5	2	Q334I0;Q334I1	N-Term(iTRAQ4plex)	0													0	7.635e-12	71.92	6.19872e-06	2	1332.7	-0.339494	42.7036	0
High	lVcAQAANANPLYR	4	3	2	F2CXN7;I1HGT7	N-Term(iTRAQ4plex); C3(Carbamidomethyl)	0													0	1.99029e-13	71.92	6.66467e-06	2	1704.9	-0.276958	61.3134	0
High	kADPASEYTVAQYNSPFEFSGR	2	2	1	F2CRQ8	N-Term(iTRAQ4plex); K1(iTRAQ4plex)	0	0.991566	2	46.88	1.27101	2	20.2435	1.03333	2	2.19573	1.26613	1		0	2.30927e-14	71.92	5.53675e-06	3	2752.35	1.81113	78.817	1
High	eQQEQDDEAR	1	2	1	F2DE59	N-Term(iTRAQ4plex)	0	1.34452	1		1.18513	1		0.939989	1		0.47631	1		0	1.78771e-09	71.91	4.1871e-07	2	1391.61	-0.480404	28.4483	0
High	aLcLVETGk	1	3	1	F2DMW8	N-Term(iTRAQ4plex); C3(Carbamidomethyl); K9(iTRAQ4plex)	0	0.920186	1		0.758798	1		0.989524	1		1.55407	1		0	8.31348e-09	71.9	6.64378e-06	2	1278.73	-1.00431	58.8018	0
High	eISDDEDEEEk	1	11	3	Q0Q0I7;F4Y595;C9WWM8	N-Term(iTRAQ4plex); K11(iTRAQ4plex)	0													0	6.07336e-11	71.9	8.55492e-07	2	1625.73	2.45752	41.0489	0
High	sIQSEINIDDVQk	1	2	1	F2D106	N-Term(iTRAQ4plex); K13(iTRAQ4plex)	0	0.981115	1		1.02404	1		1.09692	1		0.937625	1		0	1.33632e-08	71.9	7.78336e-06	2	1776.95	-3.04505	63.3623	0
High	sNLkPVTLELGGk	4	3	1	Q8LST6	N-Term(iTRAQ4plex); K4(iTRAQ4plex); K13(iTRAQ4plex)	0	1.13982	4	1.9244	0.986786	4	9.32175	0.959533	4	2.3104	0.92383	4	5.59067	0	7.49724e-09	71.9	3.08946e-06	2	1788.1	0.180356	60.0506	0
High	gATIVVSGDGR	4	6	2	F2D7J5;Q8VX48	N-Term(iTRAQ4plex)	0													0	4.51392e-09	71.89	5.44894e-06	2	1175.65	0.163189	45.3955	0
High	lTAASITAVckLPIVIDASGDGAYVck	3	19	4	A4GFN8;Q5UHH6;C8CAI4;Q5UHH8	N-Term(iTRAQ4plex); C10(Carbamidomethyl); K11(iTRAQ4plex); C26(Carbamidomethyl); K27(iTRAQ4plex)	0													0	6.33926e-16	71.88	8.3609e-06	3	3225.76	1.79283	82.2851	1
High	nMAVTQFEPADAR	3	2	1	F2DMV0	N-Term(iTRAQ4plex)	0	1.37629	3	32.2717	1.1411	3	14.5866	0.784262	3	5.83521	0.550609	2	82.2546	0	9.53867e-11	71.87	2.86707e-06	2	1593.78	-0.802793	61.1979	0
High	dHIEGFAPEVAWVTk	3	2	1	F2CTR2	N-Term(iTRAQ4plex); K15(iTRAQ4plex)	0	0.825344	3	11.8354	0.929798	2	0.227035	1.23545	3	4.66404	1.37125	3	28.7429	0	3.00453e-10	71.87	7.29771e-06	2	1987.05	0.417284	74.9585	0
High	hLPMYDELSSk	7	1	1	I1IBR3	N-Term(iTRAQ4plex); K11(iTRAQ4plex)	0	1.67721	7	2.54771	1.03114	7	6.10772	0.672408	7	14.0311	0.692919	7	7.9805	0	4.47375e-06	71.86	6.0015e-06	2	1607.84	2.63659	69.9703	0
High	nQADSVVYQTEk	4	5	2	F2D5G5;C7ENF7	N-Term(iTRAQ4plex); K12(iTRAQ4plex)	0													0	2.79018e-12	71.86	6.2035e-06	2	1669.86	0.515121	48.0516	0
High	iSSVNAMSALcEATGANVSEVSYAIGk	4	4	2	F2D0E7;F2CQH5	N-Term(iTRAQ4plex); C11(Carbamidomethyl); K27(iTRAQ4plex)	0													0	6.42225e-16	71.84	8.12403e-06	3	3017.52	2.69655	84.9392	0
High	tPASSGQATTGSk	3	1	1	F2DVR4	N-Term(iTRAQ4plex); K13(iTRAQ4plex)	0	2.31721	3	0.64471	0.91139	3	8.8946	0.485175	3	41.3897	0.409865	3	58.5522	0	4.18364e-05	71.83	7.047e-06	2	1480.79	6.59229	31.6901	0
High	nQVAMNPTNTVFDAkR	8	8	6	B5L808;F2DYT5;F2E4C2;Q9SAU8;I1HIQ7;I1H6X1	N-Term(iTRAQ4plex); K15(iTRAQ4plex)	0													0	2.81987e-12	71.83	8.89405e-06	3	2094.1	-0.87882	65.5769	1
High	iFLEDGHQIGcAQSYAk	2	4	1	F2DLG2	N-Term(iTRAQ4plex); C11(Carbamidomethyl); K17(iTRAQ4plex)	0	1.14153	2	3.76595	0.925942	2	3.03137	1.05458	2	0.707319	0.903375	2	9.46887	0	1.1665e-12	71.82	7.07311e-06	2	2225.13	0.0634312	63.1819	0
High	iQTPTDEVVVPYDTLAPPPEDLDAMk	32	1	1	Q43772	N-Term(iTRAQ4plex); K26(iTRAQ4plex)	0	1.22965	25	27.2543	1.01418	24	20.459	1.03725	25	13.6804	0.745254	23	21.9734	0	4.76228e-15	71.81	9.63712e-06	3	3142.62	1.86377	79.5175	0
High	lGLMScFVk	1	2	1	F2DLP7	N-Term(iTRAQ4plex); C6(Carbamidomethyl); K9(iTRAQ4plex)	0	0.445889	1		1.34122	1		0.811304	1		1.79465	1		0	9.93794e-08	71.8	7.75324e-06	2	1342.75	-0.592936	77.6675	0
High	gALDGGLDIPHSDkR	6	5	1	F2D1P1	N-Term(iTRAQ4plex); K14(iTRAQ4plex)	0	1.22457	6	4.39461	1.25037	6	12.2002	0.870813	6	6.75651	0.723961	6	27.1874	0	8.41639e-12	71.8	8.02412e-06	2	1839	0.745495	54.0097	1
High	vGSSESALLAk	7	3	1	F2DBD4	N-Term(iTRAQ4plex); K11(iTRAQ4plex)	0	1.24721	7	23.9534	1.27091	7	7.07627	0.888526	7	6.73273	0.539144	7	17.9556	0	4.25575e-08	71.78	6.99585e-06	2	1349.79	1.07938	55.4863	0
High	eHAIANGPIVLEMDTYR	3	2	1	D4P3E7	N-Term(iTRAQ4plex)	0	1.60881	3	11.7693	0.787199	3	7.75533	1.0045	3	38.6505	0.796755	2	9.03267	0	9.92995e-13	71.76	7.01481e-06	2	2073.06	2.0442	70.6117	0
High	eAEGIVEYLkk	17	13	3	Q9FE55;B9A8E3;B9A8E2	N-Term(iTRAQ4plex); K10(iTRAQ4plex); K11(iTRAQ4plex)	0													0	1.0408e-10	71.75	6.40273e-06	2	1711	-1.11145	67.3764	1
High	eAYGGGMYAAEEGR	2	1	1	F2DGG4	N-Term(iTRAQ4plex)	0	0.676098	2	39.4098	0.398995	2	35.3782	0.671003	2	7.81848	2.87372	2	3.67882	0	6.06831e-13	71.74	6.06246e-07	2	1604.72	2.11628	52.6605	0
High	yEEMVEFmEk	6	13	5	F2CRF1;Q43470;G5DFC5;Q9FXQ8;Q5XUU8	N-Term(iTRAQ4plex); M8(Oxidation); K10(iTRAQ4plex)	0													0	1.44225e-08	71.73	1.43686e-06	2	1638.76	-0.780919	66.582	0
High	lEDTISFYQTTSPDVAk	1	2	1	D8L9A2	N-Term(iTRAQ4plex); K17(iTRAQ4plex)	0	1.01734	1		0.979181	1		1.07422	1		0.982562	1		0	7.15341e-11	71.72	7.42293e-06	2	2203.13	-1.4645	70.9396	0
High	mTNFYTNFQVDEIGR	2	4	1	B0LXE1	N-Term(iTRAQ4plex); M1(Oxidation)	0	1.32797	2	70.5191	0.868852	2	27.3416	0.814468	2	31.2256	0.827606	2	67.2411	0	1.25906e-09	71.7	2.50489e-06	2	1994.94	0.101144	77.8947	0
High	dMALNcLEAk	3	3	1	F2D9Z5	N-Term(iTRAQ4plex); C6(Carbamidomethyl); K10(iTRAQ4plex)	0	0.825432	3	18.6811	1.13753	3	3.75638	0.939324	3	8.60553	1.12934	3	4.81241	0	2.36056e-09	71.69	5.27883e-06	2	1452.74	-0.913137	61.4302	0
High	sGDELTSLkDYVTR	6	27	7	F4Y594;F4Y593;F4Y590;F4Y592;Q0Q0I7;F4Y595;C9WWM8	N-Term(iTRAQ4plex); K9(iTRAQ4plex)	0													0	7.7657e-11	71.68	8.361e-06	2	1872	0.69569	79.8306	1
High	lIGAPPGYVGHEEGGQLTEQVR	6	15	2	Q334I0;Q334I1	N-Term(iTRAQ4plex)	0													0	2.1037e-14	71.68	8.89417e-06	3	2451.27	-0.430552	62.7205	0
High	vcTNNYccSk	2	4	1	P10969	N-Term(iTRAQ4plex); C2(Carbamidomethyl); C7(Carbamidomethyl); C8(Carbamidomethyl); K10(iTRAQ4plex)	0	0.295484	2	56.7823	0.268339	2	15.3285	0.633348	2	14.4908	3.6704	2	3.40831	0	8.35657e-08	71.66	5.01519e-07	2	1593.7	-0.833101	40.9497	0
High	kYQAFAQTLQQSR	1	4	2	F2EL23;I1H9M9	N-Term(iTRAQ4plex); K1(iTRAQ4plex)	0													0	7.5893e-12	71.65	8.57283e-06	2	1857.02	-0.52317	58.5063	1
High	eQWSPALTISk	3	8	1	I1J348	N-Term(iTRAQ4plex); K11(iTRAQ4plex)	0	1.09759	3	6.82119	1.58991	3	6.82869	0.518021	3	14.0671	1.046	3	11.7742	0	3.83795e-09	71.6	7.86266e-06	2	1547.87	-0.770677	66.0443	0
High	gGGGGYGGGGGyGGGGGYGGQR	4	1	1	Q41518	N-Term(iTRAQ4plex); Y12(iTRAQ4plex)	0	0.723215	4	12.1923	1.00278	4	13.5327	1.22976	4	1.20597	0.961675	4	25.0064	0	2.38883e-16	71.59	1.39379e-06	3	2049.94	-0.654386	46.2829	0
High	gLYPVETISTVGR	8	4	1	F2CX32	N-Term(iTRAQ4plex)	0	1.12187	7	13.822	0.894294	6	23.9498	1.1785	8	22.7897	0.945593	7	45.3388	0	9.54556e-09	71.58	8.05186e-06	2	1535.85	-0.156508	68.2449	0
High	nMDEDEVFSYAk	5	1	1	Q3S861	N-Term(iTRAQ4plex); K12(iTRAQ4plex)	0	0.771014	5	18.6254	1.02777	5	6.73537	1.0903	5	8.49955	1.30652	5	4.21004	0	5.83862e-09	71.57	1.63707e-06	2	1735.8	-2.82099	65.2215	0
High	lVPVATLNk	1	1	1	I1ICD4	N-Term(iTRAQ4plex); K9(iTRAQ4plex)	0	1.10379	1		0.947837	1		1.0701	1		0.905366	1		0	1.06906e-05	71.55	3.31725e-06	2	1242.8	1.0792	61.4453	0
High	iFVGGLPSTLTEDDLR	3	2	1	F2D3D5	N-Term(iTRAQ4plex)	0	1.01582	3	2.41312	1.48584	3	5.64095	0.871726	3	9.90047	0.629724	3	15.2162	0	9.11899e-11	71.55	9.10145e-06	2	1877.01	-0.208329	79.4714	0
High	aSSFLLDDFYR	2	3	2	I1I3A0;F2DIF8	N-Term(iTRAQ4plex)	0													0	5.25655e-09	71.53	3.85987e-06	2	1477.74	-0.641856	82.0708	0
High	gGADQFIEEAER	3	1	1	I1HXE7	N-Term(iTRAQ4plex)	0	0.988385	3	12.8632	0.825948	3	2.60999	1.20775	3	0.450155	0.796423	3	5.01267	0	1.89742e-09	71.52	3.3191e-06	2	1465.7	-0.99751	63.4876	0
High	gTLTDGTVFDSSYER	5	1	1	F2DA67	N-Term(iTRAQ4plex)	0	0.867361	5	4.42564	0.95745	5	6.86065	0.977948	5	3.32016	1.37788	5	5.4232	0	1.7117e-13	71.52	3.73487e-06	2	1791.85	-0.784052	64.8363	0
High	tESFLTWESLESVR	1	2	1	F2D8A6	N-Term(iTRAQ4plex)	0	1.12748	1		0.942849	1		0.89108	1		1.1873	1		0	4.08436e-11	71.52	5.03503e-06	2	1827.92	0.218858	81.941	0
High	dQDGFISAAELR	1	1	1	P04464	N-Term(iTRAQ4plex)	0	1.66246	1		1.10944	1		0.421527	1		1.01195	1		0	6.62014e-08	71.5	4.07423e-06	2	1465.74	-1.58254	66.5762	0
High	dLLGDTDkLTNVALGR	3	5	1	Q7M1Z3	N-Term(iTRAQ4plex); K8(iTRAQ4plex)	0	0.293058	3	2.7485	0.412221	2	158.363	0.372313	3	135.038	4.26514	3	18.5227	0	4.50383e-12	71.5	7.41573e-06	2	1989.12	1.18538	73.6063	1
High	eVEETEYNEFYk	3	2	2	Q43638;F2DY59	N-Term(iTRAQ4plex); K12(iTRAQ4plex)	0													0	3.2481e-13	71.49	2.63608e-06	2	1867.88	-0.559527	61.5284	0
High	gSIDYVGINQYTSYYMk	2	3	1	J3RHG6	N-Term(iTRAQ4plex); K17(iTRAQ4plex)	0	0.882242	2	8.73132	0.897214	2	6.19545	0.792124	2	11.13	1.74991	2	19.2674	0	1.11541e-11	71.49	6.24783e-06	2	2290.14	2.13271	75.7468	0
High	fYVGLTADDk	4	3	1	D3JUT3	N-Term(iTRAQ4plex); K10(iTRAQ4plex)	0	0.174013	3	32.7719	0.137042	4	15.037	0.730705	4	3.03925	3.90695	4	4.27193	0	6.79839e-09	71.47	7.18199e-06	2	1416.76	-0.12797	65.5509	0
High	tMISSSWGAPAAFR	3	25	2	F2DI08;G8CN62	N-Term(iTRAQ4plex)	0													0	1.67962e-09	71.46	5.52663e-06	2	1625.82	-0.991363	73.2467	0
High	lYISNLDYNVSNEDIk	1	3	1	I1IVC3	N-Term(iTRAQ4plex); K16(iTRAQ4plex)	0	1.453	1		1.38723	1		0.449269	1		0.907457	1		0	9.25576e-12	71.45	8.43259e-06	2	2188.14	1.39173	73.6091	0
High	fELTFYALNPELk	1	2	1	I1IGI1	N-Term(iTRAQ4plex); K13(iTRAQ4plex)	0	0.789481	1		1.19691	1		0.894059	1		1.34188	1		0	7.73233e-11	71.44	8.81451e-06	2	1873.04	0.561143	86.7312	0
High	eVAAAGGGVEDk	2	5	2	B8PUQ5;F2D550	N-Term(iTRAQ4plex); K12(iTRAQ4plex)	0													0	2.91773e-08	71.42	7.45986e-06	2	1390.74	1.52775	41.3365	0
High	lLIDNVEELLPVVYTPTVGEAcQk	2	6	1	F2D550	N-Term(iTRAQ4plex); C22(Carbamidomethyl); K24(iTRAQ4plex)	0	1.19844	2	6.66914	0.961701	2	5.80091	0.784402	2	10.8246	1.2321	2	15.4725	0	9.83359e-14	71.42	9.1148e-06	3	2988.63	2.57636	94.9295	0
High	sVLFAAVGTAGQR	4	4	3	F2CXB2;D9IFB7;I1IQG6	N-Term(iTRAQ4plex)	0													0	1.44059e-10	71.4	8.32015e-06	2	1420.8	-0.371999	67.9451	0
High	aVVVHADSDDLGk	3	1	1	F2D1L1	N-Term(iTRAQ4plex); K13(iTRAQ4plex)	0	0.978159	3	4.0937	1.08908	3	11.1336	0.927219	3	8.93452	1.19194	3	8.60406	0	4.40092e-08	71.39	9.44664e-06	2	1613.87	-0.719454	53.4737	0
High	gNVTPDAVLQTVSk	3	3	1	I1GYH7	N-Term(iTRAQ4plex); K14(iTRAQ4plex)	0	0.89722	3	2.55909	0.576308	3	50.9925	1.08364	3	14.5146	1.63765	3	2.69555	0	3.46569e-11	71.39	8.01258e-06	2	1716.97	0.402681	66.6912	0
High	vIPcDFIGVIk	5	21	1	Q1PBI3	N-Term(iTRAQ4plex); C4(Carbamidomethyl); K11(iTRAQ4plex)	0	0.725985	5	16.2073	0.866313	5	22.9408	1.00907	5	4.84831	1.15843	5	18.8325	0	9.24822e-08	71.37	8.23558e-06	2	1548.91	-0.364162	80.1914	0
High	dAALDTAEGAk	3	1	1	Q03967	N-Term(iTRAQ4plex); K11(iTRAQ4plex)	0	1.0195	3	11.4375	0.679587	3	16.1442	0.967131	3	6.58677	1.6827	3	0.155998	0	1.96879e-08	71.35	6.78229e-06	2	1349.71	-0.453549	46.4648	0
High	gLNAAAATPADRk	8	2	2	Q9S877;Q9S876	N-Term(iTRAQ4plex); K13(iTRAQ4plex)	0													0	3.90325e-10	71.33	7.17802e-06	2	1543.88	1.44711	46.0423	1
High	lTLADALVYAcNQGVDk	4	4	1	F2E0T2	N-Term(iTRAQ4plex); C11(Carbamidomethyl); K17(iTRAQ4plex)	0	1.41193	4	12.1358	1.32643	4	12.709	0.39401	3	15.369	1.17864	4	30.2356	0	7.7904e-13	71.33	9.15105e-06	3	2139.14	0.0650639	82.5843	0
High	yVDIGIPANNk	9	4	2	I1GS61;I1H8Z2	N-Term(iTRAQ4plex); K11(iTRAQ4plex)	0													0	2.58934e-09	71.32	7.90295e-06	2	1491.84	-0.0800278	62.7971	0
High	tQIHEIVLVGGSTR	18	2	1	F2CS54	N-Term(iTRAQ4plex)	0	1.01717	18	25.388	1.07159	18	19.0451	1.03205	18	18.7076	0.990603	18	28.1216	0	2.10809e-12	71.32	7.92878e-06	2	1653.94	0.0635189	58.7452	0
High	aFANIcNNGVSEAEMk	1	6	2	B4ESE1;E5AXU4	N-Term(iTRAQ4plex); C6(Carbamidomethyl); K16(iTRAQ4plex)	0													0	1.83706e-09	71.29	3.38074e-06	2	2042.98	-4.66584	61.6945	0
High	eAFDLFDTDNSGTIDAk	2	2	1	I1GS79	N-Term(iTRAQ4plex); K17(iTRAQ4plex)	0	1.56207	2	76.9605	1.32267	2	23.8069	0.968945	1		1.0163	1		0	1.92832e-11	71.27	5.04599e-06	2	2147.04	1.26496	76.1609	0
High	iEDVTPVPTDSTR	13	6	2	I1HXI9;I1GW82	N-Term(iTRAQ4plex)	0													0	1.31069e-10	71.25	6.37785e-06	2	1573.82	-0.715208	54.7466	0
High	dASGTGEGk	1	2	1	F2EFV3	N-Term(iTRAQ4plex); K9(iTRAQ4plex)	0	1.32701	1		0.838022	1		0.732975	1		1.30815	1		0	2.56639e-06	71.24	5.28391e-06	2	1109.57	0.392525	27.3137	0
High	fIPGNNNSYDk	1	5	2	Q24M29;Q9ZTB6	N-Term(iTRAQ4plex); K11(iTRAQ4plex)	0													0	9.40886e-07	71.24	5.24257e-06	2	1556.79	-2.13764	55.2091	0
High	dAGISIccLPIDGSR	1	2	2	P12298;A5GZ74	N-Term(iTRAQ4plex); C7(Carbamidomethyl); C8(Carbamidomethyl)	0													0	1.91912e-10	71.24	4.66758e-06	2	1777.87	1.25281	69.9212	0
High	nQQEAETAITEMTGk	1	2	1	F2D330	N-Term(iTRAQ4plex); K15(iTRAQ4plex)	0	1.21852	1		0.869643	1		0.969821	1		1.01422	1		0	3.91753e-09	71.23	5.6125e-06	2	1938.97	1.65746	66.5551	0
High	gYDPANPGPPPDPER	6	1	1	F2DF14	N-Term(iTRAQ4plex)	0	0.591701	5	8.34419	1.11871	6	8.26288	1.43263	6	11.0057	0.720585	4	29.6527	0	8.72741e-11	71.22	2.19732e-06	2	1722.82	-0.479808	49.6864	0
High	dAGVIAGLNVAR	12	4	2	I1HWC7;F2CS54	N-Term(iTRAQ4plex)	0													0	6.26111e-11	71.17	7.55434e-06	2	1299.75	0.552253	63.9474	0
High	aQVIFLDGEGPANPSk	3	1	1	I1I2C0	N-Term(iTRAQ4plex); K16(iTRAQ4plex)	0	0.765919	3	20.5975	1.13117	3	16.8096	1.11419	3	6.48536	1.01262	3	3.60762	0	2.18378e-10	71.16	9.52785e-06	2	1931.05	1.54293	67.6155	0
High	eAVDDTAGAAk	1	3	1	I1GQU1	N-Term(iTRAQ4plex); K11(iTRAQ4plex)	0	1.03488	1		1.04456	1		1.00142	1		0.998688	1		0	5.14981e-08	71.15	7.02903e-06	2	1335.71	4.58687	37.252	0
High	tAGEEEEAAGEk	2	1	1	Q43638	N-Term(iTRAQ4plex); K12(iTRAQ4plex)	0	0.812819	2	0.0986168	1.0597	2	0.21988	1.33404	2	2.95292	0.722255	2	10.028	0	8.61114e-12	71.15	2.9083e-06	2	1508.73	0.123258	38.1571	0
High	nMAVTQFEAADAR	3	3	2	F2DAT1;I1I6V5	N-Term(iTRAQ4plex)	0													0	6.22385e-13	71.14	5.47236e-06	2	1567.77	0.757084	60.8813	0
High	nVYYGVAPVAQkk	8	2	1	D3JUT3	N-Term(iTRAQ4plex); K12(iTRAQ4plex); K13(iTRAQ4plex)	0	0.278833	8	29.9292	0.33205	8	41.305	1.69732	8	6.71185	1.75778	8	6.49911	0	5.09366e-14	71.14	6.78373e-06	3	1869.09	-0.555643	59.7746	1
High	gLEGGPVTTEDALR	2	1	1	F2DFU6	N-Term(iTRAQ4plex)	0	1.35938	2	24.1371	0.822272	2	9.75159	1.13997	2	12.0281	0.53664	2	24.2827	0	4.12835e-09	71.13	6.95355e-06	2	1558.82	1.08943	59.2998	0
High	gYPGYMYTDLATIYER	4	10	1	G8G3E8	N-Term(iTRAQ4plex)	0	1.04955	4	5.83411	0.791639	4	21.1952	1.06938	4	5.38942	1.21792	4	3.62431	0	2.61379e-12	71.13	2.95641e-06	2	2056.98	1.10524	82.9598	0
High	gFGFVTFASDEAmR	27	4	2	F2CXF8;Q0KIW2	N-Term(iTRAQ4plex); M13(Oxidation)	0													0	2.81932e-09	71.08	1.91448e-06	2	1694.79	-0.938064	79.4097	0
High	qVDPGNVAVYTFGFGk	5	1	1	F2E6I1	N-Term(iTRAQ4plex); K16(iTRAQ4plex)	0	3.02811	5	16.2288	0.542262	5	23.8137	0.449062	4	75.0175	0.329637	4	191.319	0	2.21035e-09	71.08	8.96805e-06	2	1987.06	3.18678	78.0889	0
High	aLPTPGDEQPk	7	3	2	F2CSX2;I1HGD6	N-Term(iTRAQ4plex); K11(iTRAQ4plex)	0													0	1.27874e-06	71.07	8.36342e-06	2	1440.79	0.106567	48.0485	0
High	eVAGFAPYEk	8	7	1	I1HIR0	N-Term(iTRAQ4plex); K10(iTRAQ4plex)	0	1.31484	8	3.32879	1.39059	8	7.532	0.728741	8	18.9567	0.634185	8	26.431	0	2.73746e-07	71.06	7.29373e-06	2	1398.75	0.4383	59.1929	0
High	dGEVVLAPVNPk	12	1	1	F2D224	N-Term(iTRAQ4plex); K12(iTRAQ4plex)	0	1.14579	12	11.3162	1.36401	12	12.8613	0.844706	12	7.55927	0.721588	12	9.42352	0	1.58553e-09	71.06	7.47e-06	2	1525.88	-0.491272	57.2315	0
High	tGPGcSIELMk	2	3	1	F2E0T2	N-Term(iTRAQ4plex); C5(Carbamidomethyl); K11(iTRAQ4plex)	0	1.09336	2	17.7469	0.995408	2	11.9783	0.888343	2	19.354	1.14146	2	12.0136	0	1.6038e-10	71.05	7.63249e-06	2	1480.77	-0.105249	59.9125	0
High	eAAESTMNAYk	4	3	1	Q9FXQ9	N-Term(iTRAQ4plex); K11(iTRAQ4plex)	0	0.95257	4	9.05512	0.924367	4	20.004	1.18707	4	4.84133	0.899875	4	6.71244	0	1.44877e-10	71.05	3.46682e-06	2	1502.74	-2.13967	47.9615	0
High	vVGIDLGTTNSAVAAMEGGkPTIVTNAEGAR	3	1	1	I1HKJ4	N-Term(iTRAQ4plex); K20(iTRAQ4plex)	0	0.862261	3	22.5031	0.557778	3	87.6607	1.50177	3	27.368	0.66831	3	20.3534	0	3.92847e-16	71.05	1.01688e-05	3	3287.76	2.23453	74.3781	0
High	iAGADVPmPYAANLER	3	6	2	I1I900;F2DDZ5	N-Term(iTRAQ4plex); M8(Oxidation)	0													0	2.15594e-09	71.04	7.98458e-06	2	1847.94	-0.477464	71.3053	0
High	aGQGAFGNMcR	2	6	2	F2D4A4;I1GM81	N-Term(iTRAQ4plex); C10(Carbamidomethyl)	0													0	1.66085e-11	71.02	9.64628e-07	2	1312.6	-0.653044	50.4588	0
High	mTTEYENck	4	3	2	Q43831;I1H1D0	N-Term(iTRAQ4plex); C8(Carbamidomethyl); K9(iTRAQ4plex)	0													0	3.85033e-07	71.01	1.27989e-06	2	1463.68	1.38431	45.5902	0
High	lAMQEFmILPTGATSFk	2	2	1	I1I3D1	N-Term(iTRAQ4plex); M7(Oxidation); K17(iTRAQ4plex)	0	1.23925	2	5.07812	0.901248	2	46.3517	0.526859	2	15.9841	1.60524	2	36.6616	0	5.08937e-11	71.01	1.03778e-05	2	2189.16	-0.655046	82.5932	0
High	eDDIIGILDTDDVk	7	3	1	F2DDU3	N-Term(iTRAQ4plex); K14(iTRAQ4plex)	0	1.24292	7	9.58848	1.12938	7	8.6489	0.7444	6	6.46309	0.921649	6	22.4048	0	3.07152e-07	71	8.74953e-06	2	1848.98	4.78049	78.7782	0
High	vAAEETWYGIEQEYTLLQk	7	2	1	G1FFN0	N-Term(iTRAQ4plex); K19(iTRAQ4plex)	0	1.8461	7	86.9507	0.988253	6	34.3329	0.739922	6	25.7811	0.567852	2	55.0832	0	5.65698e-15	71	9.58357e-06	3	2559.32	0.246455	86.7569	0
High	gGAFVEAPVSGSk	2	2	2	F2CZT5;I1IAM3	N-Term(iTRAQ4plex); K13(iTRAQ4plex)	0													0	5.4527e-12	70.99	8.66221e-06	2	1493.82	1.68976	52.3555	0
High	aMEIVYNDEk	2	1	1	I1HNQ9	N-Term(iTRAQ4plex); K10(iTRAQ4plex)	0	1.29656	2	14.088	0.999471	2	5.24039	0.935496	2	9.22077	0.771247	2	23.7546	0	1.40071e-07	70.97	5.47087e-06	2	1499.76	-3.1869	58.1454	0
High	iGGADDVYVADIR	3	1	1	I1GLI4	N-Term(iTRAQ4plex)	0	1.11677	3	6.50583	0.946336	3	1.05068	0.958365	3	12.6028	1.06578	3	1.02224	0	5.55992e-10	70.96	7.59991e-06	2	1507.79	0.112008	65.2994	0
High	eGVQSFQGVLDGk	2	3	1	Q41534	N-Term(iTRAQ4plex); K13(iTRAQ4plex)	0	1.2389	2	5.44123	1.40727	2	4.27765	0.625199	2	8.67641	0.881116	2	8.43025	0	4.241e-12	70.96	9.71233e-06	2	1651.89	1.57279	67.1049	0
High	qYSPSQIGGFVLTk	2	1	1	F2D7B8	N-Term(iTRAQ4plex); K14(iTRAQ4plex)	0	0.939452	2	13.3552	0.913469	2	10.4146	0.803924	2	10.504	1.62987	2	12.5318	0	5.74555e-09	70.96	1.21414e-05	2	1813.01	0.317855	72.8594	0
High	nITFMcADVTSPELk	2	1	1	Q8VYX1	N-Term(iTRAQ4plex); C6(Carbamidomethyl); K15(iTRAQ4plex)	0	1.95653	2	0.234166	0.702086	2	12.1828	0.679548	2	23.3429	0.641613	2	24.4074	0	1.67498e-12	70.96	9.37562e-06	2	2014.03	2.08231	72.1826	0
High	eELYSLVTVAEVPAEGLk	5	2	1	I1I8F1	N-Term(iTRAQ4plex); K18(iTRAQ4plex)	0	1.09057	5	9.51828	1.34449	5	1.28902	0.986299	5	7.64319	0.523237	5	46.2752	0	1.78586e-13	70.95	1.14744e-05	3	2235.24	0.42971	84.0866	0
High	aASGSADFSAk	2	3	1	I1GXL3	N-Term(iTRAQ4plex); K11(iTRAQ4plex)	0	0.955896	2	33.0249	1.26233	2	12.091	0.918898	2	16.2938	0.926616	2	0.754869	0	4.97221e-11	70.94	6.66048e-06	2	1299.68	1.53742	42.1925	0
High	gAPEQIITLcNck	1	5	1	P83970	N-Term(iTRAQ4plex); C10(Carbamidomethyl); C12(Carbamidomethyl); K13(iTRAQ4plex)	0	0.933054	1		1.12177	1		0.903004	1		1.21621	1		0	2.11935e-09	70.94	7.77593e-06	2	1791.93	-1.00172	61.9514	0
High	mYQGAGAEMPGGMDEDAPASAAGGSSGPGPk	1	2	1	F2CT43	N-Term(iTRAQ4plex); K31(iTRAQ4plex)	0	0.625959	1		1.00825	1		1.04494	1		1.56072	1		0	7.20868e-16	70.94	1.07518e-06	3	3139.4	-1.86358	59.5878	0
High	dAATADDDLcAVR	2	1	1	F2DGR3	N-Term(iTRAQ4plex); C10(Carbamidomethyl)	0	0.601366	2	4.96468	0.947917	2	5.69946	1.38079	2	2.61943	1.08977	2	8.19804	0	1.0905e-10	70.93	1.23103e-06	2	1536.71	-0.682922	52.7223	0
High	mELSSLTQTNISLPFITATADGPk	1	2	2	I1HKJ4;Q9SEW1	N-Term(iTRAQ4plex); M1(Oxidation); K24(iTRAQ4plex)	0													0	7.37029e-15	70.93	1.12246e-05	3	2839.51	2.80702	83.6242	0
High	dSVVAGFQWASk	7	7	4	F2CWX1;I1I9Y4;F2DAU4;Q5EI62	N-Term(iTRAQ4plex); K12(iTRAQ4plex)	0													0	2.45171e-11	70.91	8.95301e-06	2	1582.85	0.0202525	70.9237	0
High	vFLQQQcNPVAMQR	5	1	1	D5LMF2	N-Term(iTRAQ4plex); C7(Carbamidomethyl)	0	0.309749	5	45.2601	0.737874	5	4.31973	0.772519	5	9.03268	2.78014	5	10.4113	0	4.6323e-06	70.9	9.29878e-06	2	1862.97	13.3711	71.8471	0
High	sLEGmQSNIQR	1	2	1	F2DVU2	N-Term(iTRAQ4plex); M5(Oxidation)	0	1.51327	1		1.07489	1		0.930575	1		0.391394	1		0	3.64376e-07	70.88	4.97299e-06	2	1422.71	-0.41716	40.876	0
High	aQQPATQLPTVcR	15	38	1	E4W506	N-Term(iTRAQ4plex); C12(Carbamidomethyl)	0	0.206007	14	174.798	0.864933	15	5.45855	1.57674	15	5.02847	1.51226	15	8.19172	0	9.52025e-11	70.88	7.97801e-06	2	1613.85	-0.466371	51.3231	0
High	iEDLSSQLQSQAAEQFk	3	3	2	I1HK18;F2D690	N-Term(iTRAQ4plex); K17(iTRAQ4plex)	0													0	1.25116e-12	70.87	1.14503e-05	2	2210.15	-1.66728	73.55	0
High	lDANENPYGPPPEVAAALGNLk	1	1	1	F2DPM9	N-Term(iTRAQ4plex); K22(iTRAQ4plex)	0	1.20902	1		1.05957	1		0.656322	1		1.32486	1		0	2.5266e-13	70.86	1.24365e-05	3	2538.35	1.61346	81.1761	0
High	aSSGDLDNTDIISQILk	3	1	1	F2DX45	N-Term(iTRAQ4plex); K17(iTRAQ4plex)	0	0.910399	3	33.3769	1.18747	3	6.18832	1.13902	3	10.8351	0.755755	3	26.3096	0	7.96497e-14	70.85	1.36451e-05	2	2078.13	1.69796	81.9406	0
High	sVGTLGEADLk	7	2	1	P12783	N-Term(iTRAQ4plex); K11(iTRAQ4plex)	0	0.93573	7	9.73664	1.12198	7	8.71783	1.03656	7	7.69427	1.08808	7	2.90703	0	1.45691e-09	70.84	1.00875e-05	2	1377.78	-1.10301	56.4344	0
High	iEmPGPPYLAk	28	1	1	Q41540	N-Term(iTRAQ4plex); M3(Oxidation); K11(iTRAQ4plex)	0	0.315525	25	77.8198	0.641095	28	20.0643	1.52802	28	10.6965	1.66098	28	13.2492	0	2.9171e-07	70.84	8.90069e-06	2	1519.84	-0.644504	60.2574	0
High	qPPESQELLSk	1	3	1	F2D720	N-Term(iTRAQ4plex); K11(iTRAQ4plex)	0	0.989211	1		0.995808	1		0.938939	1		1.23571	1		0	2.59791e-06	70.84	8.73174e-06	2	1543.86	1.07061	53.8772	0
High	gVQAIADIVINHR	2	62	1	D3XAW6	N-Term(iTRAQ4plex)	0	2.80228	2	50.3405	0.870088	1		0.875411	1					0	1.09771e-07	70.82	9.06597e-06	3	1549.9	2.56441	76.543	0
High	tSLAVHGADAFPFTDER	6	1	1	F2CYJ8	N-Term(iTRAQ4plex)	0	0.758477	6	8.67477	1.04744	6	13.5924	1.05443	6	18.8903	1.12564	6	7.49	0	1.11131e-13	70.82	6.98369e-06	2	1977.98	0.952547	67.5584	0
High	dIGVcNYTVTk	9	4	1	P23901	N-Term(iTRAQ4plex); C5(Carbamidomethyl); K11(iTRAQ4plex)	0	0.590742	9	48.6864	0.622567	9	48.5936	0.745301	9	20.5716	2.48561	9	26.0065	0	4.02142e-09	70.79	8.51605e-06	2	1557.82	-0.00144814	57.1271	0
High	sAYYGAVEEFSGkDVk	15	9	2	Q9FE55;B9A8E2	N-Term(iTRAQ4plex); K13(iTRAQ4plex); K16(iTRAQ4plex)	0													0	7.21056e-16	70.79	1.04043e-05	3	2182.14	-0.337915	74.2012	1
High	gAcFSDTNcASVcR	2	2	1	P84964	N-Term(iTRAQ4plex); C3(Carbamidomethyl); C9(Carbamidomethyl); C13(Carbamidomethyl)	0	0.499162	2	7.30421	0.687969	2	20.7987	1.24361	2	13.186	1.76158	2	29.9045	0	1.09897e-11	70.78	1.67121e-07	2	1748.72	-1.49903	47.1782	0
High	eESNLVADLADPEQk	3	2	1	F2E2T2	N-Term(iTRAQ4plex); K15(iTRAQ4plex)	0	0.78222	3	9.42133	0.84631	3	16.245	1.22967	3	3.49653	1.23643	3	13.2502	0	1.94716e-12	70.78	7.16112e-06	2	1945.99	-2.62032	69.5394	0
High	fSPNNFAPTIVSGSWDR	4	1	1	F2DSU6	N-Term(iTRAQ4plex)	0	1.41798	4	7.87047	1.18277	4	2.31872	0.743457	4	9.33641	0.75149	3	3.67404	0	3.17071e-13	70.78	6.07901e-06	2	2039.01	1.09687	79.1924	0
High	sAAAGTTEYGk	1	1	1	I1I582	N-Term(iTRAQ4plex); K11(iTRAQ4plex)	0	0.547513	1		0.571959	1		0.812882	1		2.63908	1		0	7.10141e-09	70.74	5.68408e-06	2	1343.7	0.248777	37.9934	0
High	yTINDALDIVQYAEk	1	1	1	I1HJE5	N-Term(iTRAQ4plex); K15(iTRAQ4plex)	0	1.09528	1		0.973276	1		0.95833	1		1.07814	1		0	3.24034e-12	70.72	1.03108e-05	2	2044.08	0.00819147	83.3481	0
High	aVFVDLEPTVIDEVR	12	11	3	A4K4Y1;D5MRD7;A4K4Y7	N-Term(iTRAQ4plex)	0													0	5.89276e-13	70.7	1.07371e-05	2	1846.01	-0.172449	81.6458	0
High	lDPGQSWQLNMPAGTAGAR	2	2	1	F2CVM0	N-Term(iTRAQ4plex)	0	0.583019	2	5.01706	1.05264	2	14.3245	1.25139	2	1.4767	1.19341	2	17.2125	0	1.75898e-10	70.7	6.98784e-06	2	2114.06	-0.0529483	70.9862	0
High	gSPEVQLVAAIPPEGASk	3	2	2	F2CU08;I1IEX1	N-Term(iTRAQ4plex); K18(iTRAQ4plex)	0													0	6.28751e-11	70.69	9.97274e-06	2	2038.14	0.366365	66.2708	0
High	vQQPATQLPIMcR	4	13	1	Q03871	N-Term(iTRAQ4plex); C12(Carbamidomethyl)	0	0.248603	4	63.6526	0.585223	4	8.31481	1.34383	4	5.36266	2.11899	4	6.83458	0	1.05264e-07	70.67	9.17888e-06	2	1685.89	-0.214439	63.1986	0
High	tGITADDVNAAFRk	2	4	1	F2CWJ3	N-Term(iTRAQ4plex); K14(iTRAQ4plex)	0	1.36086	2	0.807419	1.26149	2	1.77243	0.881651	2	1.76236	0.454627	2	3.04787	0	2.86145e-11	70.67	1.05501e-05	3	1766.97	0.676741	67.4613	1
High	nAmMmGADSYETEDEISR	22	8	1	P12299	N-Term(iTRAQ4plex); M3(Oxidation); M5(Oxidation)	0	0.484597	10	71.2159	0.846317	11	9.09326	1.84516	14	18.0665	0.957247	11	22.8937	0	2.50562e-13	70.67	1.71408e-07	3	2225.91	-0.871137	52.8784	0
High	sVTPTASQQNPAER	2	2	1	I1GSA1	N-Term(iTRAQ4plex)	0	1.18235	2	18.4012	0.635578	2	9.55688	1.23773	2	1.87405	0.880955	2	22.1862	0	1.85408e-09	70.65	6.17763e-06	2	1629.83	0.381928	39.2306	0
High	vFNQDLYFk	1	4	1	F2CX32	N-Term(iTRAQ4plex); K9(iTRAQ4plex)	0	1.28134	1		1.2719	1		0.498905	1		1.21843	1		0	8.56945e-07	70.64	8.61253e-06	2	1461.8	-0.184847	71.6521	0
High	dDLFNINAGIVk	2	4	2	F2DK80;I1HPX4	N-Term(iTRAQ4plex); K12(iTRAQ4plex)	0													0	1.39923e-10	70.64	1.03859e-05	2	1606.9	-0.0715018	75.4426	0
High	dSSQDEAGTAAIk	1	1	1	I1HV92	N-Term(iTRAQ4plex); K13(iTRAQ4plex)	0	1.30764	1		1.02757	1		0.855999	1		0.878411	1		0	1.14034e-10	70.63	6.23642e-06	2	1580.8	0.417402	40.8933	0
High	tEVGYSQGAFHDPTYEDVcTGATGHNEVVR	1	1	1	F2E2G1	N-Term(iTRAQ4plex); C19(Carbamidomethyl)	0	1.18045	1		0.818971	1		1.06706	1		0.966455	1		0	2.80694e-16	70.63	1.86401e-06	4	3440.56	1.18865	59.7651	0
High	nVGHEISETDLLQVVQPFGAVAk	1	2	1	D8L9M8	N-Term(iTRAQ4plex); K23(iTRAQ4plex)	0	0.733461	1		1.22657	1		1.25272	1		0.764018	1		0	6.1499e-16	70.62	1.03125e-05	3	2739.5	1.84237	81.0737	0
High	eEAVALALk	2	3	1	I1H0J0	N-Term(iTRAQ4plex); K9(iTRAQ4plex)	0	1.52046	2	7.16269	1.02467	2	8.57774	0.53381	2	23.121	1.11076	2	15.1744	0	1.53496e-08	70.6	8.44835e-06	2	1231.75	3.06431	62.5376	0
High	tEEGVENLFER	1	1	1	I1GLP9	N-Term(iTRAQ4plex)	0	2.10412	1		1.11488	1		0.351773	1		0.487927	1		0	1.56347e-10	70.59	4.62238e-06	2	1466.73	1.08094	68.8875	0
High	fDVGNVVMVTGGR	8	3	1	F2DIR3	N-Term(iTRAQ4plex)	0	1.36884	8	9.03301	1.22447	8	12.4197	0.731566	8	6.58935	0.699576	8	25.677	0	1.44338e-10	70.59	8.55512e-06	2	1494.79	-0.0978807	71.8424	0
High	cPLFVSQEADGQR	19	1	1	P16347	N-Term(iTRAQ4plex); C1(Carbamidomethyl)	0	0.2309	16	54.8599	0.627254	16	20.4413	1.4502	19	7.3815	2.00199	18	11.2399	0	5.86829e-09	70.59	3.89782e-06	2	1650.8	-1.64402	58.7089	0
High	ammVDTTILGLDDAR	1	5	2	Q9M4Z1;P30523	N-Term(iTRAQ4plex); M2(Oxidation); M3(Oxidation)	0													0	1.22485e-07	70.59	5.40806e-06	2	1797.89	2.53593	68.3521	0
High	iTSFLDPDGWk	6	3	2	F2CQP8;I1I0X2	N-Term(iTRAQ4plex); K11(iTRAQ4plex)	0													0	2.62121e-09	70.57	9.62947e-06	2	1566.84	0.829212	83.0435	0
High	lAYGEDSEFIk	2	5	1	F2DLG2	N-Term(iTRAQ4plex); K11(iTRAQ4plex)	0	1.22693	2	14.0869	1.01209	2	3.19166	0.859762	2	9.3187	0.991991	2	15.3875	0	2.23868e-09	70.56	7.79693e-06	2	1559.82	1.43455	64.5911	0
High	aMQENNAELAk	1	1	1	F2DST6	N-Term(iTRAQ4plex); K11(iTRAQ4plex)	0	0.503853	1		0.827232	1		1.79393	1		0.675231	1		0	5.24961e-09	70.52	6.95974e-06	2	1506.78	-0.559796	44.2623	0
High	tLTSLSSVTAYGFDLER	7	4	1	Q4LB13	N-Term(iTRAQ4plex)	0	1.67959	7	8.14351	0.868514	7	18.4091	0.723977	7	9.20252	0.674401	7	31.8617	0	1.59727e-10	70.51	1.78641e-05	2	2004.04	2.14824	81.7732	0
High	wLDALLEEEQR	1	2	1	F2DF27	N-Term(iTRAQ4plex)	0	0.75058	1		1.21459	1		1.19344	1		0.857307	1		0	9.07802e-09	70.5	7.25924e-06	2	1545.8	-1.64424	86.4491	0
High	lcQLLEEYTk	5	2	1	F2DBD4	N-Term(iTRAQ4plex); C2(Carbamidomethyl); K10(iTRAQ4plex)	0	1.47646	5	21.8201	1.27142	5	12.1312	0.699753	5	19.0266	0.615213	5	62.3208	0	2.7522e-09	70.49	9.53604e-06	2	1584.86	0.512967	80.0226	0
High	gSDVVYVTDDDk	3	12	1	G8CN62	N-Term(iTRAQ4plex); K12(iTRAQ4plex)	0	0.556882	3	19.0442	0.704623	3	38.6238	1.4741	3	19.7917	1.24844	3	7.18267	0	4.65415e-11	70.49	5.52509e-06	2	1600.79	-0.620111	51.3057	0
High	eLSETDSIYDSEk	2	2	1	P08823	N-Term(iTRAQ4plex); K13(iTRAQ4plex)	0	1.83633	2	9.71875	0.810733	2	19.3177	0.739442	2	8.32741	0.57948	2	8.67443	0	4.72626e-10	70.47	4.76983e-06	2	1803.87	-1.24048	56.6238	0
High	sGPYGQIFRPDNFVFGQSGAGNNWAk	3	5	2	A5CFY6;I1GW29	N-Term(iTRAQ4plex); K26(iTRAQ4plex)	0													0	1.7711e-16	70.45	1.04041e-05	3	3102.54	0.348922	78.7808	0
High	vFFDMTVGGAPAGR	19	7	2	A7LM55;Q93XQ6	N-Term(iTRAQ4plex)	0													0	2.31747e-09	70.44	8.01989e-06	2	1568.8	0.662539	78.2732	0
High	gEVQEkPLLAcR	8	2	1	Q0Q5D4	N-Term(iTRAQ4plex); K6(iTRAQ4plex); C11(Carbamidomethyl)	0	0.170484	8	146.909	0.457386	8	27.2322	1.4089	8	5.99117	2.4102	8	4.133	0	5.56648e-11	70.44	1.12143e-05	2	1687.94	0.183731	56.2809	0
High	dDPYIYAFDSLk	2	5	2	Q5MCL9;I1GLA2	N-Term(iTRAQ4plex); K12(iTRAQ4plex)	0													0	2.27831e-09	70.42	7.44413e-06	2	1734.88	-0.167932	81.0116	0
High	mLSANPEAPMNIEcLMDEk	3	3	2	F2D6N2;I1HL79	N-Term(iTRAQ4plex); C14(Carbamidomethyl); K19(iTRAQ4plex)	0													0	4.28849e-14	70.42	3.89909e-06	3	2481.17	-0.287572	80.8862	0
High	fQNALEAVk	1	5	1	Q7XYD2	N-Term(iTRAQ4plex); K9(iTRAQ4plex)	0	1.1389	1		1.23464	1		0.684588	1		1.15101	1		0	1.46969e-08	70.41	9.86346e-06	2	1307.76	-0.595377	63.8457	0
High	kEPGQAGDAGATGTGA	7	2	2	F2CT65;E6Y2L2	N-Term(iTRAQ4plex); K1(iTRAQ4plex)	0													0	2.26208e-08	70.39	6.9564e-06	2	1675.85	-0.0613111	33.9915	1
High	iGYDNAAAVAk	3	1	1	I1H5P4	N-Term(iTRAQ4plex); K11(iTRAQ4plex)	0	0.770088	3	18.5768	0.907442	3	3.86845	1.25904	3	3.65219	1.1125	3	1.13265	0	2.23409e-09	70.38	1.14986e-05	2	1380.77	-0.580245	52.2892	0
High	vAIIENSEAAk	1	3	1	F2D7E0	N-Term(iTRAQ4plex); K11(iTRAQ4plex)	0	0.632247	1		0.707366	1		1.49908	1		1.15477	1		0	1.82357e-08	70.38	1.3079e-05	2	1432.82	-0.779693	54.0405	0
High	nPEEIPWGEAGADYVVESTGVFTDkDk	23	6	2	C7C4X1;A3RHT3	N-Term(iTRAQ4plex); K25(iTRAQ4plex); K27(iTRAQ4plex)	0													0	2.35335e-16	70.38	9.87228e-06	3	3385.68	-0.748706	82.7553	1
High	vcGVTSEGETAk	2	4	2	I1HJD1;F2DDM8	N-Term(iTRAQ4plex); C2(Carbamidomethyl); K12(iTRAQ4plex)	0													0	1.6091e-10	70.37	6.84617e-06	2	1525.78	1.00326	42.6549	0
High	aVYSVSFLTAPEQPNHINLVTAGPLNR	2	2	1	F2E785	N-Term(iTRAQ4plex)	0	0.952126	2	11.1193	1.12595	2	14.9956	0.909412	2	11.0792	1.14903	2	17.1355	0	3.29117e-15	70.36	1.86575e-05	3	3052.64	2.12524	79.0593	0
High	aSEDYcLAVR	3	1	1	F2D224	N-Term(iTRAQ4plex); C6(Carbamidomethyl)	0	1.15556	3	1.05028	1.35566	3	9.79123	0.898114	3	6.1209	0.701049	3	1.32961	0	1.98311e-08	70.35	3.515e-06	2	1327.65	1.50866	54.4429	0
High	aEQDAQIGk	1	3	1	I1IV05	N-Term(iTRAQ4plex); K9(iTRAQ4plex)	0	0.935953	1		1.01792	1		0.970977	1		1.2286	1		0	6.28808e-08	70.33	8.14683e-06	2	1247.68	0.171557	38.2345	0
High	aSAPSAGccSGVR	15	2	1	Q2PCB9	N-Term(iTRAQ4plex); C8(Carbamidomethyl); C9(Carbamidomethyl)	0	2.85943	5	9.99413	0.759716	5	76.8629	0.168202	5	83.7701	0.166452	4	185.602	0	8.52821e-10	70.33	3.51732e-06	2	1423.65	-3.12622	36.6942	0
High	mEIAADSLYk	2	2	1	D4P3E7	N-Term(iTRAQ4plex); K10(iTRAQ4plex)	0	1.71939	2	2.01677	0.925354	2	18.3828	0.76585	2	4.73938	0.55746	2	19.0761	0	1.06914e-09	70.33	9.70854e-06	2	1428.77	0.668618	63.762	0
High	gAAADYcTPSAQWPcAPGkR	5	1	1	Q9FRV0	N-Term(iTRAQ4plex); C7(Carbamidomethyl); C15(Carbamidomethyl); K19(iTRAQ4plex)	0	0.562927	5	50.2479	0.632764	5	67.0497	1.06462	5	3.27583	1.72074	5	26.7604	0	7.80756e-16	70.33	4.79634e-06	3	2452.17	-0.095027	64.7915	1
High	vFDkDQDGFISAAELR	15	1	1	P04464	N-Term(iTRAQ4plex); K4(iTRAQ4plex)	0	1.2971	15	5.8848	1.01681	15	10.8915	0.868689	15	11.3865	0.898212	15	13.6951	0	3.23566e-07	70.29	1.11875e-05	2	2099.11	2.39219	68.9859	1
High	fNIVSPGADMSIYFPYTEQQk	10	2	1	Q43223	N-Term(iTRAQ4plex); K21(iTRAQ4plex)	0	0.367356	8	135.21	1.43871	10	30.3946	0.929021	10	16.453	1.47901	10	46.7742	0	1.58958e-14	70.29	9.55049e-06	2	2723.36	-0.143526	83.879	0
High	tcVLVSEEDEk	2	1	1	D8L9K9	N-Term(iTRAQ4plex); C2(Carbamidomethyl); K11(iTRAQ4plex)	0	0.835006	2	9.03263	1.41753	2	27.8945	0.923595	2	3.31693	0.854113	2	55.0658	0	2.5817e-09	70.27	6.34313e-06	2	1596.8	-0.800324	51.2918	0
High	nALENYAYNMR	12	10	7	B5L808;F2DYT5;F2CT43;F2E4C2;Q9SAU8;I1HIQ7;I1H6X1	N-Term(iTRAQ4plex)	0													0	1.0139e-09	70.25	2.42624e-06	2	1502.72	-1.08482	74.2162	0
High	vQQLLQDFFNGk	4	17	10	F2DYT5;F2CT43;F2E4C2;Q9SAU8;I1GLJ6;I1HIQ7;I1H6X1;I1H6Y3;B5L808;F2D884	N-Term(iTRAQ4plex); K12(iTRAQ4plex)	0													0	1.46844e-11	70.24	1.05316e-05	2	1724.96	-0.202006	93.1997	0
High	aEDAPPAAVEEEDEAEAEESER	1	2	1	A3RCV9	N-Term(iTRAQ4plex)	0	1.18252	1		1.22187	1		1.02612	1		0.513741	1		0	1.98363e-12	70.23	5.40599e-07	3	2517.08	-0.834396	57.2635	0
High	fGINTENDATVYR	6	8	2	O04074;Q9XGB3	N-Term(iTRAQ4plex)	0													0	6.12536e-13	70.22	4.99543e-06	2	1643.81	-0.217614	61.248	0
High	tWTDIGDLDEAAAGR	2	1	1	F2DVI5	N-Term(iTRAQ4plex)	0	1.21986	2	8.7271	0.97977	2	2.07395	0.962263	2	9.47434	0.855232	2	33.9371	0	2.76519e-12	70.21	4.1399e-06	2	1734.84	-1.54453	71.767	0
High	fALESFWDGk	8	9	3	F2CYN2;Q4LB13;I1GPV3	N-Term(iTRAQ4plex); K10(iTRAQ4plex)	0													0	3.14942e-09	70.2	7.80229e-06	2	1487.78	0.938864	83.0809	0
High	vQQLLQDFFDGk	3	1	1	I1H6X9	N-Term(iTRAQ4plex); K12(iTRAQ4plex)	0	1.35839	3	2.23535	1.26132	3	3.25675	0.248087	3	4.76868	1.59638	3	7.42002	0	7.61195e-11	70.19	1.37262e-05	2	1725.94	-0.844928	92.5043	0
High	gVDILVATPGR	1	2	1	I1IKL5	N-Term(iTRAQ4plex)	0	0.793708	1		1.08602	1		1.00906	1		1.28011	1		0	7.48605e-09	70.18	7.73277e-06	2	1241.73	-0.113015	64.3731	0
High	vSAANGYIDYDk	1	3	1	F2DET3	N-Term(iTRAQ4plex); K12(iTRAQ4plex)	0	0.682379	1		1.11457	1		1.05703	1		1.32098	1		0	3.53882e-10	70.18	7.2099e-06	2	1603.82	-2.07565	56.8492	0
High	nWPWEDGTNSLAMAk	2	2	1	F2DNL2	N-Term(iTRAQ4plex); K15(iTRAQ4plex)	0	1.10622	2	1.24788	0.970536	2	30.1631	0.905741	2	4.00595	1.10924	2	30.1781	0	8.51503e-07	70.18	7.40657e-06	2	2007.98	-4.28394	77.9481	0
High	nYADPNEVAAVILGGGTGTQLFPLTSTR	4	5	2	P12299;I1HFZ2	N-Term(iTRAQ4plex)	0													0	5.0505e-12	70.16	1.38647e-05	3	3006.56	-2.80199	92.2216	0
High	eVTVVSGLPASTSTER	4	2	1	I1GXY5	N-Term(iTRAQ4plex)	0	0.187313	4	84.0274	1.01086	4	32.9023	1.75302	4	13.7981	0.835068	4	41.347	0	9.8484e-13	70.15	1.26794e-05	2	1776.95	0.0271368	58.4098	0
High	qNAAVALPENFk	3	3	1	Q8LGQ9	N-Term(iTRAQ4plex); K12(iTRAQ4plex)	0	0.62279	3	19.4739	1.13735	3	8.83885	1.12408	3	0.677568	1.22619	3	5.26074	0	4.33367e-10	70.14	1.0225e-05	2	1589.89	-0.417663	61.705	0
High	vVYVADYck	6	3	2	H9U3X2;H9U3X3	N-Term(iTRAQ4plex); C8(Carbamidomethyl); K9(iTRAQ4plex)	0													0	1.20344e-07	70.12	7.75766e-06	2	1404.74	-2.33447	65.0818	0
High	yEEMVEFMEk	10	13	5	F2CRF1;Q43470;G5DFC5;Q9FXQ8;Q5XUU8	N-Term(iTRAQ4plex); K10(iTRAQ4plex)	0													0	2.44982e-10	70.12	2.8696e-06	2	1622.77	-0.461869	79.1335	0
High	gFLTINSQPAVNAEk	5	3	2	A6XMY8;I1GLP9	N-Term(iTRAQ4plex); K15(iTRAQ4plex)	0													0	1.43664e-12	70.11	1.26992e-05	2	1877.04	1.30582	64.9227	0
High	lMEMAESLIk	1	5	1	I1HED3	N-Term(iTRAQ4plex); K10(iTRAQ4plex)	0	0.595151	1		0.827502	1		1.2136	1		1.54696	1		0	1.06418e-06	70.1	9.78703e-06	2	1452.81	1.42404	86.8589	0
High	hAAQIcVLAEDcDQPDYVk	46	3	1	I1GMJ6	N-Term(iTRAQ4plex); C6(Carbamidomethyl); C12(Carbamidomethyl); K19(iTRAQ4plex)	0	1.35871	23	11.2348	1.07585	23	14.0042	0.875766	23	11.4749	0.730843	23	20.8396	0	4.77316e-16	70.1	5.3064e-06	3	2520.21	-0.0794419	69.0175	0
High	dMSAEVVDSNPYSR	2	1	1	I1I9W8	N-Term(iTRAQ4plex)	0	0.380229	2	30.1834	1.08006	2	0.0722731	1.19876	2	13.368	1.5354	2	7.44451	0	3.88311e-13	70.09	2.25283e-06	2	1713.79	-0.177115	57.973	0
High	eQMTPLSDFEDk	3	4	2	F2CWX1;F2DAU4	N-Term(iTRAQ4plex); K12(iTRAQ4plex)	0													0	7.52212e-09	70.08	7.72145e-06	2	1727.84	-0.8199	67.8834	0
High	iENLQSHDNNEIYEk	4	1	1	I1HDY9	N-Term(iTRAQ4plex); K15(iTRAQ4plex)	0	0.800102	4	21.5616	0.983443	4	5.60454	1.35331	4	10.1006	0.773167	4	19.0232	0	1.52542e-14	70.08	8.23196e-06	3	2134.06	-0.287141	60.3693	0
High	gLPFDcEDVDISk	1	1	1	F2DY93	N-Term(iTRAQ4plex); C6(Carbamidomethyl); K13(iTRAQ4plex)	0	1.11957	1		0.993468	1		0.90859	1		1.10302	1		0	1.6301e-09	70.06	6.05082e-06	2	1782.88	0.250565	69.1783	0
High	tLDSHIEEQFSGGR	17	1	1	F2D483	N-Term(iTRAQ4plex)	0	1.14209	17	9.98938	1.03121	17	7.91129	1.04597	17	9.69925	0.689842	17	35.248	0	1.71837e-10	70.05	4.61654e-06	2	1719.84	-2.30608	60.569	0
High	eTAGQAATEk	9	6	1	B9A8E3	N-Term(iTRAQ4plex); K10(iTRAQ4plex)	0	0.340876	9	62.2367	1.10619	9	14.4159	1.02369	9	7.8505	1.8566	9	15.4274	0	7.2869e-08	70.04	8.74905e-06	2	1293.69	-0.579235	33.8998	0
High	fEELcSDLLDR	4	5	3	I1HKJ4;Q9SEW1;C7ENF7	N-Term(iTRAQ4plex); C5(Carbamidomethyl)	0													0	6.14157e-10	70.04	3.93856e-06	2	1540.74	-0.147097	74.1228	0
High	tSLAPGSGVVTk	5	4	3	F2CS40;D4NYD5;I1I0Y4	N-Term(iTRAQ4plex); K12(iTRAQ4plex)	0													0	1.55788e-09	70.03	1.02142e-05	2	1404.83	-0.414234	49.3695	0
High	vIQDPSSSADALR	4	1	1	F2D4I9	N-Term(iTRAQ4plex)	0	0.709205	4	9.25871	0.605351	4	17.9328	1.44024	4	3.54152	1.26786	4	4.88323	0	1.72845e-07	70.03	7.99458e-06	2	1502.79	0.388923	54.5774	0
High	gISMGNAATIPGk	4	1	1	Q2PCB9	N-Term(iTRAQ4plex); K13(iTRAQ4plex)	0	1.9461	4	16.6318	0.770629	4	10.7518	0.581743	4	29.2223	0.72215	4	33.6301	0	2.40192e-11	70.03	1.29949e-05	2	1504.84	2.60237	57.3577	0
High	tIAGNLEGLVk	2	3	1	F2D829	N-Term(iTRAQ4plex); K11(iTRAQ4plex)	0	0.94962	2	12.3735	1.02557	2	0.762556	1.09636	2	3.69735	0.973966	2	11.2356	0	8.20188e-08	70.02	6.34571e-06	2	1402.85	2.72627	71.9444	0
High	gGGGGGGGcFScGESGHFSR	4	3	3	Q75QN9;Q75QN8;Q8LPA7	N-Term(iTRAQ4plex); C9(Carbamidomethyl); C12(Carbamidomethyl)	0													0	3.18047e-14	70	2.15e-07	3	2030.83	-0.339091	51.6618	0
High	lASSIDTDINEASk	2	2	1	F2DN70	N-Term(iTRAQ4plex); K14(iTRAQ4plex)	0	1.00525	2	27.8368	1.06643	2	8.16681	0.979439	2	19.1172	1.01031	2	3.51727	0	5.94655e-10	69.98	1.19348e-05	2	1751.92	-2.10519	63.702	0
High	aQGDADGSLDR	7	2	1	F2CS23	N-Term(iTRAQ4plex)	0	1.26292	7	11.4495	1.17197	7	18.9137	0.831533	7	26.9294	0.710388	7	25.4116	0	8.4014e-08	69.97	2.37636e-06	2	1248.59	0.441761	35.717	0
High	dVGATDPDIxYTNR	58	93	4	Q5PXU9;P93594;Q5PXX5;I7C0A2	N-Term(iTRAQ4plex); X10(F)	0													0	5.81548e-08	69.97	7.92959e-06	2	1727.84	1.61721	64.8718	0
High	iPAPDPPYTEDMPR	3	3	1	F2DEC1	N-Term(iTRAQ4plex)	0	1.42656	3	1.85053	0.973789	3	7.0143	0.836974	3	2.18694	0.844453	3	1.99037	0	9.09279e-09	69.97	5.67406e-06	2	1742.85	0.0626991	64.5	0
High	lLDSHLVPSSTAPESk	3	3	1	Q43470	N-Term(iTRAQ4plex); K16(iTRAQ4plex)	0	0.875583	3	0.770879	0.801459	3	12.3722	1.05096	3	0.549375	1.44693	3	2.38136	0	1.65461e-13	69.96	1.21262e-05	3	1969.08	-1.29196	60.5659	0
High	vPEGFDYELYNR	6	3	2	Q9ZR33;I1GSJ4	N-Term(iTRAQ4plex)	0													0	3.82109e-07	69.94	4.58795e-06	2	1645.8	0.670491	70.8529	0
High	fPYMLLYPNTSDHTGQAEGLTAR	5	3	2	C6K7G3;F2CWD2	N-Term(iTRAQ4plex)	0													0	4.06315e-16	69.93	8.84644e-06	3	2726.34	0.0773233	80.2532	0
High	vFQVEYAGk	2	3	1	F2DYJ0	N-Term(iTRAQ4plex); K9(iTRAQ4plex)	0	1.56897	2	3.75201	0.908305	2	17.6528	0.767932	2	7.76074	0.782339	2	29.052	0	2.05573e-07	69.92	9.87524e-06	2	1328.75	3.03133	60.5046	0
High	sLEGMQSNIQR	2	2	1	F2DVU2	N-Term(iTRAQ4plex)	0	1.4073	2	2.4465	1.14299	2	14.0964	0.966999	2	1.78912	0.376643	2	34.6231	0	5.55116e-10	69.92	6.5801e-06	2	1406.72	-0.218526	51.8277	0
High	gYLVETPDELR	1	1	1	F2CQC3	N-Term(iTRAQ4plex)	0	1.40803	1		1.021	1		0.931073	1		0.612105	1		0	7.94856e-09	69.92	1.38885e-05	2	1435.76	2.09497	65.2184	0
High	sAISSYIEEk	2	2	1	Q8LRU5	N-Term(iTRAQ4plex); K10(iTRAQ4plex)	0	1.696	2	13.5948	0.817318	2	8.54605	0.910512	2	14.9679	0.475143	2	1.44114	0	6.95629e-09	69.91	1.04544e-05	2	1414.77	1.18247	62.0487	0
High	aADEIQDEDPTVAR	2	4	1	I1HAF6	N-Term(iTRAQ4plex)	0	1.00691	2	7.32611	1.18583	2	1.21387	1.07757	2	11.111	0.713317	2	16.7445	0	6.862e-11	69.91	4.28795e-06	2	1673.81	-0.63855	51.1575	0
High	icPAAGVGGDDLDGGVR	1	1	1	F2E8Q1	N-Term(iTRAQ4plex); C2(Carbamidomethyl)	0	1.29545	1		1.15648	1		0.760771	1		0.894189	1		0	3.46322e-09	69.91	7.59579e-06	2	1772.88	1.7933	59.7217	0
High	aTEHVDVTNPATQEVVSR	8	1	1	F2DIQ9	N-Term(iTRAQ4plex)	0	0.92315	8	19.2719	0.993787	8	10.352	1.06187	8	9.71575	1.14972	8	3.86974	0	4.92944e-16	69.91	9.84696e-06	3	2097.07	-0.865621	50.9591	0
High	lAEDVELEHISR	2	2	1	F2EL23	N-Term(iTRAQ4plex)	0	1.37226	2	9.83249	1.16767	2	7.65535	0.765231	2	20.5114	0.741845	2	5.43281	0	3.22069e-11	69.9	8.87195e-06	2	1554.82	-0.990933	60.7007	0
High	gILNDDSSTNSAk	1	2	1	F2DG15	N-Term(iTRAQ4plex); K13(iTRAQ4plex)	0	0.899068	1		0.720371	1		1.21128	1		1.2506	1		0	1.53495e-10	69.9	7.53655e-06	2	1609.82	-2.12398	45.7627	0
High	lVLVGDGGTGk	18	6	2	F2CPS8;I1HG63	N-Term(iTRAQ4plex); K11(iTRAQ4plex)	0													0	9.38606e-07	69.87	1.10045e-05	2	1303.78	0.537937	56.585	0
High	kPFAAIVGGSk	7	7	3	F2CQV1;P12783;Q850M5	N-Term(iTRAQ4plex); K1(iTRAQ4plex); K11(iTRAQ4plex)	0													0	3.14215e-09	69.84	5.44702e-06	2	1506.94	-1.16402	57.6563	0
High	vDDVDGETVGLFGVFDGHGGAR	4	5	1	F2DSC0	N-Term(iTRAQ4plex)	0	1.60003	4	26.8897	0.648336	3	0.999727	0.949936	4	22.8617	1.05274	3	19.6512	0	3.35391e-12	69.84	6.76987e-06	2	2363.15	2.96686	79.8064	0
High	nPLDLLPPSk	16	2	2	I1HYT2;I1GXU5	N-Term(iTRAQ4plex); K10(iTRAQ4plex)	0													0	1.28842e-07	69.83	8.47535e-06	2	1381.83	0.283836	71.1763	0
High	tPNSYILQQFENAANPk	4	2	1	P38076	N-Term(iTRAQ4plex); K17(iTRAQ4plex)	0	1.08281	4	0.824019	1.16462	4	10.6735	0.927523	4	3.72612	0.897222	4	7.15702	0	4.413e-13	69.83	1.34254e-05	2	2223.16	-0.445915	80.0299	0
High	dDYGVWELFLPNNADGSPAIPHGSR	10	13	2	G3CCE7;B9W4U7	N-Term(iTRAQ4plex)	0													0	4.0053e-14	69.8	6.89011e-06	3	2871.38	0.0556981	87.9851	0
High	iTPSWVGFTDGER	7	2	1	F2CS54	N-Term(iTRAQ4plex)	0	0.747414	7	17.1701	1.10232	7	8.04771	1.21818	7	7.26752	0.999966	7	17.3412	0	3.0745e-10	69.77	7.48615e-06	2	1608.81	-0.312161	74.0319	0
High	vMIHQPSGGAQGQATDIAIQAk	5	4	1	F2DGW4	N-Term(iTRAQ4plex); K22(iTRAQ4plex)	0	1.2123	5	15.479	1.09665	5	28.7488	1.02573	5	4.74019	0.795222	4	8.94318	0	5.36889e-16	69.75	1.58517e-05	3	2509.35	0.942125	57.6468	0
High	mADAAAAAGHk	5	4	1	I3NM41	N-Term(iTRAQ4plex); K11(iTRAQ4plex)	0	0.1629	5	33.3832	0.425848	5	23.685	1.89777	5	3.56237	1.46994	5	6.48164	0	1.66303e-10	69.73	7.49157e-06	2	1301.69	0.702773	45.3212	0
High	gWAcLFPEGDSSR	2	1	1	A6XMY8	N-Term(iTRAQ4plex); C4(Carbamidomethyl)	0	1.50367	2	33.487	0.958398	2	2.35787	0.672124	2	55.532	0.876934	2	7.89096	0	6.14564e-11	69.72	2.37851e-06	2	1625.75	-0.00170479	76.2911	0
High	aYLDQPDFMQMLR	7	4	3	F2CVU7;F8RP11;D2E9R6	N-Term(iTRAQ4plex)	0													0	8.87516e-12	69.68	5.05939e-06	2	1771.86	0.130037	85.8884	0
High	lGVSYNQMDGEk	3	1	1	O24396	N-Term(iTRAQ4plex); K12(iTRAQ4plex)	0	0.874449	3	20.2939	1.17083	3	10.3317	1.05142	3	3.3785	0.980678	3	10.3954	0	6.44768e-10	69.67	7.33684e-06	2	1628.82	0.290055	56.1723	0
[truncated: 9,363 more rows]

## Sheet: Table S2-2
Additional file 3: Table S2-2: Complete list of normalized expression values obtained from three experimental series based on three biological replicates.
A2	Sequence	# PSMs	# Proteins	# Protein Groups	Protein Group Accessions	Modifications	ΔCn	114/(114+115+116+117)	114/(114+115+116+117) Count	114/(114+115+116+117) Variability [%]	115/(114+115+116+117)	115/(114+115+116+117) Count	115/(114+115+116+117) Variability [%]	116/(114+115+116+117)	116/(114+115+116+117) Count	116/(114+115+116+117) Variability [%]	117/(114+115+116+117)	117/(114+115+116+117) Count	117/(114+115+116+117) Variability [%]	q-Value	PEP	IonScore	Exp Value	Charge	MH+ [Da]	ΔM [ppm]	RT [min]	# Missed Cleavages
High	dcPQGGGGGGGYGGGGYGGGGGGGR	7	2	2	Q75QN8;Q8LPA7	N-Term(iTRAQ4plex); C2(Carbamidomethyl)	0													0	7.9072e-14	174.59	5.56058e-18	2	2171.9	0.0209358	35.9266	0
High	gGGGGYGGGGGYGGGGGGYGGQGGGGYGGQR	7	1	1	Q41518	N-Term(iTRAQ4plex)	0	0.811034	7	10.4303	1.14566	7	12.2026	1.17222	7	7.6307	1.11437	7	88.1498	0	1.82687e-15	163.86	2.4669e-16	2	2596.11	-0.378956	41.2481	0
High	gGGGGYGGGGGYGGGGGYGGQR	8	1	1	Q41518	N-Term(iTRAQ4plex)	0	0.729151	8	9.06578	0.975729	8	14.5933	1.26698	8	10.0676	1.05659	8	26.5989	0	1.95116e-13	157.71	2.44832e-15	2	1905.85	5.74668	38.8083	0
High	gTIFFTQEGEGPTTVTGSVTGLk	18	1	1	C3VQ50	N-Term(iTRAQ4plex); K23(iTRAQ4plex)	0	0.992705	17	20.1929	1.16604	18	17.2088	0.734278	17	34.1346	1.42365	17	16.196	0	1.07908e-11	143.55	5.65652e-13	2	2615.39	2.85384	67.189	0
High	aFVEVNETGTEAAATTIAk	32	2	1	H9AXB3	N-Term(iTRAQ4plex); K19(iTRAQ4plex)	0	0.666792	28	44.7863	0.497056	27	45.2269	1.36254	32	15.6672	1.80827	31	30.396	0	9.28859e-12	140.46	1.17654e-12	2	2211.17	-0.191434	56.9788	0
High	sGGGGGGGFGGGGGGYGGQR	5	1	1	Q0KIW2	N-Term(iTRAQ4plex)	0	1.45258	5	11.2114	1.18138	5	2.30194	0.556585	5	17.039	0.844713	5	3.32008	0	2.41065e-12	138.13	2.09189e-13	2	1699.77	2.22874	37.6312	0
High	vVPGLLGGSADLASSNMTLLk	10	2	2	I1H1V5;F2DEY7	N-Term(iTRAQ4plex); K21(iTRAQ4plex)	0													0	1.10906e-09	136.88	1.91168e-12	2	2331.32	1.2268	73.4374	0
High	gTIFFTQEGDGPTTVTGSVTGLk	17	3	1	H9NAV6	N-Term(iTRAQ4plex); K23(iTRAQ4plex)	0	1.14881	17	31.8032	1.23464	17	14.099	0.627779	16	54.0042	1.04169	16	36.3494	0	6.45653e-12	134.95	4.11378e-12	2	2601.36	-0.312101	67.4039	0
High	aGGPGGPGGAPAGAGAVPGAPAPR	9	1	1	F2CV88	N-Term(iTRAQ4plex)	0	0.935041	9	24.7266	1.22532	9	11.8164	1.1648	9	9.56973	0.852803	9	64.8874	0	2.56412e-15	134.01	4.70076e-12	2	2011.06	0.119077	44.7901	0
High	gGDGSGGYGGGYGGGGGGGWGGQR	2	1	1	F2DJM5	N-Term(iTRAQ4plex)	0	0.56263	2	43.0781	1.20212	2	18.851	1.15873	2	4.33929	1.13268	2	11.8885	0	1.78715e-12	128.15	6.0478e-13	2	2130.91	0.314208	45.0165	0
High	gGYGGGGGGYGGGGGGYGGGGGGYGGGGGGYGGGGYGGGGGGGR	1	1	1	Q75QN8	N-Term(iTRAQ4plex)	0	0.357222	1		1.09934	1		1.21454	1		1.51437	1		0	5.91056e-14	127.36	3.67308e-13	3	3407.4	2.58661	47.7623	0
High	sINPDEAVAYGASVQAAILSGEGNEk	60	1	1	Q9SAU8	N-Term(iTRAQ4plex); K26(iTRAQ4plex)	0	1.04323	40	33.7274	1.05093	45	33.1546	1.24332	50	45.8627	0.95212	28	50.0916	0	2.027e-09	126.35	3.29649e-11	2	2878.46	-1.19943	75.3387	0
High	aSSLVVNSGTANDADLGPVISR	8	1	1	F2DIQ9	N-Term(iTRAQ4plex)	0	1.09372	8	24.5634	0.703892	7	15.8568	1.37458	8	33.4713	1.0371	6	25.1809	0	1.26051e-09	126.21	3.03592e-11	2	2287.2	1.10903	57.6466	0
High	mVGESTEAVGAGVGGGSSGQk	2	2	1	I1IA06	N-Term(iTRAQ4plex); K21(iTRAQ4plex)	0	0.654635	2	4.47193	0.755359	2	15.006	1.13682	2	35.1868	1.55954	2	37.3689	0	7.8762e-10	125.94	2.48443e-11	2	2153.08	0.783212	45.4302	0
High	dcPQGGGGGGGGGGYGGGGGR	7	1	1	Q8LPA7	N-Term(iTRAQ4plex); C2(Carbamidomethyl)	0	0.666376	7	27.3842	0.945633	7	19.4821	1.36017	7	7.2964	1.17555	7	30.1352	0	4.876e-11	125.83	8.48952e-13	2	1837.78	-0.150338	28.8924	0
High	eEEEGGGGQGGGGGDDPR	6	2	1	F2EBM4	N-Term(iTRAQ4plex)	0	0.450566	3	69.9891	0.155691	4	328.822	1.32756	6	8.5593	2.38042	6	48.7906	0	2.93004e-09	122.01	2.26622e-12	2	1803.75	0.553176	26.9923	0
High	sDLDIVSNAScTTNcLAPLAk	46	9	2	F2D6I8;A5YVV3	N-Term(iTRAQ4plex); C11(Carbamidomethyl); C15(Carbamidomethyl); K21(iTRAQ4plex)	0													0	1.93187e-10	121.5	7.72723e-11	2	2538.28	0.0325462	61.3721	0
High	eYVAQQTcGVGIVGSPVSTEPGNTPR	6	2	1	D2TGC2	N-Term(iTRAQ4plex); C8(Carbamidomethyl)	0	0.429001	4	54.741	0.527265	6	32.971	1.44063	6	37.5184	1.71043	6	26.542	0	3.01359e-08	121.37	6.7183e-11	2	2847.41	0.461522	55.6662	0
High	sSVcDYMVNAAADDEEMk	15	6	2	P32032;J7K291	N-Term(iTRAQ4plex); C4(Carbamidomethyl); K18(iTRAQ4plex)	0													0	2.30053e-11	120.58	5.5124e-12	2	2323.01	0.139488	60.9382	0
High	dcPQGGGGGGGGYGGGGGR	5	2	1	Q75QN9	N-Term(iTRAQ4plex); C2(Carbamidomethyl)	0	0.65242	5	14.0205	1.20816	5	12.447	1.31702	5	4.76119	0.825836	5	12.1282	0	1.41141e-09	120.37	3.306e-12	2	1723.73	-0.460233	29.3789	0
High	fAVAAPAAAASGGAAAAAPk	14	2	1	F2DBD4	N-Term(iTRAQ4plex); K20(iTRAQ4plex)	0	1.08976	14	12.2956	1.1804	14	14.9463	0.877153	14	17.5926	0.783271	14	24.8136	0	1.54783e-09	119.2	1.45053e-10	2	1929.08	-0.995767	50.4159	0
High	tDIIFFcSPNNPTGAAASR	11	2	1	I1GSD1	N-Term(iTRAQ4plex); C7(Carbamidomethyl)	0	1.13133	11	30.0103	1.00854	10	25.7364	0.951439	11	19.4962	1.0286	9	15.6375	0	3.90142e-10	118.94	8.58405e-11	2	2183.07	0.861675	65.4399	0
High	tIAEcLADELINAAk	8	4	1	I1ITW0	N-Term(iTRAQ4plex); C5(Carbamidomethyl); K15(iTRAQ4plex)	0	1.26896	5	5.31442	1.1587	5	7.86253	1.05168	7	22.9389	0.48511	4	9.04478	0	2.05425e-09	118.36	2.02775e-10	2	1920.04	0.747549	84.5509	0
High	lINEPTAAAIAYGLDk	16	21	10	I1HWC7;B5L808;F2D884;F2CS54;F2E4C2;I1H6Y3;Q9SAU8;I1GLJ6;I1HIQ7;I1H6X1	N-Term(iTRAQ4plex); K16(iTRAQ4plex)	0													0	2.03494e-09	118.23	1.78122e-10	2	1948.1	0.68698	68.6546	0
High	iGATEPSQLSIDQNAQGLAR	20	4	2	F2CXT7;C1J958	N-Term(iTRAQ4plex)	0													0	3.0973e-12	118.21	2.17678e-10	2	2213.17	0.891512	55.3253	0
High	mYQGAAPDMGGGMGMDEDMPAGGGGAGPk	3	2	1	Q9SAU8	N-Term(iTRAQ4plex); K29(iTRAQ4plex)	0	0.739634	3	10.9857	1.06073	3	8.95563	1.22351	3	3.56998	0.997331	3	1.13555	0	3.36247e-09	117.99	7.06903e-12	3	3001.29	0.675009	58.2475	0
High	qVGVGGYGYPAMVALNVk	1	5	3	D8L9B5;D8L9A5;I1IQM4	N-Term(iTRAQ4plex); K18(iTRAQ4plex)	0													0	7.876e-08	117.97	2.24141e-10	2	2111.15	-2.27957	68.7387	0
High	tAESSFLVDDAQAGVLk	5	3	2	P11515;F2DER9	N-Term(iTRAQ4plex); K17(iTRAQ4plex)	0													0	6.56827e-10	117.34	2.34501e-10	2	2039.09	1.86862	62.2801	0
High	sLGYGEEDLPLVSYQSVSk	8	1	1	P52894	N-Term(iTRAQ4plex); K19(iTRAQ4plex)	0	0.549123	8	44.2405	1.06691	8	8.40219	1.32967	8	19.2789	1.03441	8	8.97807	0	1.66223e-11	116.94	2.53687e-10	2	2359.23	0.27276	66.3681	0
High	gVTTIIGGGDSVAAVEk	28	101	3	P12782;P12783;F2CZV0	N-Term(iTRAQ4plex); K17(iTRAQ4plex)	0													0	8.21129e-11	116.8	2.85816e-10	2	1862.05	0.466192	56.8537	0
High	iAVITQGADPVVVAEDGk	10	1	1	I1IBR3	N-Term(iTRAQ4plex); K18(iTRAQ4plex)	0	1.48455	10	18.42	1.01677	10	10.0293	0.719781	10	12.4724	0.818514	10	27.8153	0	7.10715e-10	116.52	2.64404e-10	2	2070.17	0.903527	61.1504	0
High	tNANSMVSHIAGk	5	7	3	B2CGM5;F2E9N0;B2CGM6	N-Term(iTRAQ4plex); K13(iTRAQ4plex)	0													0	1.96654e-08	115.83	2.92431e-10	2	1617.86	-0.85417	45.1827	0
High	eAQETcSEDAASGEcAAAWDEVEELSAAASHAR	2	1	1	F2E6Q1	N-Term(iTRAQ4plex); C6(Carbamidomethyl); C15(Carbamidomethyl)	0				1.17381	1		2.0012	2	23.492	2.59671	1		0	3.04131e-09	115.31	1.60471e-11	3	3652.55	0.0380504	75.3973	0
High	qIGVLGWGSQGPAQAQNLR	16	3	2	F2DCS7;I1HG69	N-Term(iTRAQ4plex)	0													0	7.33537e-09	115.17	4.1949e-10	2	2124.14	-0.474007	64.3878	0
High	lALESNSDEPDTIEYcNLGcR	18	6	2	P32032;J7K291	N-Term(iTRAQ4plex); C16(Carbamidomethyl); C20(Carbamidomethyl)	0													0	4.58731e-11	115.1	5.36166e-11	2	2600.17	0.21191	60.4436	0
High	aGEGAFGVPLFQAQSDAR	27	1	1	Q0Q5D9	N-Term(iTRAQ4plex)	0	0.671881	21	105.527	0.838483	23	78.228	1.3732	22	28.0755	1.3914	20	47.3239	0	9.27167e-10	114.84	2.83146e-10	2	1965	1.26498	71.3059	0
High	aAVPSGASTGVYEALELR	170	7	4	F2CR08;F2D4W3;I1I3D1;I1H7F9	N-Term(iTRAQ4plex)	0													0	6.09909e-10	114.77	4.51126e-10	2	1935.03	0.372722	74.5739	0
High	cYPTVSDEYLAAVAk	11	1	1	Q945R5	N-Term(iTRAQ4plex); C1(Carbamidomethyl); K15(iTRAQ4plex)	0	0.869182	11	14.5827	1.05591	11	8.59576	1.09738	11	9.27317	1.03908	11	6.38801	0	7.6112e-09	114.67	3.14068e-10	2	1975.01	-0.463462	62.7078	0
High	qEVQGGQYGSETGGSQQQGGGYHGVTVGR	9	2	2	Q0Q5D9;Q6UJY8	N-Term(iTRAQ4plex)	0													0	2.39932e-14	114.29	1.5026e-10	3	3052.42	0.202339	42.3141	0
High	gGAGDGEGAGSESPPSGAR	2	2	2	C7AE89;C7AE90	N-Term(iTRAQ4plex)	0													0	1.42217e-10	114.09	7.15544e-11	2	1759.8	0.0580111	30.6731	0
High	gSTGVAGLADSGLALPAQVASAQk	2	4	2	A7UME2;Q53IQ3	N-Term(iTRAQ4plex); K24(iTRAQ4plex)	0													0	1.04536e-09	114.07	4.87719e-10	2	2457.35	-0.581901	65.7923	0
High	yYGGNEVIDEVEELcR	10	2	1	F2CRV8	N-Term(iTRAQ4plex); C15(Carbamidomethyl)	0	0.504549	10	17.2953	0.995968	10	7.60367	1.44609	10	8.16758	1.02112	10	9.80293	0	3.44122e-09	114	8.30053e-11	2	2088.96	-0.895703	77.5129	0
High	lAAALPDGGVLLLENVR	66	6	2	P12783;F2CZV0	N-Term(iTRAQ4plex)	0													0	1.96244e-08	113.76	3.43734e-10	2	1865.1	0.294837	82.9836	0
High	mFYGPGGPYALFAGk	3	4	1	A0MAU9	N-Term(iTRAQ4plex); K15(iTRAQ4plex)	0	0.977416	3	5.65321	1.38864	3	39.1485	0.801772	3	6.28406	1.04564	2	13.4925	0	1.89647e-06	113.65	4.47485e-10	2	1863.97	-0.533919	74.6877	0
High	gAIPALPTTATALELISk	5	1	1	F2EHX7	N-Term(iTRAQ4plex); K18(iTRAQ4plex)	0	1.05641	4	13.9983	1.59824	5	16.1162	0.945339	5	11.7751	0.515361	3	76.9502	0	1.95807e-08	113.14	2.606e-10	2	2055.23	0.271176	76.9255	0
High	iEEELGDAAVYAGLk	11	1	1	F2D4W3	N-Term(iTRAQ4plex); K15(iTRAQ4plex)	0	0.966709	11	7.97691	1.14294	11	9.37786	1.00972	11	15.3707	0.884655	11	26.8411	0	4.69749e-09	112.94	6.25544e-10	2	1866.01	1.63437	71.2433	0
High	mVAEDMYVMSAEGk	1	1	1	F2CUI9	N-Term(iTRAQ4plex); K14(iTRAQ4plex)	0	1.21608	1		1.02364	1		0.983639	1		0.770241	1		0	1.3475e-07	112.89	1.6141e-10	2	1848.87	-2.12453	62.4594	0
High	eccQQLADISEWcR	10	7	1	Q5UHH8	N-Term(iTRAQ4plex); C2(Carbamidomethyl); C3(Carbamidomethyl); C13(Carbamidomethyl)	0	0.375974	10	62.7308	0.691214	10	42.5588	1.25344	10	12.7362	1.81732	10	16.8256	0	1.11222e-08	112.86	2.7692e-11	2	1998.86	-1.20738	61.9483	0
High	qQPGQGQQIGQGQQLGQGR	2	10	1	Q03871	N-Term(iTRAQ4plex)	0	0.387881	2	139.04	1.03359	2	6.86669	1.24566	2	12.7556	1.33787	2	19.9391	0	2.72422e-08	112.77	5.47205e-10	2	2137.1	-0.355029	38.6056	0
High	yNPDTLDESVLWTESR	10	1	1	F2E8I0	N-Term(iTRAQ4plex)	0	1.56917	10	17.6892	0.837932	9	25.8861	0.885644	9	9.28277	0.827584	8	13.4809	0	4.45091e-09	112.68	2.63281e-10	2	2069	1.52822	67.3389	0
High	lAYGGAQEYFGITPDVTTLGk	1	2	1	I1I8X4	N-Term(iTRAQ4plex); K21(iTRAQ4plex)	0	1.50264	1		0.849143	1		1.1049	1		0.374187	1		0	7.19198e-08	112.61	7.72796e-10	2	2489.32	2.16195	71.1721	0
High	lVLESNSDEPDTMEYcNLGcR	11	15	1	B8YLY9	N-Term(iTRAQ4plex); C16(Carbamidomethyl); C20(Carbamidomethyl)	0	0.494973	6	61.0735	0.663832	8	31.5825	1.4375	11	3.60857	1.89617	11	39.7196	0	6.02615e-11	112.4	5.7544e-11	2	2646.16	0.693334	60.8733	0
High	mSLGLPVAATVNcADNTGAk	4	3	2	I1IDU1;F2ECY1	N-Term(iTRAQ4plex); C13(Carbamidomethyl); K20(iTRAQ4plex)	0													0	8.07376e-10	112.19	7.56446e-10	2	2278.18	1.74823	62.0737	0
High	fLAANYDVTTALEGk	2	12	1	E3W159	N-Term(iTRAQ4plex); K15(iTRAQ4plex)	0	0.270035	2	6.51828	1.11907	2	13.8656	1.46581	2	7.5116	1.173	2	1.23052	0	3.53616e-08	112.12	7.11657e-10	2	1901.02	-0.888878	68.2974	0
High	lAPILDEAAATLQSEEDVVIAk	241	19	5	F2D284;Q9FE55;B9A8E3;B9A8E2;B9A8E4	N-Term(iTRAQ4plex); K22(iTRAQ4plex)	0													0	2.1565e-10	112.09	9.85427e-10	2	2584.44	2.14692	90.9382	0
High	lNPLVSSLSLYDIAATPGVAADVSHINTR	5	1	1	F2CQR0	N-Term(iTRAQ4plex)	0	1.72086	3	34.8129	0.950912	4	32.6592	0.470018	3	0.503224	1.01664	3	3.36694	0	2.69688e-12	111.93	8.89999e-10	3	3138.69	0.842629	81.0608	0
High	vEIESLFDGTDFSEPLTR	35	4	2	I1HWC7;F2CS54	N-Term(iTRAQ4plex)	0													0	2.03424e-09	110.6	7.06351e-10	2	2199.09	0.307272	85.7519	0
High	wcScNIFSTQDHAAAAIAR	2	2	2	F2CZE7;Q4LB20	N-Term(iTRAQ4plex); C2(Carbamidomethyl); C4(Carbamidomethyl)	0													0	2.16501e-08	110.58	3.04932e-10	2	2323.09	2.53097	62.178	0
High	sIVPAISGGNSETAAFANAR	11	1	1	F2DGA8	N-Term(iTRAQ4plex)	0	0.546261	10	58.0111	0.650979	9	55.6394	1.32551	11	16.0256	1.92295	11	42.5637	0	1.77221e-08	110.29	1.21977e-09	2	2077.08	0.279924	59.3962	0
High	vLQNDIDLLNPPAELEk	13	1	1	Q96564	N-Term(iTRAQ4plex); K17(iTRAQ4plex)	0	1.14242	13	21.3007	1.13077	13	6.08894	1.06511	13	7.26137	0.60805	12	22.1824	0	2.09213e-09	110.12	1.17751e-09	2	2209.23	0.807011	70.8331	0
High	tFVEVNETGTEAAAATIAk	15	1	1	Q9ST57	N-Term(iTRAQ4plex); K19(iTRAQ4plex)	0	0.603651	10	43.6785	0.692065	9	45.0346	1.27402	10	21.8626	1.74497	10	33.6168	0	8.68001e-11	110.07	1.31169e-09	2	2211.18	1.13351	59.0284	0
High	qEVQGGQYGSETGGGQQQGGGYHGVTVGR	13	2	1	Q0Q5D4	N-Term(iTRAQ4plex)	0	0.496156	11	45.4641	0.684279	13	20.1802	1.45692	13	15.3236	1.74101	13	16.0733	0	7.29736e-15	110.07	4.25585e-10	3	3022.41	0.547953	43.087	0
High	nAMMMGADSYETEDEISR	31	8	1	P12299	N-Term(iTRAQ4plex)	0	0.555132	27	38.9626	0.894658	30	17.6258	1.51065	31	14.9966	1.10693	28	20.2274	0	6.96636e-10	109.76	4.49147e-11	2	2193.92	1.1914	57.3404	0
High	iEDLSSQLQSQAAEQFk	3	3	2	I1HK18;F2D690	N-Term(iTRAQ4plex); K17(iTRAQ4plex)	0													0	5.36172e-10	109.6	1.58112e-09	2	2210.16	0.541988	65.8567	0
High	vGAAMPSLDFDTAVFNk	13	2	1	F2DCS7	N-Term(iTRAQ4plex); K17(iTRAQ4plex)	0	0.950651	11	28.141	1.41325	12	14.6249	0.904475	12	27.8051	1.12499	10	26.6061	0	3.76301e-10	109.15	1.3749e-09	2	2071.08	0.526025	72.812	0
High	vAAASDLAAVQSSFk	1	1	1	F2DNY3	N-Term(iTRAQ4plex); K15(iTRAQ4plex)	0	1.24234	1		1.21973	1		0.720087	1		0.931674	1		0	3.45697e-06	108.94	1.49535e-09	2	1752.98	3.73123	62.3984	0
High	tGPYcYAGMGLPINPLEGcR	24	1	1	C7C4X0	N-Term(iTRAQ4plex); C5(Carbamidomethyl); C19(Carbamidomethyl)	0	0.160897	12	118.873	0.652513	18	30.5077	1.48009	23	18.3931	2.24285	23	16.1831	0	7.22949e-10	108.72	5.46505e-10	2	2370.12	0.950797	74.614	0
High	sVDDLILSVGSGGGGAPAAAAAAPAAGGAAAAEEkk	2	2	1	I1I0I0	N-Term(iTRAQ4plex); K35(iTRAQ4plex); K36(iTRAQ4plex)	0	0.804658	2	4.5114	0.917394	2	8.52774	1.46454	2	4.00066	0.663741	2	22.6927	0	1.96141e-12	108.43	2.35851e-09	3	3510.88	0.231915	65.6083	1
High	gAVVScADILALAAR	87	1	1	Q8LK23	N-Term(iTRAQ4plex); C6(Carbamidomethyl)	0	0.418708	32	55.1647	0.530959	47	46.901	1.5308	80	24.1485	2.15205	79	20.9016	0	1.92473e-07	108.17	1.58654e-09	2	1630.91	-0.668986	110.228	0
High	eGVVYGAGIGPGVYDIHSPR	6	4	2	Q4LB13;I1IG93	N-Term(iTRAQ4plex)	0													0	1.25742e-10	108.15	1.66123e-09	3	2187.13	0.363065	59.4907	0
High	iINEPTAAALSYGTNNk	2	4	3	F2D7B8;F2D0D8;I1HAK6	N-Term(iTRAQ4plex); K17(iTRAQ4plex)	0													0	1.83581e-08	107.96	2.1594e-09	2	2065.12	2.07932	57.5791	0
High	eLVNAPANVLTPAVLAEEASk	9	2	1	F2E0T2	N-Term(iTRAQ4plex); K21(iTRAQ4plex)	0	1.20246	9	37.1859	1.13671	9	14.7539	0.95554	9	3.14829	0.793579	8	61.9097	0	6.97801e-08	107.92	1.89122e-09	2	2424.36	-0.0936838	71.6939	0
High	lVPFNPAYEDASVLWTESk	9	1	1	F2D224	N-Term(iTRAQ4plex); K19(iTRAQ4plex)	0	1.05508	9	25.8141	1.53719	9	15.1675	0.908956	7	21.1965	0.650592	7	5.86808	0	1.81345e-09	107.9	2.16836e-09	2	2454.28	2.19307	78.0236	0
High	sSNLASSSQGAAGESSk	4	1	1	F2DNZ2	N-Term(iTRAQ4plex); K17(iTRAQ4plex)	0	0.788289	4	19.0512	0.946259	4	11.518	1.15127	4	14.1509	1.10597	4	7.83769	0	4.05215e-11	107.78	1.02619e-09	2	1855.92	-2.36554	32.488	0
High	yTSDVNIVSNAScTTNcLAPLAk	14	9	1	C7C4X1	N-Term(iTRAQ4plex); C13(Carbamidomethyl); C17(Carbamidomethyl); K23(iTRAQ4plex)	0	0.911022	14	20.5532	0.875045	13	13.2864	0.880009	13	27.2853	1.50413	13	22.7565	0	8.49082e-11	107.55	1.86252e-09	2	2787.39	1.78071	62.7486	0
High	eADVDGDGQINYDEFVk	5	4	2	P94058;I1HSN7	N-Term(iTRAQ4plex); K17(iTRAQ4plex)	0													0	3.89717e-10	107.52	7.70882e-10	2	2202.05	0.923176	59.9078	0
High	eADVDGDGQINYEEFVk	12	6	2	F2CS21;P04464	N-Term(iTRAQ4plex); K17(iTRAQ4plex)	0													0	2.57299e-10	107.36	1.05234e-09	2	2216.06	0.906056	61.2971	0
High	tITLEVESSDTIDNVk	45	32	4	F2CYA6;P0CG86;I1IT17;F2D1A7	N-Term(iTRAQ4plex); K16(iTRAQ4plex)	0													0	6.54918e-09	107.28	2.79293e-09	2	2052.1	-0.0482425	60.5021	0
High	iFNVLGEPVDNLGPVDSSATFPIHR	8	64	1	P20858	N-Term(iTRAQ4plex)	0	1.56351	3	63.6642	0.958469	2	60.8413	1.27778	3	24.5149	0.801668	1		0	3.56097e-09	107.14	3.22929e-09	3	2838.49	-0.611761	74.8245	0
High	eEAAAAEEAAAAPEAVLTLHADNFDDAIAk	52	1	1	Q9S8F6	N-Term(iTRAQ4plex); K30(iTRAQ4plex)	0	0.534285	7	60.1794	2.12193	17	38.7971	1.46061	16	59.5249	1.44524	12	57.4903	0	9.52924e-13	106.74	2.43188e-09	3	3312.65	0.844171	72.5785	0
High	gLPYEYAEEDLMAGk	4	2	1	Q8RW04	N-Term(iTRAQ4plex); K15(iTRAQ4plex)	0	1.00472	4	33.0467	0.730978	4	12.5255	0.881375	4	43.5013	1.38849	4	34.4608	0	3.05817e-08	106.69	1.41538e-09	2	1973.98	1.01933	69.0994	0
High	vTFTAEDAEDSAPSSAFVk	3	2	1	Q06IA3	N-Term(iTRAQ4plex); K19(iTRAQ4plex)	0	1.04833	3	8.22398	0.885251	3	21.4611	0.734598	3	39.2075	0.963188	3	76.7527	0	6.45102e-10	106.53	1.85758e-09	2	2260.12	-1.42872	59.0478	0
High	eVLQFSNAcGAIcTTk	3	1	1	F2EHX7	N-Term(iTRAQ4plex); C9(Carbamidomethyl); C13(Carbamidomethyl); K16(iTRAQ4plex)	0	0.964392	3	13.9657	1.2403	3	19.7968	0.856973	3	13.7065	0.770381	3	36.8372	0	6.4102e-10	106.43	1.87013e-09	2	2087.05	0.188567	57.907	0
High	nAmMMGADSYETEDEISR	17	8	1	P12299	N-Term(iTRAQ4plex); M3(Oxidation)	0	0.517132	14	51.8415	0.86243	14	10.4781	1.58269	14	17.7336	0.962248	14	12.4839	0	4.11755e-08	106.25	8.41838e-11	2	2209.92	1.71617	50.8321	0
High	eVGADAVAHGcTGk	3	1	1	I1IGI1	N-Term(iTRAQ4plex); C11(Carbamidomethyl); K14(iTRAQ4plex)	0	0.823659	3	18.7432	1.14588	3	6.0638	0.989627	3	1.33021	1.10611	3	0.947274	0	6.29116e-08	105.93	1.80859e-09	2	1659.84	0.226661	35.8053	0
High	tLPTMcNVNVPLYR	3	23	2	Q0Q2J0;Q8W3X1	N-Term(iTRAQ4plex); C6(Carbamidomethyl)	0													0	7.52246e-08	105.9	2.56783e-09	2	1821.95	-0.360877	65.3909	0
[truncated: 10,995 more rows]

## Sheet: Table S2-3
Additional file 3: Table S2-3: Complete list of normalized expression values obtained from three experimental series based on three biological replicates.
[truncated: 10,060 more rows]
