# Supplementary material for: iTRAQ-based quantitative proteome and phosphoprotein characterization reveals the central metabolism changes involved in wheat grain development
Source: BMC Genomics. 2014 Nov 27;15(1):1029. doi: 10.1186/1471-2164-15-1029 (PMC4301063; doi:10.1186/1471-2164-15-1029)
Supplement: Supplementary file 5 — Additional file 5: Table S3-A: The detail information of 421 DEPs identified by iTRAQ in wheat grain development stages; Table S3-B: All KOG of DEPs; Table S3-C: The information of the representative phosphorylated proteins; Table S3-D: Primers of DEPs encoding genes for qRT-PCR. Table S3-E: KOG of DEPs interacted with chaperones; Table S3-F: Primers of DEPs encoding genes for qRT-PCR. (XLS 266 KB) [file 12864_2014_6842_MOESM5_ESM.xls]

## Sheet: S3-A
Additional file 5: Table S3-A: 421 Differentially expressed proteins identified by iTRAQ in wheat grains during different development stages.
Uniprot ID	Protein name and function	Species	Subcellular localization	Mr(kDa)	PI	coverage	proteins	unique peptides	peptides	114/REF	115/REF	116/REF	117/REF	ANOVA p value
	1.Metabolic process (138)
	Carbohydrate metabolism (66)
B6VCM0	chloroplast putative AGPase large subunit precursor	T.urartu	Cp	21.1527	6.20166	47.87	7	1	8	0.546729	1.00112	1.20697	1.38872	0.000802817
P12299	AGPase large subunit, chloroplastic/amyloplastic	T.aestivum	Cp	57.7718	6.55127	60.73	18	26	33	0.497622	1.0142	1.41536	1.10929	0.00361551
Q9M4Z1	small subunit ADP glucose pyrophosphorylase	T.aestivum	Cp	52.0284	5.8335	60.04	16	2	25	0.350174	0.715884	1.602	1.39431	8.67779e-05
Q5XXD1	small subunit ADP glucose pyrophosphorylase	T.aestivum	Cp	54.3376	5.96045	26.1	4	6	10	1.61468	0.769632	0.814103	0.803617	4.67697e-06
P30523	small subunit ADP glucose pyrophosphorylase	T.aestivum	Cp	52.1145	5.84619	52.01	8	1	23	0.372055	0.868628	1.50137	1.19618	0.000181775
O04074	Starch branching enzyme 1	T.aestivum	Un	93.5176	6.75635	30.72	6	7	19	0.493477	0.73172	1.32692	1.73006	3.26774e-09
Q9XGB3	Starch branching enzyme I	T.aestivum	Un	91.4684	6.66846	24.44	10	5	17	0.462736	0.637818	1.39916	1.67263	0.000368065
B9W4U7	Starch branching enzyme IIa	T.aestivum	M	92.9477	5.8208	28.92	10	2	17	0.582688	0.999649	1.69169	1.13793	0.0080964
Q9ZTB6	Starch branching enzyme Iib	H.vulgare	Un	93.5434	6.12549	10.98	8	1	7	0.772061	0.959784	1.55499	0.955498	0.0131138
Q2WGB1	Starch synthase II-D	T.aestivum	Un	86.8905	6.62451	6.38	7	3	4	0.420556	1.23046	1.39777	0.86844	0.000160639
Q5PXX5	Beta-amylase (Fragment)	Ae. comosa	Un	22.98	5.17	55.94	61	1	8	1.563	1.311	0.715	0.483	0.000159
F2DY58	Beta-amylase (Fragment)	H.vulgare	M	67.19	5.3	3.48	2	1	2	0.496	0.645	1.421	1.57	0.000146
Q5PXU6	Beta-amylase (Fragment)	S.montanum	Un	23.09	5.17	44.12	8	1	6	0.569	0.951	1.215	1.665	0.0119
Q5PXU9	Beta-amylase (Fragment)	S.strictum	Un	25.16	5.6	47.06	69	1	8	1.458	1.012	0.868	0.6	0.00543
A9XG56	Beta-amylase 1 (Fragment)	T.urartu	Un	9.65	6.54	35.71	3	2	3	0.476	0.884	0.662	2.652	0.00327
I1GTP9	Beta-amylase	B.distachyon	Un	49.72	5.44	28.18	11	1	8	0.383	0.742	1.166	2.026	0.00232
P82993	Beta-amylase	H.vulgare	Un	59.6	6.01	28.97	18	4	12	0.47	0.731	1.193	1.917	9.28e-08
P93594	Beta-amylase	T.aestivum	Un	56.58	5.43	60.44	136	1	23	1.312	1.048	0.949	0.604	0.000682
Q7X9M2	Beta amylase (Fragment)	T.aestivum	Un	30.87	8.41	57.25	6	3	12	0.346	0.624	1.349	1.896	2.23e-07
A7Y325	Endosperm-specific beta-amylase (Fragment)	S.cereale	Un	10.2	7.43	61.36	3	1	5	0.23	0.531	1.493	1.899	1.11e-08
I1GS62	Sucrose synthase	B.distachyon	M	89.3643	6.50732	20.64	2	2	17	0.554439	1.07335	1.51542	1.03581	0.000144407
Q43223	Sucrose synthase	T.aestivum	Un	92.5491	6.63916	41.1	3	17	35	0.428086	1.24002	1.29972	0.989952	3.31752e-08
A9U8G4	Alcohol dehydrogenase ADH1A	T.aestivum	Un	40.9885	6.59521	28.5	43	1	12	0.566041	0.728171	1.13978	1.81721	1.9249e-05
A9U8G1	Alcohol dehydrogenase ADH2D	T.aestivum	Un	40.9767	6.40479	7.65	130	1	3	0.569083	0.861184	1.18976	1.63865	3.66174e-05
A8QR29	Malate dehydrogenase (Fragment)	T.aestivum	Un	5.41892	9.81787	48.98	4	2	2	1.2746	1.25247	0.630781	1.18113	0.00698695
F2CQR0	Malate dehydrogenase	H.vulgare	M	35.8449	8.06006	30.14	3	4	11	1.38669	1.03962	0.495022	1.18732	0.00231988
P23901	Aldose reductase	H.vulgare	Un	35.7842	6.99072	32.81	3	2	12	0.682349	0.773852	0.822325	1.95164	0.0160939
Q43320	Aldose reductase-related protein	Avena fatua	Un	35.7553	6.75635	20.38	1	1	7	0.406043	0.394713	1.13758	2.47865	1.86177e-07
B5U8Y9	Alpha-glucosidase	H.vulgare	Un	105.224	7.48877	5.35	2	3	3	1.68763	0.79093	0.814297	0.804079	0.000342147
D1MDV2	Alpha-glucosidase	H.vulgare	Un	96.4977	7.37158	4.1	9	4	4	1.68798	0.968038	0.726294	0.546862	1.49251e-05
J3RHG6	Beta-glucosidase 4 (Fragment)	T.aestivum	Un	56.5032	8.44092	21.56	5	8	8	0.661788	0.720973	0.811079	2.33595	7.63744e-05
Q8GT50	Apoplastic invertase 1	H.vulgare	Un	64.1369	9.72998	13.38	9	5	8	1.65594	0.926275	0.772174	0.652738	1.62286e-05
C0KTA6	Fructose-bisphosphate aldolase	T.aestivum	Un	41.9885	6.16357	34.28	1	1	11	1.38177	1.42953	0.637501	0.761607	1.73307e-05
Q8L695	Oxalate oxidase	Lolium perenne	Ex	23.4921	6.93213	13	15	3	3	0.890756	0.565862	0.984638	1.90965	0.000708753
Q6UZD6	Phosphorylase (Fragment)	T.aestivum	Un	94.4957	5.2876	40.38	2	4	27	0.647623	1.05989	1.31013	1.02308	0.0207433
B2LXU4	Phosphorylase	T.aestivum	Un	108.207	5.90967	35.12	3	3	28	0.658334	1.05683	1.46861	0.989506	0.00020817
Q7XYB5	Pyruvate orthophosphate dikinase (Fragment)	T.aestivum	Un	32.5481	5.05908	47.12	1	3	12	0.388376	1.29694	1.40222	0.960318	7.04456e-07
B5ACE0	Cystatin (Fragment)	T.aestivum	Un	26.6459	6.37939	11.11	6	2	2	0.767609	0.649234	1.08782	1.69813	0.00472813
Q0Z9W3	Histone deacetylase HDAC2	T.aestivum	Un	33.435	4.81787	11.94	1	3	3	1.36169	1.46074	0.67836	0.535568	0.000511928
B5A8A6	Glutaredoxin	T.aestivum	Un	11.7641	7.85498	66.37	3	5	7	0.655175	0.916626	1.05364	1.59975	0.000470243
Q7XY25	Glutaredoxin	T.aestivum	Un	11.7021	7.85498	44.25	2	2	4	0.608802	1.18009	0.886362	1.63355	0.000170925
I1GS37	Adenylate kinase 1	B.distachyon	Un	23.5871	5.37646	21.6	1	1	4	0.587811	0.941689	1.40435	1.05363	0.000269871
A1E9I8	ATP synthase subunit alpha, chloroplastic	H.vulgare	Cp; M	55.2603	6.7417	25.6	10	10	11	1.31527	1.24734	0.854237	0.645552	3.64299e-06
I1HET7	Uncharacterized protein	B.distachyon	M	65.794	7.66455	30.59	2	15	15	1.46416	1.05072	0.832965	0.718216	1.22343e-05
F2DCE0	Predicted protein malate metabolic	H.vulgare	Un	46.8859	6.21436	5.31	2	2	2	1.41851	1.16777	0.671578	0.760676	0.00161172
F2E2L0	Predicted protein (Fragment)	H.vulgare	M	75.0645	5.90967	22.28	6	7	12	1.61984	0.872062	0.808819	0.749793	1.88753e-05
F2CTY2	Predicted protein	H.vulgare	Cp; M	44.1968	5.19873	20.05	3	5	5	1.22499	1.31346	0.846874	0.589133	0.00157326
F2CWJ3	Predicted protein	H.vulgare	Un	46.843	6.46826	44.82	4	15	18	1.30159	1.35768	0.826679	0.59192	8.72031e-08
F2EEA8	Predicted protein	H.vulgare	M	67.8326	6.69775	13.65	9	3	8	1.70998	1.18093	0.678141	0.596349	0.00210362
I1GNA0	Uncharacterized protein	B.distachyon	Un	67.5014	7.26904	10.95	6	2	7	1.66533	1.01247	0.826229	0.558793	7.82027e-05
I1HR21	Uncharacterized protein	B.distachyon	Un	82.6531	8.29443	3.21	1	2	2	1.53429	0.825004	0.890096	0.723792	0.000168614
I1IM00	Uncharacterized protein	B.distachyon	Un	81.5968	7.32764	3.15	2	1	2	0.570306	1.16388	1.17912	1.24902	0.00028921
I1IXI6	Uncharacterized protein	B.distachyon	Un	65.4543	8.20654	7.14	9	1	4	1.59255	0.768384	0.62885	1.17254	0.000457885
I1IY66	Uncharacterized protein	B.distachyon	M	55.7014	8.25049	8.67	1	3	3	0.524783	0.942162	1.40132	1.28871	0.000110085
I1J2E5	Uncharacterized protein	B.distachyon	Un	81.6608	6.49365	7.9	1	1	6	1.54147	0.738259	0.983733	0.571292	0.000439246
F2DCE3	Predicted protein	H.vulgare	Un	101.935	6.0874	42.02	1	9	31	0.298369	1.27268	1.48186	0.982517	2.09481e-08
I1HJJ6	Predicted protein	B.distachyon	Un	103.843	6.32861	28.26	1	2	23	0.219523	1.45857	1.41878	0.962064	2.08497e-07
F2DIF8	6-phosphofructokinase activity	H.vulgare	Cp; C; M	67.8309	7.28369	18.33	2	3	8	0.546006	1.19548	1.035	1.3804	0.000262056
I1HT98	Uncharacterized protein	B.distachyon	Un	28.2796	7.15186	21.59	1	4	5	0.561602	1.0348	1.26342	1.12256	0.000274726
I1I3D1	Uncharacterized protein	B.distachyon	Cp; C; M	47.9773	5.79541	64.57	2	1	26	1.36804	1.79779	0.458261	1.18912	0.0490654
F2CWL4	Predicted protein	H.vulgare	Un	101.067	5.60498	3.66	5	2	2	0.566956	0.918724	1.59781	0.773375	0.00821464
F2DEC3	Predicted protein	H.vulgare	Un	40.5915	7.53271	11.35	2	3	3	0.712787	0.688383	1.24065	1.6358	0.000106822
F2DQF0	Predicted protein	H.vulgare	Cp	20.0743	5.42725	24.28	13	1	4	0.68054	0.977189	1.46059	1.00658	0.000256149
F2DVV7	Predicted protein	H.vulgare	M	28.6728	5.84619	12.45	2	4	4	1.49335	0.89843	0.807835	0.740391	5.94628e-06
I1HJ12	Uncharacterized protein	B.distachyon	Cp	23.692	5.65576	14.22	5	1	3	0.623011	1.01353	1.37926	0.935818	0.0201036
I1ICL3	Uncharacterized protein	B.distachyon	Un	33.341	6.90283	6	2	2	2	1.58945	0.872126	0.722544	0.875951	0.0263691
	lipid metabolism(5)
I1GNI4	Lipoxygenase	B.distachyon	M	96.1153	6.52197	6.26	9	1	6	2.80835	0.924072	0.175143	0.210698	2.4056e-07
F2CWD2	Lipoxygenase	H.vulgare	M	96.5844	6.72705	14.24	10	2	10	2.94318	0.964383	0.363832	0.550111	7.70515e-06
C6K7G3	Lipoxygenase	T.aestivum	M	96.4533	6.65381	26.16	10	12	20	1.76385	0.91843	0.68991	0.733677	1.10224e-05
I1H236	Acyl-coenzyme A oxidase	B.distachyon	Cp	73.9518	7.44482	7.77	4	4	4	1.55366	0.946184	0.78257	0.693791	2.98965e-05
F2EBF8	Predicted protein	H.vulgare	M	56.5758	9.11475	8.29	2	4	4	1.3762	1.14728	0.756382	0.668017	8.97661e-05
	Nitrogen mebabolsim (36)
Q6RUJ1	Glutamine synthetase	T.aestivum	Un	38.6332	5.56689	38.98	3	1	11	1.73082	1.12243	0.692551	0.428298	6.83589e-06
G1FFN0	Glutamine synthetase	T.aestivum	Un	38.7053	5.57959	44.35	4	2	12	1.64637	0.994578	0.715092	0.77165	0.0011652
Q4LB20	Adenosylhomocysteinase	H.vulgare	Un	49.276	6.17627	55.56	1	6	25	1.63001	0.994252	0.662609	0.72447	1.01858e-07
F2CZE7	Adenosylhomocysteinase	H.vulgare	Cp	53.224	5.92236	48.87	1	4	23	1.52032	0.943175	0.781934	0.737584	0.00171275
A6XMY8	Methylenetetrahydrofolate reductase	T.monococcum	Un	64.8337	6.20166	24.05	2	5	11	1.58412	0.996526	0.755005	0.706235	9.71008e-07
A6XMZ1	S-adenosylhomocysteine hydrolase (Fragment)	T.monococcum	Un	4.64652	9.46631	69.05	1	2	3	1.52234	0.854087	0.849485	0.710339	0.0140611
B0FRH4	Aspartate aminotransferase (Fragment)	T.aestivum	Un	41.8894	7.29834	45	1	4	16	0.635879	0.96298	1.14152	1.45676	1.57263e-05
B5B1F8	Aspartate aminotransferase (Fragment)	T.aestivum	Un	40.8239	7.10791	40.76	3	1	13	1.50446	0.96405	0.709829	0.872453	0.00775935
I1HRT4	Aspartate aminotransferase	B.distachyon	Un	50.2878	8.85107	22.84	1	1	9	0.61581	1.03983	1.15202	1.40023	0.000755253
F2DCC0	Aspartate aminotransferase	H.vulgare	Un	49.8735	8.32373	35.45	4	1	13	2.00266	0.974874	0.572299	0.504244	3.57576e-05
F2DQ23	Phenylalanine ammonia-lyase	H.vulgare	Cp; M	75.5719	6.27783	34.09	22	17	19	1.7484	0.835681	0.743172	0.633829	1.45947e-06
Q42855	Uroporphyrinogen decarboxylase (Fragment)	H.vulgare	Cp	36.6441	6.17627	10	3	3	3	1.92412	0.803173	0.617417	0.684712	2.12729e-07
A0T1D6	Polyphenol oxidase	T.aestivum	Un	63.9149	6.53662	20.1	13	3	8	0.442006	0.583295	1.61292	1.66718	6.35294e-05
Q8RYB1	Porphobilinogen deaminase (Fragment)	T.aestivum	Un	33.226	5.74463	13.96	2	1	3	2.0253	0.883676	0.969348	0.73122	4.05996e-05
F2CVC1	Predicted protein	H.vulgare	Un	27.0236	5.12256	20	2	1	3	0.546389	0.937337	1.32368	1.25468	0.0469786
I1IS70	Uncharacterized protein	B.distachyon	M	100.091	5.98584	1.43	1	2	2	0.691834	0.759342	1.30601	1.45134	0.000329811
I1IBR3	Uncharacterized protein	B.distachyon	M	37.4119	5.09717	32.17	2	10	10	1.60664	0.973646	0.73753	0.663549	3.34216e-08
F2E9K4	Predicted protein	H.vulgare	Un	54.3921	5.50342	4.86	1	2	2	0.631276	0.669067	0.913442	2.14735	6.14062e-05
I1I3L2	Predicted protein	B.distachyon	Un	52.8932	6.68311	28.07	2	5	11	0.515402	1.28157	1.15045	1.07073	0.0023277
F2CYL4	Predicted protein	H.vulgare	Un	59.6017	6.85889	7.4	1	1	3	0.608373	0.986432	1.43323	0.86687	0.00505983
F2DE08	Predicted protein	H.vulgare	Cp; C	28.1965	8.68994	10.58	2	2	2	0.570593	0.994189	1.262	1.21096	2.16735e-05
F2CQF4	Predicted protein	H.vulgare	Un	81.1669	7.18115	4.9	1	3	4	0.563876	0.892102	1.18979	1.47924	0.000866018
F2D751	Predicted protein	H.vulgare	Cp; M	40.2876	6.45557	25.67	2	7	7	0.599101	0.735518	1.31736	1.45077	6.57543e-05
F2DEL2	Predicted protein	H.vulgare	Un	67.3095	6.7417	41.95	1	6	19	0.448199	0.827129	1.4726	1.28081	8.02309e-06
I1H7B3	Uncharacterized protein	B.distachyon	Cp	61.3831	6.48096	3.87	1	2	2	0.570493	1.06707	1.10335	1.38965	0.000849546
I1IUJ8	Uncharacterized protein	B.distachyon	Un	67.6429	7.12256	33.65	1	1	14	0.392469	0.862874	1.61984	1.11344	0.000721174
F2E6P9	Predicted protein	H.vulgare	M	59.696	9.20264	9.15	1	4	4	1.51209	0.962929	0.809895	0.620142	0.00396266
F2DU92	Predicted protein	H.vulgare	M	34.5619	8.07471	21.09	2	4	4	1.35944	0.960968	0.993957	0.574178	0.00238729
F2E5S3	Predicted protein	H.vulgare	Cp	63.6424	6.58057	4.09	1	2	2	0.621834	0.950999	1.35091	1.00478	9.42467e-05
I1H6F4	Uncharacterized protein	B.distachyon	Un	40.4342	8.27979	13.51	4	4	4	1.7111	0.934644	0.730639	0.669052	5.75069e-07
I1GZD7	Uncharacterized protein	B.distachyon	M	51.5926	5.32568	6.98	1	2	2	2.41964	1.18763	0.495476	0.566973	0.0224997
I1H1V5	Uncharacterized protein	B.distachyon	M	79.5248	6.354	21.73	4	1	12	1.37943	1.46929	0.49724	0.755166	1.90105e-05
F2CYB5	Predicted protein	H.vulgare	M	47.9812	5.8208	8.18	7	3	3	1.37142	0.988898	0.934452	0.658787	6.95414e-06
F2DB01	Predicted protein	H.vulgare	M	48.0673	5.30029	8.99	1	4	4	1.58103	0.938532	0.690694	0.713633	0.000307154
F2E351	Predicted protein	H.vulgare	M	47.7862	5.52881	15.14	2	5	5	1.60598	1.07302	0.756175	0.597037	0.0086322
F2EAZ8	Predicted protein	H.vulgare	M	47.5261	5.99854	11.62	2	4	4	1.34351	1.14875	0.829631	0.665196	0.000259838
	others (29)
F2E9D1	Predicted protein	H.vulgare	Un	23.2641	4.89404	38.46	2	5	6	1.57129	0.954521	0.782335	0.686329	1.52948e-06
F2CSK4	Predicted protein	H.vulgare	M	37.4924	9.11475	41.21	2	13	13	0.526305	0.602159	0.8822	2.42186	7.51488e-05
F2CWR0	Predicted protein	H.vulgare	Un	41.4653	7.00537	53.05	3	10	17	0.508321	1.10272	1.2844	1.09632	1.16808e-05
F2D005	Predicted protein	H.vulgare	M	41.0779	6.31592	5.15	1	1	2	0.421945	0.698869	1.21608	1.93035	0.000166674
F2D171	Predicted protein	H.vulgare	Un	31.6674	8.33838	9.18	2	1	2	1.83419	0.536952	0.900542	0.652483	4.1713e-05
F2DKW3	Predicted protein	H.vulgare	M	36.7366	5.59229	14.11	2	4	4	1.38093	1.03035	0.917975	0.661748	6.6337e-06
F2EBJ5	Predicted protein	H.vulgare	Un	34.4327	4.67822	7.74	1	2	2	0.66531	1.08917	1.44869	1.10432	0.0158159
I1GYL4	Uncharacterized protein	B.distachyon	Un	41.4303	7.00537	36.34	1	3	10	0.51024	1.30477	0.948	1.25949	0.00227253
I1HUV3	Uncharacterized protein	B.distachyon	M	28.7635	6.354	11.15	2	3	3	0.534024	0.68655	1.33856	1.77295	0.000108486
I1I0D1	Uncharacterized protein	B.distachyon	M	43.6953	8.08936	8.03	1	3	3	0.564596	0.990261	1.19467	1.28919	0.000170888
I1I9W8	Uncharacterized protein	B.distachyon	M	46.2429	4.7417	6.35	1	3	3	0.565947	1.0838	1.30381	1.09263	2.47324e-05
F2D3T2	Predicted protein	H.vulgare	Cp; Mi	18.0389	5.05908	25.75	3	3	3	0.610534	0.456039	1.68217	1.07532	0.000199724
F2DGX3	Predicted protein	H.vulgare	M	33.8823	6.44287	9.94	1	2	2	0.460448	1.06936	1.72024	1.14434	0.000264171
F2EDQ0	Predicted protein	H.vulgare	Un	33.1034	5.77002	6.39	1	2	2	0.509575	0.774806	1.31316	1.53728	3.52477e-05
F2DSV5	Predicted protein	H.vulgare	Un	25.3168	5.18604	16.25	2	3	3	1.69262	0.899377	0.623469	0.825544	5.72313e-06
F2CS30	Predicted protein	H.vulgare	M	94.3309	6.46826	4.15	2	3	3	1.45506	0.986703	0.67459	0.89194	0.00268202
F2D1M6	Predicted protein	H.vulgare	M	39.1603	5.16064	13.92	5	4	4	0.603629	0.795272	1.47848	1.12595	0.00112673
F2DDZ5	Predicted protein	H.vulgare	Un	40.2987	5.47803	21.01	2	1	8	1.80607	0.788198	0.816273	0.590973	2.92786e-05
F2DYM4	Predicted protein	H.vulgare	M	35.618	5.68115	20.85	2	6	6	1.87865	0.778086	0.702736	0.735855	4.54969e-06
I1H6W7	Uncharacterized protein	B.distachyon	M	38.891	7.56201	55.91	9	14	15	1.74697	1.07108	0.610576	0.6691	5.70545e-08
I1HNY1	Uncharacterized protein	B.distachyon	M	47.7368	5.07178	6.19	2	2	2	0.650439	0.937297	1.30326	1.28014	3.25663e-05
F2E626	Predicted protein	H.vulgare	M	63.701	6.18896	12.31	3	4	6	0.645335	0.880254	1.20631	1.4221	0.000657918
F2E9N0	Predicted protein	H.vulgare	Un	63.8626	7.18115	12.26	5	1	6	0.393298	0.738867	1.46179	1.59048	2.87435e-07
F2EKR6	Predicted protein	H.vulgare	M	118.923	6.04932	4.43	2	4	4	0.550611	1.32106	1.10561	1.0513	0.000410482
I1H1G0	Uncharacterized protein	B.distachyon	M	128.83	5.52881	2.54	2	2	2	0.634027	1.28064	1.81119	1.16424	0.0488463
I1HXS5	Uncharacterized protein	B.distachyon	M	56.2231	7.72314	6.43	1	3	3	0.775413	0.684411	0.974531	1.91627	9.50051e-05
F2CT85	Predicted protein	H.vulgare	Un	70.1422	6.37939	6.97	2	4	4	0.584404	0.944354	1.19468	1.46816	0.000217088
F2CZT3	Predicted protein	H.vulgare	M	39.5402	5.49072	10.57	1	2	2	0.837972	2.11534	0.778362	0.786259	0.000268176
I1IG75	Uncharacterized protein	B.distachyon	Un	8.65447	9.40771	13.41	2	2	2	0.540693	0.53692	0.84009	2.28151	6.23699e-07
	2. protein systhesis/assembly/degradation (22)
Q03033	Elongation factor 1-alpha	T.aestivum	Cp	49.1378	9.12939	53.24	15	10	19	0.454346	0.699521	1.4245	1.62199	1.26913e-07
I1IB68	Elongation factor Tu	B.distachyon	Un	50.467	6.27783	15.07	1	5	5	1.33623	1.01007	0.934499	0.663084	1.60247e-05
Q7X9K3	Elongation factor-1 alpha (Fragment)	T.aestivum	Un	15.4802	9.78857	37.06	3	1	5	0.611463	0.626314	1.65424	0.970477	0.0151903
Q03387	Eukaryotic initiation factor iso-4F subunit p82-34	T.aestivum	Un	86.2417	8.01611	20.56	2	2	13	0.662335	0.568743	0.848202	2.4297	0.0140369
B9A8E3	Protein disulfide isomerase	T.aestivum	Cp; ER	56.3778	5.13525	73.63	13	4	50	0.469307	1.15072	1.22432	1.10797	1.48036e-05
Q9FE55	Protein disulfide isomerase	T.aestivum	Cp; ER	56.544	5.09717	73.79	14	8	49	0.586481	1.28881	1.17201	1.04499	2.78064e-06
Q5MCL9	Calreticulin-like protein	T.aestivum	Cp; ER	47.1757	4.66553	35.42	1	10	13	1.90792	1.03237	0.560277	0.534663	9.55859e-09
P08819	Serine carboxypeptidase 2	T.aestivum	Un	49.4751	6.41748	15.32	5	7	7	0.549356	0.698952	1.1588	1.62403	2.5739e-06
Q0WX48	Thaumatin-like xylanase inhibitor (Fragment)	T.aestivum	Un	15.6326	8.01611	25.17	2	4	4	0.498696	0.610906	0.836618	2.45331	3.00608e-06
E5AXU4	Vacuolar processing enzyme 2a (Fragment)	H.vulgare	Un	46.0856	6.41748	11.44	5	1	6	0.726581	0.904284	1.54197	0.673606	8.17588e-08
F2DGW4	ATP-dependent Clp protease proteolytic subunit (Fragment)	H.vulgare	Un	16.2622	8.04541	21.19	4	2	2	1.43292	0.935212	0.892789	0.654855	5.83361e-05
G8GKP0	Metacaspase 2	Ae.tauschii	M	35.3766	5.46533	26.45	4	2	6	1.85882	1.33592	0.545135	0.483132	0.000131494
C3SBD9	Nucellin (Fragment)	P.fragilis	Un	16.1722	8.38232	14.67	6	1	2	1.74703	0.750827	0.794447	0.68398	0.00110287
Q41542	Probable xyloglucan endotransglucosylase/hydrolase	T.aestivum	Ex	33.4014	7.00537	12.97	3	3	3	1.80601	0.907682	0.617319	0.706156	5.93603e-05
I1GPC9	P subunit beta type	B.distachyon	Cp; N; P	23.0606	5.64307	34.45	3	6	6	1.46256	0.956137	0.715409	0.899165	6.48516e-05
B7SKZ2	Putative Bowman-Birk type wound-induced protease inhibitor	T.dicoccoides	Ex	9.59259	8.35303	32.22	3	2	2	0.609777	0.58433	0.890863	2.23076	0.00330353
F2E8C9	Predicted protein	H.vulgare	Un	76.9514	9.33447	2.02	1	2	2	2.01121	0.603054	0.542116	0.700143	4.29674e-05
F2CY59	Predicted protein	H.vulgare	Ex; M	82.0884	7.37158	5.91	1	2	3	1.92072	0.656131	0.686409	0.573079	0.00038471
F2D663	Predicted protein	H.vulgare	Un	23.9753	6.87354	11.42	1	2	2	1.50439	0.939902	0.673649	0.876011	7.42048e-05
F2EFB5	Predicted protein	H.vulgare	Un	48.6552	5.05908	4.46	1	2	2	1.19	1.67434	0.639536	0.52865	1.1315e-05
I1HQ45	Predicted protein	B.distachyon	M	47.7671	7.48877	4.92	3	1	2	0.372245	0.450435	1.52504	2.02105	8.66794e-05
I1INA3	Uncharacterized protein	B.distachyon	Un	74.4068	6.41748	4.65	2	2	2	2.08952	1.02839	0.641028	0.566275	0.00137608
	3 Translation/transcript (67)
E2GL16	Poly(ADP-ribose) polymerase	H.vulgare	N	91.7334	5.30029	10.19	3	6	6	0.717674	0.632391	1.08761	1.81999	3.88645e-06
Q6L5M1	Glycoprotein	B.inermis	Cp; R	15.4666	10.2427	34.33	5	7	7	1.26968	1.05519	1.05502	0.606855	0.000391823
Q7XY23	Cyc07	T.aestivum	Cp; R	27.6652	9.89111	41.74	2	11	13	1.31035	1.1786	0.926622	0.641512	8.22921e-10
I1GR76	60S ribosomal protein L18	B.distachyon	Cp; R	21.0847	11.4878	28.88	1	3	5	1.47054	1.22829	0.792892	0.501675	7.36484e-05
Q5I7L0	60S ribosomal protein L18	T.aestivum	Cp; R	21.3188	11.4878	51.6	3	7	9	1.31162	1.16137	0.939206	0.595427	7.52006e-05
F2CSX2	60S ribosomal protein L18a	H.vulgare	Cp; R	21.2863	10.3452	30.9	4	5	5	1.31217	1.18362	0.94113	0.605135	2.83342e-06
F2CSC5	Ribosomal protein L19	H.vulgare	Cp; R	24.2145	11.4438	25.36	6	4	4	1.1826	1.21881	0.990644	0.481411	1.40346e-05
Q6V959	Ribosomal protein L3	T.aestivum	Cp; R	44.5637	10.0669	46.53	8	1	21	1.34437	1.23537	0.801734	0.626416	9.7588e-05
I1HTL3	Ribosomal protein	B.distachyon	Cp; R	24.5402	9.90576	28.24	4	2	6	1.26862	1.21052	0.942227	0.615926	8.02451e-05
F2E390	Ribosomal protein	H.vulgare	Cp; R	24.5423	9.979	33.33	3	2	8	1.15694	1.26582	0.95489	0.496821	4.75324e-06
F2CS15	Predicted protein	H.vulgare	Cp; M; R	18.1418	5.68115	26.14	4	2	3	1.57886	0.979337	0.74914	0.687225	0.000106659
F2D1H7	Predicted protein	H.vulgare	Cp; R	28.2835	10.0376	45.9	3	9	14	1.28427	1.26903	0.758402	0.640882	9.23913e-06
F2D293	Predicted protein	H.vulgare	Cp; R	16.5519	10.3159	30.61	2	4	6	1.2409	1.21474	0.905034	0.59186	2.77613e-06
F2DSW5	Predicted protein	H.vulgare	Cp; R	14.1116	9.89111	39.84	2	3	5	1.32317	1.18173	0.917758	0.510902	0.000385514
F2E2F1	Predicted protein	H.vulgare	Cp; R	18.7212	10.4917	35.98	2	1	9	1.33043	1.21862	0.834836	0.611172	0.000146416
F2EAX5	Predicted protein	H.vulgare	Cp; R	14.3666	9.5542	50.39	3	3	8	1.27619	1.01573	0.956929	0.616216	8.14395e-05
F2EKQ2	Predicted protein	H.vulgare	Cp; R	28.2283	10.3306	28.4	2	6	9	1.48874	1.0896	0.792206	0.684017	0.000139921
F2CWF9	Predicted protein	H.vulgare	Cp; R	7.45912	11.1655	27.69	4	2	2	1.29963	1.212	0.928314	0.604822	0.00150318
F2E1Y8	Predicted protein	H.vulgare	Cp; R	13.8369	11.4878	46.22	2	1	5	1.474	1.07724	0.841697	0.53424	0.000567879
I1GM81	Uncharacterized protein	B.distachyon	Cp; M; R	44.3899	10.6235	31.93	4	2	12	1.28899	1.197	0.873957	0.580868	0.00985236
I1GSF2	Uncharacterized protein	B.distachyon	Cp; R	16.0428	10.6675	29.66	5	5	5	1.26606	1.16491	0.88341	0.580537	0.00285734
I1GTN3	Uncharacterized protein	B.distachyon	Cp; R	8.04444	10.1401	18.84	2	2	2	1.44772	1.61535	0.2603	0.59734	4.18185e-05
I1HUQ6	Uncharacterized protein	B.distachyon	Cp; R	19.9055	10.228	12.57	3	2	2	1.5516	1.15885	0.640581	0.69459	0.000190043
I1I1G5	Uncharacterized protein	B.distachyon	Cp; R	13.6398	11.3853	46.61	6	1	5	1.28458	1.0034	1.00181	0.613734	0.0162672
I1ICW5	Uncharacterized protein	B.distachyon	Cp; R	17.7836	8.90967	31.33	2	1	4	1.34605	1.22765	1.03219	0.487597	0.00237316
F2CZ65	Predicted protein	H.vulgare	Cp; R	16.2487	10.3159	46.15	3	5	7	1.32685	1.15755	0.809221	0.657369	4.69015e-06
F2CQP0	Predicted protein	H.vulgare	Cp; R	37.4062	8.1626	7.2	3	2	2	1.57352	1.14873	0.845043	0.551229	0.00396129
F2D1P1	Predicted protein	H.vulgare	Cp; M; R	34.3017	9.30518	22.59	5	7	7	1.25113	1.16719	0.918131	0.610056	7.36162e-05
F2D448	Predicted protein	H.vulgare	Cp; M; R	30.3221	10.1694	52.16	4	7	14	1.39209	1.36446	0.646231	0.676788	2.38632e-07
F2D702	Predicted protein	H.vulgare	Cp; R	22.6042	10.2427	20.51	3	2	5	1.57278	1.16806	0.805403	0.645708	0.000342109
P02277	Histone H2A.2.2	T.aestivum	Ch; N	16.0603	10.7114	21.19	9	1	2	1.33945	1.19688	0.581506	1.226	0.0451914
F2CZQ5	Histone H3	H.vulgare	Ch; N	15.2905	11.2974	30.15	21	6	6	1.22103	0.867999	1.10731	0.569518	0.00480653
Q8LRU5	HMG-I/Y protein HMGa	T.aestivum	Ch; N	19.3102	10.4331	31.75	2	5	5	Q0Q5D9	Q0Q5D9	Q0Q5D9	Q0Q5D9	9.74234e-06
P40621	HMG1/2-like protein	T.aestivum	N	17.2036	6.91748	18.01	2	3	3	1.8939	0.692769	0.619712	0.526596	1.46716e-05
Q9SLR6	AHM1	T.aestivum	Un	57.7699	9.62744	5.17	1	2	2	0.476078	1.03402	1.41544	1.03982	0.0112496
F2DVN6	Predicted protein	H.vulgare	Un	21.9288	7.63525	9.5	38	2	2	0.263216	0.664782	1.35174	1.95875	1.81677e-08
F2E311	Predicted protein	H.vulgare	M	81.2896	5.37646	4.4	5	2	2	0.656196	0.922185	1.44006	0.945724	0.03215
F2DD34	Predicted protein	H.vulgare	Un	21.3893	6.37939	33.33	3	1	4	0.553572	1.09195	1.32603	1.05764	0.000111137
F2DLR6	Predicted protein	H.vulgare	M	58.0964	7.44482	5.73	3	2	2	1.10016	1.21613	1.12576	0.520755	0.00121063
I1H638	Uncharacterized protein	B.distachyon	Un	43.3511	4.79248	5.49	1	2	2	1.73423	1.11151	0.634122	0.511436	0.00374305
I1GSH4	Uncharacterized protein	B.distachyon	Cp; R	21.2935	9.84717	42.33	2	8	8	1.18368	1.2004	0.970261	0.581056	5.06474e-05
O23798	Ps16 protein	T.aestivum	Un	31.829	4.61475	18.77	5	4	5	2.00421	0.977344	0.563565	0.463701	2.19612e-05
F2CT95	Predicted protein	H.vulgare	M	34.9372	8.85107	19.15	2	4	4	1.40254	0.974855	1.00056	0.663321	0.000678683
F2CXF8	Predicted protein	H.vulgare	Un	15.7732	5.60498	58.39	3	1	7	1.49436	1.00896	0.795685	0.701558	1.43287e-05
F2DMR3	Predicted protein	H.vulgare	Un	30.7193	4.84326	22.26	5	4	5	1.96728	0.929271	0.538002	0.440799	2.74059e-06
F2DVR4	Predicted protein	H.vulgare	Un	75.7815	5.10986	5.94	2	4	4	1.49425	0.934072	0.843637	0.709634	4.32518e-06
I1GS11	Uncharacterized protein	B.distachyon	M	29.2315	4.88135	6.55	5	2	2	1.80264	0.88251	0.649977	0.65516	0.015351
I1GXW9	Uncharacterized protein	B.distachyon	Un	42.0363	4.88135	9.02	1	2	3	1.62685	0.863622	0.782171	0.85156	0.00400185
I1HJ07	Uncharacterized protein	B.distachyon	Cp; CyS	41.4957	5.38916	25.53	9	4	8	0.624695	1.06645	1.40191	0.870667	0.00292522
F2E9D5	Predicted protein	H.vulgare	M	62.5711	5.85889	7.76	2	4	4	0.638709	0.6416	1.06014	2.03446	4.0615e-06
I1GMG0	Uncharacterized protein	B.distachyon	Cp; R	16.9707	10.3013	21.05	3	5	5	1.21789	1.27672	0.894923	0.573352	8.65201e-06
I1H1D0	Uncharacterized protein	B.distachyon	Cp; M	63.8678	5.66846	38.4	2	1	18	1.72067	0.656339	0.776391	0.788032	0.00699336
F2D884	Predicted protein	H.vulgare	Un	71.0771	5.18604	58.89	10	12	43	1.60399	0.955067	0.794104	0.585853	2.84292e-05
F2E4C2	Predicted protein	H.vulgare	Un	71.8603	5.24951	52.05	6	8	38	0.530201	0.648261	1.09139	2.15613	4.78416e-07
I1GLJ6	Uncharacterized protein	B.distachyon	Un	71.2552	5.21143	41.05	8	2	31	1.59166	0.990343	0.843894	0.543559	7.25123e-06
I1H6Y3	Uncharacterized protein	B.distachyon	Un	71.2501	5.21143	51.15	9	7	38	1.51457	1.0674	0.751876	0.564194	0.0117624
F2D4W9	Predicted protein	H.vulgare	Cp; M	29.3915	8.85107	22.93	2	5	5	1.48446	1.01465	0.893895	0.671637	8.5016e-08
F2DD97	Predicted protein	H.vulgare	N	28.989	4.36084	8.7	2	2	3	1.65207	1.03951	0.653249	0.660082	0.000650366
F2EB67	Predicted protein	H.vulgare	N	41.425	4.39893	8.77	6	2	3	1.46217	1.20141	0.830115	0.536488	3.46107e-06
F2D9W1	Predicted protein	H.vulgare	Un	84.3143	7.23975	2.73	5	2	2	1.52834	0.980317	0.723901	0.815592	3.37561e-05
F2DYK8	Predicted protein	H.vulgare	Un	24.9657	8.51416	8.26	2	2	2	0.525498	0.435382	0.801827	2.85667	3.34629e-06
F2D0A4	Predicted protein	H.vulgare	M	60.0577	9.34912	10.45	2	1	5	2.38488	0.659755	0.48475	0.468518	7.61403e-06
F2DCM2	Predicted protein	H.vulgare	Un	82.4392	7.43018	14.85	4	6	10	2.10254	0.545997	0.627842	0.596206	5.6014e-08
F2DI08	Predicted protein	H.vulgare	Un	54.1738	5.89697	36.49	7	5	16	0.44655	0.935748	1.25487	1.5406	1.44735e-05
F2E6I1	Predicted protein	H.vulgare	M	55.51	4.88135	14.78	1	6	6	2.56866	0.533522	0.469906	0.397981	5.4214e-08
G8CN62	Putative uncharacterized protein (Fragment)	Ae.longissima	Un	36.9016	6.58057	52.55	3	4	15	0.549721	0.828544	1.40841	1.3418	2.21451e-05
F2E5Q1	Profilin	H.vulgare	Cp; CyS	14.1681	5.021	38.93	4	2	5	1.29551	1.2939	0.633676	0.965321	0.000145033
	4. Transport (21)
D2T2K0	Non-specific lipid-transfer protein (Fragment)	T.aestivum	Un	9.4896	8.11865	53.26	10	5	5	1.93911	0.799777	0.607632	0.707738	1.63836e-07
P24296	Non-specific lipid-transfer protein (Fragment)	T.aestivum	Un	11.8909	8.1333	16.81	3	2	2	0.73211	0.634484	0.737461	2.51257	0.000128574
Q9S877	Non-specific lipid-transfer protein (Fragment)	T.aestivum	Un	9.38167	9.05615	58.51	1	1	5	1.61016	0.888019	0.532779	1.13118	1.81581e-06
F2EC22	Non-specific lipid-transfer protein (Fragment)	H.vulgare	Un	11.721	9.1001	18.33	1	3	3	0.769743	2.31742	0.56772	0.448997	0.00011318
Q1KMU9	Non-specific lipid-transfer protein (Fragment)	T.aestivum	Un	11.1196	9.05615	30.43	6	2	3	1.71647	0.994749	0.703333	0.596321	0.000354211
Q2PCB9	Non-specific lipid-transfer protein (Fragment)	T.aestivum	Un	11.5526	8.68994	28.21	3	3	3	1.99909	0.740204	0.63179	0.630485	0.000189125
Q2PCD4	Non-specific lipid-transfer protein (Fragment)	T.aestivum	Un	11.3046	8.51416	25.22	1	2	2	1.91472	0.848323	0.667516	0.571745	6.67001e-06
Q5NE33	Non-specific lipid-transfer protein (Fragment)	T.aestivum	Un	11.1125	8.68994	37.39	1	3	3	1.97442	0.92162	0.527776	0.508953	8.64578e-09
Q1KMV0	Non-specific lipid-transfer protein (Fragment)	T.aestivum	Un	11.1106	8.86572	45.22	3	1	4	1.47626	0.988276	0.751752	0.698767	0.00135711
Q9S876	Non-specific lipid-transfer protein (Fragment)	T.aestivum	Un	9.2676	8.86572	97.87	2	3	7	1.5704	1.00613	0.570129	0.88224	5.01364e-05
Q5NE32	Type 1 non specific lipid transfer protein	T.aestivum	Un	12.9346	7.89893	24.81	2	3	3	1.91246	1.38714	0.391309	0.341538	3.05637e-08
Q5NE34	Type 2 non specific lipid transfer protein	T.aestivum	Un	9.64277	8.33838	20.43	2	2	2	1.49622	1.06075	0.694372	0.72039	0.000207276
Q4W1F9	5a2 protein (Fragment)	T.aestivum	Un	10.432	8.04541	54.26	2	3	5	0.547209	1.02596	1.14988	1.3354	4.74828e-05
D0EY60	ADP-glucose brittle-1 transporter	T.aestivum	M	45.8191	9.65674	14.45	6	4	6	0.609005	1.1124	1.27012	1.05908	6.97683e-05
F2D9P8	Predicted protein (Fragment)	H.vulgare	Un	20.0693	4.85596	11.54	4	2	2	0.672815	1.05244	1.04716	1.37928	0.00409656
F2E2T2	Predicted protein (Fragment)	H.vulgare	M	68.4269	5.17334	16.59	5	4	8	0.640184	0.855914	1.26842	1.71996	0.00077892
F2EBV8	Predicted protein (Fragment)	H.vulgare	Cp; M	80.4158	7.47412	2.81	1	2	2	0.639769	0.635556	1.51426	1.17865	0.000899052
F2CWC9	Predicted protein	H.vulgare	Cp	22.6162	6.39209	14.85	3	1	3	1.45469	1.24702	0.5194	0.948756	0.000156257
E7BXE5	Potassium channel beta subunit	P.tenuiflora	Cp	36.5567	6.80029	13.11	4	4	4	0.775027	0.832736	0.978182	1.88505	0.0245011
F2EFW5	Predicted protein	H.vulgare	M	79.1169	6.46826	7.08	20	2	5	0.536162	1.28907	1.26731	1.0486	0.00040824
F2EE17	Predicted protein	H.vulgare	M	88.8671	7.1958	18.2	2	10	10	0.478007	1.00886	1.24306	1.4282	4.5346e-05
	5. Photosynthesis (9)
Q539W8	Ribulose bisphosphate carboxylase large chain	P.huashanica	Cp	52.8253	6.58057	42.35	340	3	25	0.979139	1.82271	0.755595	0.363439	2.42828e-05
F2D3J2	Ribulose bisphosphate carboxylase small chain	H.vulgare	Cp	15.7819	6.12549	67.41	65	9	9	1.33431	1.48079	0.717073	0.565221	2.38377e-06
P08823	RuBisCO large subunit-binding protein subunit alpha, chloroplastic (Fragment)	T.aestivum	Cp	57.4854	4.90674	41.99	1	13	20	1.97556	0.746408	0.714704	0.647894	1.81177e-06
Q43831	RuBisCO large subunit-binding protein subunit beta, chloroplastic (Fragment)	S.cereale	Cp	53.3791	4.94482	60.52	1	10	25	1.56582	0.909985	0.780838	0.767954	2.16862e-06
P52894	Alanine aminotransferase 2	H.vulgare	Un	52.8441	6.31592	31.74	1	7	12	0.493646	1.12315	1.27043	1.06148	3.46874e-06
I1HX14	Delta-aminolevulinic acid dehydratase	B.distachyon	Un	45.8794	7.09326	20.99	2	3	6	1.49684	0.718892	0.777618	0.757197	0.0136492
P12782	Phosphoglycerate kinase, chloroplastic	T.aestivum	Cp	49.8086	7.03467	42.5	125	14	19	0.807326	1.63158	0.850253	0.803095	1.39736e-06
I1GLW6	Uncharacterized protein	B.distachyon	M	21.8514	9.99365	16.18	2	3	3	1.51471	0.9094	0.881848	0.718108	9.61521e-05
F2DM48	Predicted protein	H.vulgare	Un	20.9503	9.23193	12.18	3	2	2	1.68148	0.955965	0.705055	0.595347	0.000859734
	6. Storage protein (29)
Q2A780	Putative avenin-like a	Ae.markgrafii	Un	18.849	7.6499	26.59	2	2	3	0.322622	0.873953	1.25321	1.69685	2.50457e-05
Q2A784	Avenin-like a1	T.aestivum	Un	18.4147	8.01611	35.12	5	3	4	0.403872	0.979408	1.04908	2.22148	6.1375e-09
P0CZ08	Avenin-like a3	T.aestivum	Un	19.238	8.01611	16	4	1	2	0.570824	1.0572	1.09591	1.66036	0.000476455
D2KFH1	Avenin-like a4	T.aestivum	Un	18.9029	7.85498	47.67	2	3	4	0.370788	1.21179	1.03062	1.71326	5.42e-05
P0CZ09	Avenin-like a5	T.aestivum	Un	18.9109	7.85498	16.18	2	1	2	0.580638	0.945864	1.03212	1.57647	0.00122181
D2KFH2	Gliadin/avenin-like seed protein (Fragment)	T.aestivum	Un	11.3174	7.69385	50	1	4	4	0.500579	0.752194	1.13147	1.8284	6.36515e-07
D2KFG9	Gliadin/avenin-like seed protein	T.aestivum	M	22.357	6.69775	18.91	3	2	2	0.504469	0.588383	1.47497	1.66895	5.68456e-07
D2KFH0	Gliadin/avenin-like seed protein	T.aestivum	Un	20.5933	7.1958	38.25	1	5	5	0.591252	0.916941	1.14201	1.87551	0.000570324
Q7XYC3	19 kDa globulin (Fragment)	T.aestivum	Un	26.1224	7.53271	56.02	3	1	11	0.136222	0.353216	1.67039	2.07321	4.83795e-08
Q0Q5D4	Globulin 1	T.aestivum	Un	24.542	7.82568	60.62	3	3	10	0.431109	0.563322	1.35997	1.88775	7.29677e-07
Q0Q5D9	Globulin 1	T.aestivum	Un	24.535	8.19189	58.67	3	1	11	0.596104	0.756032	1.41068	1.50692	1.20189e-05
Q0Q5E3	Globulin 1	T.aestivum	Un	24.9832	8.33838	64.63	3	2	12	0.533754	0.564786	1.2716	1.92574	0.000782794
B7U6L4	Globulin 3	T.aestivum	Un	66.3096	7.88428	39.8	2	1	23	0.515842	0.4559	1.00269	2.44659	7.73964e-05
B7U6L5	Globulin 3B	T.aestivum	Un	56.8968	7.76709	16.47	2	4	10	0.499477	0.540881	1.18819	2.24526	4.65698e-06
I6QQ39	Globulin-3A	T.aestivum	Un	66.2846	8.26514	40.99	2	1	23	0.375954	0.513654	1.67183	1.70605	2.52741e-06
D1MJA1	High molecular weight glutenin subunit Ax-dp (Fragment)	T.polonicum	Un	91.4201	6.25244	27.51	97	10	11	0.436417	1.05299	1.34381	1.48487	3.42808e-09
Q18MZ6	High-molecular-weight glutenin subunit Bx17	T.aestivum	Un	80.0213	8.70459	12.18	98	3	5	0.441967	0.975592	1.46785	1.34901	0.00123879
U5YQV1	HMW glutenin subunit 1By18	T.aestivum	Un	75.6558	8.42627	13.05	87	2	7	0.462481	0.894569	1.37699	1.53361	2.32349e-05
P10388	HMW glutenin subunit Dx5	T.aestivum	Un	42.2834	6.30322	22.78	114	6	7	0.46859	0.894132	1.23081	1.60066	3.0359e-06
P10387	HMW glutenin subunit Dy10	T.aestivum	Un	70.6344	7.75244	30.09	134	7	10	0.370819	0.999489	1.29209	1.53609	1.79788e-08
B8XU58	Low molecular weight glutenin	T.monococcum	Un	31.1315	8.14795	27.64	78	1	4	0.211891	0.582712	1.036	2.68057	2.36179e-07
Q8W3V1	Low-molecular-weight glutenin subunit group 11 type VI	T.aestivum	Un	23.9393	8.68994	16.51	67	2	2	0.437804	0.720256	0.843183	2.59676	5.6286e-06
Q7DMU0	Storage protein	T.aestivum	Un	72.2093	7.26904	11.15	2	2	8	0.70005	0.662702	1.10306	1.48781	0.0104812
I3NM41	Oleosin	T.aestivum	Cp; M	19.1108	9.68604	26.56	5	4	4	0.431025	0.614675	1.65245	1.36463	0.000463715
Q43657	15kDa grain softness protein (Fragment)	T.aestivum	Un	17.0993	7.76709	34.19	13	4	5	0.267793	0.358056	1.04697	2.81742	1.48344e-06
Q5BLR0	Grain softness protein-1A (Fragment)	T.aestivum	Un	16.9242	5.5415	30.97	18	2	4	0.521557	0.785152	1.10987	1.71717	7.33131e-05
G8CNJ3	Puroindoline a	P.juncea	Un	16.5831	8.48486	14.77	4	1	2	0.533164	0.800439	0.703975	2.49534	1.1036e-06
Q2XSN8	Puroindoline b (Fragment)	Ae.kotschyi	Un	13.5445	8.47021	28.57	56	1	4	0.337781	0.565384	1.25725	2.12077	2.47595e-07
A0EPP1	Puroindoline-a	S.cereale	Un	16.2338	8.00146	14.97	33	1	2	0.552379	0.789648	0.87632	2.12738	3.66277e-07
	7.signal transduction(2)
B0ZDM5	Flowering locus T	T.aestivum	Un	20.0991	9.979	31.64	30	1	5	1.57308	1.00129	0.969662	0.304451	1.75237e-05
Q70JR7	Putative PEBP protein (Fragment)	T.aestivum	Un	17.0275	6.55127	37.09	18	1	5	1.47781	1.14974	0.914237	0.346038	1.79564e-07
	8. Defence and stress (83)
C7C4X0	Alpha amylase inhibitor CM1 (Fragment)	T.aestivum	Un	13.0872	7.15186	87.5	2	7	8	0.442243	0.658774	1.41955	1.7615	1.82798e-08
Q7M219	Alpha-amylase inhibitor (Fragment)	T.durum	Un	2.76084	8.03076	76	1	2	3	0.315237	0.664579	1.36595	1.77825	2.39855e-06
B9VRI3	Alpha-amylase inhibitor CM16 subunit (Fragment)	T.macha	Un	15.6405	5.41455	65.49	3	2	7	0.330836	0.615306	1.46844	1.8205	2.24592e-09
P17314	Alpha-amylase/trypsin inhibitor CM3	T.aestivum	Ex	18.2091	7.44482	69.05	3	6	8	0.432752	0.777633	1.06506	1.96733	2.86358e-08
P11643	Alpha-amylase/trypsin inhibitor CMd	H.vulgare	Ex	18.5131	6.46826	18.71	3	1	2	0.36434	0.712969	1.14555	2.16378	2.84473e-06
A4GFW3	Dimeric alpha-amylase inhibitor (Fragment)	Ae.sharonensis	Un	13.3783	5.41455	67.74	33	1	8	0.29067	0.66565	1.36926	1.91845	6.57348e-05
A4GFX4	Dimeric alpha-amylase inhibitor (Fragment)	Ae.sharonensis	Un	13.3903	5.43994	60.48	21	1	8	0.316858	0.589931	1.28365	2.37003	4.24502e-06
A4GFT4	Dimeric alpha-amylase inhibitor (Fragment)	Ae.speltoides	Un	13.3763	6.01123	67.74	33	1	8	0.199115	0.54433	1.46372	2.08145	1.55847e-07
C3VWG0	Dimeric alpha-amylase inhibitor	T.dicoccoides	Ex; M	15.3334	6.90283	41.84	34	1	5	0.493076	0.989547	1.28739	1.34296	0.000434408
A4ZIU7	Monomeric alpha-amylase inhibitor (Fragment)	Triticum urartu	Un	13.1463	6.44287	100	99	1	15	0.381101	0.482983	1.40429	1.92788	0.000535504
C4P5B7	Monomeric alpha-amylase inhibitor	T.dicoccoides	Ex	16.5349	6.06201	56.29	4	1	10	0.245273	0.488119	1.31606	2.30214	3.36847e-09
C4P5X6	Monomeric alpha-amylase inhibitor	T.dicoccoides	Ex	16.4769	6.90283	56.29	5	1	10	0.399412	0.500583	1.19783	2.40378	3.40354e-06
P93602	PUP88 protein; member of trypsin/a-amylase inhibitors family from cereals	T.aestivum	Un	16.5804	7.59131	13.07	1	2	2	0.573548	0.563857	1.33221	1.64579	0.00280994
Q41540	CM 17 protein	T.aestivum	Un	15.9786	5.09717	65.03	1	4	6	0.252419	0.555298	1.62699	1.77984	3.55862e-09
Q43691	Trypsin/alpha-amylase inhibitor CMX2	T.aestivum	Ex	13.8802	8.76318	22.31	2	3	3	0.348057	0.533139	1.23668	2.29893	2.59896e-05
D2TGC2	Putative alpha-amylase inhibitor CM2 (Fragment)	T.aestivum	Un	12.9961	6.25244	75.83	1	5	6	0.439948	0.768288	1.39854	1.7034	1.62655e-05
P16347	Endogenous alpha-amylase/subtilisin inhibitor	T.aestivum	Un	19.6208	7.21045	72.22	3	15	15	0.475801	0.773578	1.18823	1.76959	8.52129e-07
H2DQF4	Late embryogenesis abundant protein 1	D.antarctica	Un	19.4035	8.66064	21.81	2	2	6	0.497646	0.567825	1.14864	2.04051	0.00013376
B5TWC9	Late embryogenesis abundant protein	H.vulgare	Un	21.9248	8.85107	48.6	12	1	16	0.596155	0.724137	1.19108	1.69983	0.00122773
Q6L5M0	LEA protein	B.inermis	Un	18.48	7.48877	14.75	2	1	3	0.722358	0.704466	0.928539	1.99941	0.00136942
Q8GV49	LEA1 protein	T.aestivum	Un	23.1955	8.83643	62.05	13	6	21	0.463806	0.537269	1.00141	2.14591	0.000472743
Q8GV47	LEA3 protein	T.aestivum	Un	21.8378	8.85107	52.61	10	3	16	0.55151	0.613129	1.09867	1.7729	5.33541e-05
Q03967	Group 3 late embryogenesis abundant protein (Fragment)	T.aestivum	Un	33.3472	5.08447	29.02	1	6	9	0.574775	0.608722	0.910687	2.32006	4.09914e-05
A7VL26	Group3 late embryogenesis abundant protein	T.aestivum	Un	17.5025	5.71924	52.07	3	2	10	0.488236	0.311842	0.802918	3.10261	1.02812e-05
A7VL27	Group3 late embryogenesis abundant protein	T.aestivum	Un	18.1619	8.23584	42.13	2	1	8	0.893393	0.648736	0.692143	2.06989	0.00220167
Q7FPJ2	Early-methionine-labelled polypeptide	S.cereale	Un	10.0118	5.60498	62.37	4	3	6	0.851665	0.582644	0.752539	2.20921	0.00919933
P42755	Em protein H5	T.aestivum	Un	10.0538	5.14795	62.37	2	6	7	0.696732	0.696415	0.864511	2.15662	0.00044269
P04568	Em protein	T.aestivum	Un	9.9568	5.60498	67.74	2	4	7	0.439651	0.416837	0.593892	3.34714	1.92081e-09
F2DBE3	Catalase	H.vulgare	Un	56.8802	7.06396	36.03	4	1	12	2.59769	0.483037	0.423946	0.416064	9.88162e-06
E2G045	Catalase	P.chinampoensis	Un	56.6279	6.97607	27.24	7	1	10	0.496229	0.661752	1.19362	1.93304	0.000146676
F1DKC1	Catalase	T.aestivum	Un	56.8472	7.07861	38.66	7	2	13	2.3316	0.595037	0.676521	0.555638	0.000118229
Q9LDX4	Thioredoxin	T.aestivum	Un	13.3459	5.22412	13.6	3	1	2	1.34331	1.12792	0.443571	1.3284	0.00148869
Q8LK23	Peroxidase	T.aestivum	Un	38.7989	7.91357	37.15	2	8	12	0.328259	0.55532	1.48858	2.22633	2.55764e-10
D0PRB4	Peroxiredoxin	T.aestivum	Un	23.9622	6.78564	71.1	1	5	17	0.503772	0.656944	1.4187	1.36169	0.00266081
Q6W8Q2	1-Cys peroxiredoxin PER1	T.aestivum	N	23.9501	6.53662	70.18	3	5	17	0.465306	0.576855	1.12819	2.27686	1.94761e-05
Q8RW03	Glutathione transferase	T.aestivum	Un	24.994	6.80029	27.48	4	3	6	0.679444	0.753577	1.15897	1.71327	3.81973e-07
Q8RW00	Glutathione transferase	T.aestivum	Un	26.3946	5.09717	14.4	1	3	3	1.35562	1.25711	0.663471	0.912803	0.00292527
C4WYH8	Putative Td650 protein (Fragment)	T.durum	Un	29.9198	5.99854	51.14	2	2	9	0.612362	0.981229	1.35932	1.03278	3.40268e-06
F2D1Q5	Predicted protein (Fragment)	H.vulgare	M	36.3733	9.15869	31.14	8	8	8	1.65025	0.934938	0.726149	0.841197	0.00960037
F2DDK1	Predicted protein (Fragment)	H.vulgare	Un	24.0897	8.85107	31.91	2	4	6	0.767037	0.567873	0.883535	2.24772	1.25399e-06
F2CZS1	Predicted protein	H.vulgare	Un	37.107	8.01611	7.74	8	2	2	1.74254	0.90051	0.812826	0.782521	0.00100083
F2E8A9	Predicted protein	H.vulgare	Un	40.9262	8.70459	13.16	1	4	5	0.540761	0.518361	1.16393	1.84652	0.00185699
F2EEV5	Predicted protein	H.vulgare	Un	38.6689	6.56592	20.33	5	2	7	0.380005	0.340815	1.03394	3.20984	1.48002e-06
C0LF31	Serpin 2	T.aestivum	M	43.4043	5.24951	24.43	3	9	11	0.356813	0.472068	1.21342	2.2702	3.41043e-07
C0LF32	Serpin 3	T.aestivum	Un	43.1131	5.87158	47.12	6	4	15	0.625783	0.67347	0.959033	2.25917	1.6117e-06
H9AXB3	Serpin-N3.2	T.aestivum	Un	42.9694	5.32568	28.89	7	5	11	0.492311	0.540363	1.1299	2.38795	3.95499e-05
Q41593	Serpin-Z1A	T.aestivum	Un	43.0911	5.89697	37.44	4	4	14	0.62253	0.75061	1.03851	1.82489	1.08492e-05
Q9ST57	Serpin-Z2A	T.aestivum	Un	43.2844	5.70654	32.66	5	5	12	0.561931	0.530399	1.07458	2.34231	3.14137e-06
Q334I0	Heat shock protein 101	T.aestivum	Un	101.002	6.23975	33.48	11	8	25	0.682565	0.870926	1.18811	1.36579	0.000928539
F4Y591	Heat shock protein 90	T.aestivum	Cp; M	81.4953	5.03369	29.31	2	2	23	0.521195	0.705425	1.63036	1.06406	0.015068
B5L808	Heat-shock protein 70	D.glomerata	Un	71.6032	5.14795	38.41	5	1	29	1.69311	1.43211	0.405271	0.53617	2.98335e-06
F2DB07	Heat-shock protein 10	H.vulgare	Cp	10.948	7.40088	24	1	1	3	0.740821	0.496691	1.95802	0.450367	3.50256e-07
Q3I0N4	Heat shock protein 17.2	D.glomerata	Un	17.242	5.46533	42.77	7	2	7	0.606824	0.804407	0.962816	1.76563	0.000492707
P11955	26 kDa endochitinase 1	H.vulgare	Un	33.3806	8.14795	25.47	6	2	6	0.722301	0.571093	0.674739	2.8702	0.00345333
Q9FRV0	Basic endochitinase C	S.cereale	Ex	28.2838	8.52881	30.45	3	2	8	0.586005	0.60622	0.944918	2.11455	3.89258e-05
B1B6T0	Chitinase	B.inermis	Un	33.1805	7.1665	11.91	2	1	2	0.673967	0.514444	1.2649	2.53745	0.000453997
J7K291	Alpha purothionin (Fragment)	T.aestivum	Un	11.9263	5.18604	61.26	9	4	7	0.408752	0.77362	1.24527	1.61241	8.20233e-05
P32032	Alpha-2-purothionin	T.aestivum	Ex	14.5478	5.24951	50	6	1	6	0.597467	0.569648	1.91584	0.647339	5.99413e-06
B8YLY9	Beta purothionin	T.monococcum	Un	14.6578	5.07178	50	20	3	6	0.427423	0.726584	1.28995	1.98007	8.54934e-06
P33044	Antifungal protein R (Fragment)	H.vulgare	Un	4.45028	9.31982	54.55	2	1	2	0.523456	0.717115	0.90536	2.29235	5.04601e-05
Q9SQG8	Pathogenesis-related protein 4 (Fragment)	T.aestivum	Un	13.0861	7.23975	63.33	2	1	4	0.626071	0.47549	0.894192	2.42232	0.000135337
P09863	Bowman-Birk type proteinase inhibitor I-2B (Fragment)	T.aestivum	Ex	6.21886	8.25049	60.71	1	4	4	0.59326	0.600868	0.773801	2.61157	5.06619e-05
E0WC53	WALI7	T.aestivum	Un	28.0537	7.38623	9.85	2	2	2	0.623082	0.813153	1.11343	1.59958	0.000344379
P83207	Chymotrypsin inhibitor WCI	T.aestivum	Ex	12.9353	7.50342	43.7	1	3	3	0.256058	0.822069	1.52454	1.5522	1.94014e-09
A7UME2	Xylanase inhibitor 725ACCN	T.aestivum	Un	41.2189	7.51807	42.93	9	3	11	0.53921	0.560233	1.14772	2.03651	3.69085e-06
A7UME6	Xylanase inhibitor 801NEW	T.aestivum	Un	42.3789	8.88037	6.93	4	1	3	0.338631	0.315284	0.953716	3.12158	1.92807e-08
Q8H0K8	Xylanase inhibitor Antifungal	T.aestivum	Un	40.9078	7.89893	28.36	3	4	9	0.717792	0.67959	1.07989	1.52338	0.0003289
D3JUT3	Xylanase inhibitor protein I	T.aestivum	Un	33.2876	8.47021	35.2	4	7	10	0.411326	0.461024	1.10557	2.37614	3.95271e-06
Q4W6G2	Xylanase inhibitor XIP-III	T.aestivum	Un	33.2686	7.53271	18.36	1	2	5	0.629733	0.649819	0.712352	2.52868	0.00683136
Q7M1Z3	rRNA N-glycosidase	S.cereale	Un	30.1528	9.75928	25.71	5	6	6	0.524885	0.48463	0.463525	3.58332	6.35289e-06
Q06I75	Fasciclin-like protein FLA31	T.aestivum	Un	30.3249	6.04932	8.05	2	2	2	0.542207	1.00868	1.37382	1.32125	5.30421e-05
O64393	Wheatwin-2 Antifungal	T.aestivum	Un	15.8566	7.94287	52.03	7	2	5	0.504737	0.458104	0.83707	2.81988	2.35288e-05
D2TE73	Tri a Bd 27K (Fragment)	T.aestivum	Un	22.7013	6.50732	56.44	3	10	10	0.375747	0.866772	1.0894	1.80528	4.91912e-07
Q0IJ88	Salt tolerant protein	T.aestivum	Un	17.0546	4.81787	67.97	1	8	13	1.68657	1.33312	0.493481	0.448299	2.5443e-07
Q8S4P7	Thaumatin-like protein	T.aestivum	Un	23.5822	7.60596	65.33	5	2	11	0.589329	0.850363	0.808597	2.20757	6.43809e-05
P93608	Cold acclimation protein WCOR410c	T.aestivum	Un	27.9282	5.30029	32.82	4	5	8	0.584442	1.43034	0.93962	1.15318	1.62474e-06
Q8H0B8	Cold regulated protein	T.aestivum	Un	17.7329	4.97021	55.76	3	6	6	0.532991	0.550585	0.949535	2.4509	6.6237e-06
I1GXY5	Uncharacterized protein	B.distachyon	Un	21.3407	6.04932	16.33	2	2	2	0.471938	0.986788	1.56508	1.09482	1.55819e-05
I1IYL7	Uncharacterized protein	B.distachyon	Un	17.1897	4.88135	44.87	1	2	7	1.52447	1.34594	0.573492	0.565995	2.54755e-07
F2EKF1	Predicted protein (Fragment)	H.vulgare	Un	11.4607	8.73389	15.24	1	2	2	0.507358	0.960701	1.27028	1.3638	4.71603e-05
F2DHC4	Predicted protein	H.vulgare	Un	27.9478	5.26221	19.25	3	4	4	0.653964	0.887084	1.17745	1.41815	0.00079725
A7YA60	PR17c	H.vulgare	Un	24.3735	9.30518	24.44	3	3	5	0.582371	0.602213	0.915019	2.5583	3.38151e-06
H9U3X3	PR61	T.aestivum	Un	11.6519	8.23584	41.12	2	2	4	0.653456	1.43783	1.01924	1.02341	0.000854008
	9.unknow(52)
F2CXE0	Predicted protein (Fragment)	H.vulgare	Un	22.3429	4.64014	37.69	1	5	8	1.57067	1.0111	0.693281	0.788484	4.03513e-05
F2CRD9	Predicted protein	H.vulgare	Un	22.7671	8.83643	24.89	2	5	5	0.623298	0.701066	1.06644	1.7285	1.96869e-05
F2CSZ7	Predicted protein	H.vulgare	Un	36.6613	5.33838	18.88	1	6	6	0.488343	0.555141	0.957047	2.3757	9.82092e-06
F2CTB0	Predicted protein	H.vulgare	Un	15.2836	9.5249	18.01	2	2	2	1.88927	1.15098	0.502726	0.415513	5.58766e-09
F2CU59	Predicted protein	H.vulgare	Un	17.8033	9.43701	13.25	2	2	2	0.683162	0.758862	0.996554	1.8792	0.00116491
F2CUJ9	Predicted protein	H.vulgare	Un	33.8578	8.26514	21.56	1	8	8	0.469874	0.488024	1.11726	2.08748	9.62341e-06
F2CZC7	Predicted protein	H.vulgare	Un	46.7109	5.64307	23.36	5	9	10	1.67297	0.913525	0.748257	0.568431	2.58107e-06
F2D3J4	Predicted protein	H.vulgare	Un	41.2495	8.83643	6.36	2	2	2	1.71781	0.520732	0.903265	0.864	2.84648e-05
F2D3S4	Predicted protein	H.vulgare	Un	61.6941	5.09717	18.97	1	7	10	0.529454	0.639217	0.893832	2.42622	0.000700785
F2D8F8	Predicted protein	H.vulgare	Un	22.6336	5.05908	18.4	3	3	3	1.6786	0.784	0.921881	0.669975	6.67975e-06
F2D9S4	Predicted protein	H.vulgare	Un	19.0418	7.10791	10.67	2	2	2	0.40603	0.780287	0.957231	1.9033	0.00153203
F2DGA8	Predicted protein	H.vulgare	Un	16.9168	6.0874	49.67	38	1	6	0.436917	0.543045	1.35466	1.98958	1.55935e-05
F2DGG4	Predicted protein	H.vulgare	Un	13.3255	5.99854	19.67	2	2	2	0.877036	0.60766	0.781942	2.21034	0.00383107
F2DJC5	Predicted protein	H.vulgare	Un	26.1381	5.84619	19.49	1	2	3	0.456771	0.476985	0.783022	3.28066	3.12598e-05
F2DNP3	Predicted protein	H.vulgare	Un	24.2905	7.56201	15.45	2	3	3	0.691803	0.549214	0.694968	2.69209	5.82115e-07
F2DS64	Predicted protein	H.vulgare	Un	47.9386	10.7554	29.96	1	7	12	0.479773	0.547671	1.03856	2.27106	2.0735e-05
F2DST8	Predicted protein	H.vulgare	Un	36.6423	6.45557	8	3	2	2	0.505348	1.0151	1.20095	1.30457	0.00028024
F2DW12	Predicted protein	H.vulgare	Un	19.9499	8.89502	52.31	3	3	13	0.542997	0.464079	1.19035	2.18276	2.07111e-05
F2DZW3	Predicted protein	H.vulgare	Un	26.0005	7.48877	8.8	2	2	2	1.95398	0.70257	0.591887	0.752693	2.7268e-06
F2E7I2	Predicted protein	H.vulgare	Un	17.5215	8.23584	19.54	2	2	4	0.745404	0.622889	0.712116	2.55502	2.17535e-05
F2E7Q3	Predicted protein	H.vulgare	Un	26.9001	4.42432	20.15	2	4	4	0.580926	0.531459	0.90907	2.24177	0.000796354
F2E9C4	Predicted protein	H.vulgare	Un	44.5867	5.38916	24.82	1	6	9	0.660023	0.603784	0.878175	2.27745	9.25702e-06
F2EBF9	Predicted protein	H.vulgare	Un	27.654	8.00146	50.81	3	9	10	0.4804	0.598086	0.910354	2.64197	1.73241e-06
F2EBM4	Predicted protein	H.vulgare	Un	76.8767	5.8208	15.99	3	10	11	0.558233	0.557442	1.10505	2.15686	0.00010413
F2EC88	Predicted protein	H.vulgare	Un	30.4393	5.40186	18.75	2	3	3	0.565363	0.632068	0.93165	2.44954	6.97589e-06
F2ECH4	Predicted protein	H.vulgare	Un	38.6511	6.96143	24.86	1	7	9	0.614597	0.521556	0.697343	3.0421	8.19606e-07
F2EDB2	Predicted protein	H.vulgare	Un	23.1621	5.92236	19.03	2	3	3	0.679647	1.62292	0.924263	0.861743	0.000189197
F2EDK4	Predicted protein	H.vulgare	Un	21.3221	7.84033	17.77	1	2	2	0.277326	1.55571	1.22347	0.84825	2.1992e-05
F2EH52	Predicted protein	H.vulgare	Un	17.5329	5.69385	31.65	4	3	4	0.562459	0.732181	1.18694	1.76208	9.69488e-07
F2EKY2	Predicted protein	H.vulgare	Un	70.5179	7.63525	17.33	2	9	11	0.607965	0.580412	0.728329	2.62234	6.33921e-05
F2CT65	Predicted protein	H.vulgare	Un	8.43005	5.13525	59.76	2	3	5	0.520205	0.601437	0.904225	2.47808	9.46811e-05
F2EHN7	Predicted protein	H.vulgare	Un	9.97081	5.60498	67.74	5	1	7	0.480587	0.4167	0.479185	3.54245	5.74351e-08
I1H5X4	Uncharacterized protein	B.distachyon	Un	38.7229	6.82959	25.36	9	1	9	0.936962	0.750437	0.79456	1.93912	2.48839e-07
I1H5Z6	Uncharacterized protein	B.distachyon	Un	38.0007	6.82959	9.8	1	2	4	0.516185	0.519348	0.999044	2.60462	1.34965e-05
I1H6X0	Uncharacterized protein	B.distachyon	Un	15.1756	6.31592	23.19	2	2	2	0.619335	0.563458	0.765347	2.56856	2.12311e-07
I1H8K5	Uncharacterized protein	B.distachyon	Un	80.8042	5.33838	1.57	1	1	2	0.508795	0.496791	1.1284	2.26041	0.00472661
I1H9A9	Uncharacterized protein	B.distachyon	Un	39.8103	8.73389	16.5	1	2	7	0.504497	0.440339	1.99888	0.640103	2.38943e-05
I1HK18	Uncharacterized protein	B.distachyon	Un	22.2358	4.39893	27.94	2	2	4	0.791158	1.53896	0.528173	1.63059	0.00883404
I1HWL4	Uncharacterized protein	B.distachyon	Un	25.8979	4.83057	19.91	1	1	4	0.470629	1.34104	0.907231	1.50227	6.67455e-06
I1HZ93	Uncharacterized protein	B.distachyon	Un	73.7716	8.95361	4.43	1	1	3	0.577752	0.577265	0.637362	2.85515	3.57088e-06
I1I582	Uncharacterized protein	B.distachyon	Un	61.8613	5.36377	10.95	1	2	5	0.582781	0.612607	0.944105	2.44955	7.001e-07
I1IHR6	Uncharacterized protein	B.distachyon	Un	23.8351	5.60498	14.98	1	1	4	0.579412	0.79958	1.26274	1.56649	2.65707e-05
I1IXV8	Uncharacterized protein	B.distachyon	Un	26.1141	5.98584	11.86	1	1	2	0.527225	0.572834	0.656804	2.89358	3.12e-05
I1J2V0	Uncharacterized protein	B.distachyon	Un	29.3245	10.3745	31.4	1	1	11	1.25793	1.40921	0.737052	0.538459	6.67735e-05
Q7X9M4	Putative uncharacterized protein (Fragment)	T.aestivum	Un	25.0923	8.04541	36.04	1	4	4	0.298659	0.580633	1.51083	1.93523	2.00871e-08
F2CV01	Predicted protein	H.vulgare	Cp; ER; M	20.6282	9.65674	19.17	4	3	3	0.553635	1.38302	1.11143	0.939524	2.76362e-05
F2CYL7	Predicted protein	H.vulgare	M	55.8474	6.7124	9.09	2	3	4	0.505449	0.520619	1.03654	2.37782	4.34407e-06
F2D3M4	Predicted protein	H.vulgare	M	39.3613	9.80322	9.69	1	2	2	0.691783	0.86106	1.32146	1.55022	0.0170183
F2DH88	Predicted protein	H.vulgare	M	78.7021	5.2876	9.58	1	5	5	0.646304	0.802311	1.33655	1.34385	1.85302e-06
F2EKR2	Predicted protein	H.vulgare	M	34.1556	6.59521	12.62	4	3	3	0.58394	0.677524	1.53697	1.64459	0.00946348
I1H2M8	Uncharacterized protein	B.distachyon	M	37.7428	5.16064	7.41	1	2	2	1.3852	0.635982	1.02192	0.938004	0.0418109
I1I508	Uncharacterized protein	B.distachyon	M	112.875	5.70654	2.13	1	2	2	1.39864	1.36821	0.622501	0.670216	0.00627522

## Sheet: S3-B
Additional file 5: Table S3-B:The sub-cellular information of 421 Differentially expressed proteins predicted by Wolf Psort
tr|B6VCM0|B6VCM0_TRIUA details chlo: 6.5, chlo_mito: 5.5, mito: 3.5, vacu: 2, cyto: 1
sp|P12299|GLGL2_WHEAT details chlo: 5, cyto: 5, cysk: 2, nucl: 1
tr|Q9M4Z1|Q9M4Z1_WHEAT details cyto: 6, nucl: 2, mito: 2, cysk: 2, chlo: 1
tr|Q5XXD1|Q5XXD1_WHEAT details chlo: 13
sp|P30523|GLGS_WHEAT details cyto: 5, cysk: 3, nucl: 2, pero: 2, chlo: 1
tr|O04074|O04074_WHEAT details chlo: 12, nucl: 2
tr|Q9XGB3|Q9XGB3_WHEAT details chlo: 9, nucl: 3, cyto: 1
tr|B9W4U7|B9W4U7_WHEAT details cyto: 9, chlo: 4
tr|Q9ZTB6|Q9ZTB6_HORVU details chlo: 7, cyto: 4, nucl: 2
tr|Q2WGB1|Q2WGB1_WHEAT details chlo: 14
tr|Q5PXX5|Q5PXX5_AEGCM details cyto: 14
tr|F2DY58|F2DY58_HORVD details mito: 12.5, chlo_mito: 7.5
tr|Q5PXU6|Q5PXU6_9POAL details cyto: 9.5, cyto_E.R.: 5.5, chlo: 2, nucl: 1
tr|Q5PXU9|Q5PXU9_SECST details cysk: 6, cyto: 5, pero: 2
tr|A9XG56|A9XG56_TRIUA details cyto: 6.5, cyto_E.R.: 4.5, mito: 2, extr: 2, E.R.: 1.5, chlo: 1
tr|I1GTP9|I1GTP9_BRADI details cyto: 5, cysk: 5, pero: 2, nucl: 1
sp|P82993|AMYB_HORVS details pero: 6, extr: 3, E.R.: 2, chlo: 1, nucl: 1
sp|P93594|AMYB_WHEAT details pero: 4, chlo: 3, cyto: 2, extr: 2, vacu: 1, E.R.: 1
tr|Q7X9M2|Q7X9M2_WHEAT details nucl: 5, chlo: 3, extr: 3, cyto: 2
tr|A7Y325|A7Y325_SECCE details mito: 10, nucl: 2, cyto: 1
tr|I1GS62|I1GS62_BRADI details cyto: 12, pero: 1
tr|Q43223|Q43223_WHEAT details cyto: 10, chlo: 2, nucl: 1
tr|A9U8G4|A9U8G4_WHEAT details cyto: 14
tr|A9U8G1|A9U8G1_WHEAT details cyto: 13
tr|A8QR29|A8QR29_TRITD details cyto: 5, nucl: 4, plas: 2, chlo: 1, extr: 1
tr|F2CQR0|F2CQR0_HORVD details mito: 9, chlo: 5
sp|P23901|ALDR_HORVU details cyto: 12, plas: 1
tr|Q43320|Q43320_AVEFA details cyto: 10, cysk: 3
tr|B5U8Y9|B5U8Y9_HORVU details chlo: 12, mito: 2
tr|D1MDV2|D1MDV2_HORVD details chlo: 6, extr: 3, vacu: 3, nucl: 1
tr|J3RHG6|J3RHG6_WHEAT details cyto: 6.5, cyto_nucl: 4.5, chlo: 3, nucl: 1.5, mito: 1, E.R.: 1
tr|Q8GT50|Q8GT50_HORVU details mito: 7.5, chlo: 5, cyto_mito: 4.5
tr|C0KTA6|C0KTA6_WHEAT details chlo: 12, mito: 2
tr|Q8L695|Q8L695_LOLPR details chlo: 6, extr: 5, cyto: 1, mito: 1
tr|Q6UZD6|Q6UZD6_WHEAT details cyto: 6, chlo: 5, mito: 2
tr|B2LXU4|B2LXU4_WHEAT details chlo: 13
tr|Q7XYB5|Q7XYB5_WHEAT details cyto: 8, chlo: 4, vacu: 1
tr|B5ACE0|B5ACE0_WHEAT details chlo: 9, mito: 5
tr|Q0Z9W3|Q0Z9W3_WHEAT details nucl: 13
tr|B5A8A6|B5A8A6_WHEAT details chlo: 5, extr: 5, cyto: 3
tr|Q7XY25|Q7XY25_WHEAT details chlo: 6, extr: 6, cyto: 2
tr|I1GS37|I1GS37_BRADI details cyto: 13
sp|A1E9I8|ATPA_HORVU details cyto: 11, mito: 2
tr|I1HET7|I1HET7_BRADI details chlo: 7, cyto: 5, nucl: 1
tr|F2DCE0|F2DCE0_HORVD details chlo: 13
tr|F2E2L0|F2E2L0_HORVD details plas: 4, cyto: 3.5, E.R.: 3, cyto_nucl: 2.5, chlo: 1, mito: 1
tr|F2CTY2|F2CTY2_HORVD details chlo: 12, cyto: 1
tr|F2CWJ3|F2CWJ3_HORVD details chlo: 8.5, chlo_mito: 6, cyto: 3, mito: 2.5
tr|F2EEA8|F2EEA8_HORVD details extr: 6, E.R.: 3.5, E.R._plas: 2.5, mito: 2, chlo: 1
tr|I1GNA0|I1GNA0_BRADI details extr: 5, E.R.: 3, chlo: 2, cyto: 2, mito: 2
tr|I1HR21|I1HR21_BRADI details chlo: 11, vacu: 2
tr|I1IM00|I1IM00_BRADI details chlo: 8, cyto: 2, pero: 2, mito: 1
tr|I1IXI6|I1IXI6_BRADI details E.R.: 5, vacu: 3, extr: 2, chlo: 1, cyto: 1, pero: 1
tr|I1IY66|I1IY66_BRADI details chlo: 6, cyto: 3.5, cyto_nucl: 2.5, mito: 2, plas: 1
tr|I1J2E5|I1J2E5_BRADI details chlo: 12, mito: 1
tr|F2DCE3|F2DCE3_HORVD details chlo: 13
tr|I1HJJ6|I1HJJ6_BRADI details chlo: 10, mito: 4
tr|F2DIF8|F2DIF8_HORVD details chlo: 8, mito: 3, nucl: 1, plas: 1
tr|I1HT98|I1HT98_BRADI details chlo: 5, cyto: 5, pero: 2, plas: 1
tr|I1I3D1|I1I3D1_BRADI details cyto: 11, pero: 2
tr|F2CWL4|F2CWL4_HORVD details chlo: 11, nucl: 1, plas: 1
tr|F2DEC3|F2DEC3_HORVD details cyto: 11, chlo: 1, pero: 1
tr|F2DQF0|F2DQF0_HORVD details extr: 5, cyto: 3, nucl: 2, chlo: 1, mito: 1, vacu: 1
tr|F2DVV7|F2DVV7_HORVD details cyto: 8, chlo: 5
tr|I1HJ12|I1HJ12_BRADI details cysk: 7, cyto: 3, nucl: 2, extr: 1
tr|I1ICL3|I1ICL3_BRADI details nucl: 9, chlo: 3, cyto: 2
tr|I1GNI4|I1GNI4_BRADI details cyto: 13
tr|F2CWD2|F2CWD2_HORVD details cyto: 14
tr|C6K7G3|C6K7G3_WHEAT details cyto: 13
tr|I1H236|I1H236_BRADI details cyto: 8, pero: 4, chlo: 1
tr|F2EBF8|F2EBF8_HORVD details cyto: 6.5, cyto_nucl: 4, pero: 3, plas: 2, chlo: 1
tr|Q6RUJ1|Q6RUJ1_WHEAT details cyto: 14
tr|G1FFN0|G1FFN0_9POAL details cyto: 14
tr|Q4LB20|Q4LB20_HORVU details cyto: 5, chlo: 4, mito: 3, nucl: 1
tr|F2CZE7|F2CZE7_HORVD details cyto: 10, chlo: 1, mito: 1, pero: 1
tr|A6XMY8|A6XMY8_TRIMO details chlo: 5, mito: 5, nucl: 3
tr|A6XMZ1|A6XMZ1_TRIMO details chlo: 4, cyto: 3.5, nucl: 3, cyto_E.R.: 2.5, plas: 2
tr|Q8RW03|Q8RW03_WHEAT details cyto: 5.5, chlo: 4, cyto_E.R.: 3.5, pero: 2, nucl: 1
tr|Q8RW00|Q8RW00_WHEAT details cyto: 7.5, cyto_E.R.: 4.5, chlo: 3, pero: 2
tr|B0FRH4|B0FRH4_WHEAT details cyto: 5, chlo: 4, mito: 4
tr|B5B1F8|B5B1F8_WHEAT details cyto: 6, mito: 4, chlo: 3
tr|I1HRT4|I1HRT4_BRADI details mito: 10, chlo: 4
tr|F2DCC0|F2DCC0_HORVD details chlo: 12, cyto: 1
tr|F2DQ23|F2DQ23_HORVD details chlo: 4, plas: 3, E.R.: 3, vacu: 2, nucl: 1
sp|Q42855|DCUP_HORVU details chlo: 4, cyto: 4, pero: 3, nucl: 1, mito: 1
tr|A0T1D6|A0T1D6_WHEAT details chlo: 11.5, chlo_mito: 7.5, mito: 2.5
tr|Q8RYB1|Q8RYB1_WHEAT details chlo: 10, mito: 4
tr|F2CVC1|F2CVC1_HORVD details mito: 5, chlo: 3, cyto: 3, E.R.: 2
tr|I1IS70|I1IS70_BRADI details cyto: 6, nucl: 4, chlo: 2, plas: 1
tr|I1IBR3|I1IBR3_BRADI details cyto: 10, pero: 2, mito: 1
tr|F2E9K4|F2E9K4_HORVD details cyto: 8, nucl: 3.5, cysk_nucl: 2.5, chlo: 1
tr|I1I3L2|I1I3L2_BRADI details cyto: 9, chlo: 2, nucl: 1, mito: 1
tr|F2CYL4|F2CYL4_HORVD details cyto: 7, pero: 5, mito: 2
tr|F2DE08|F2DE08_HORVD details chlo: 8, mito: 6
tr|F2CQF4|F2CQF4_HORVD details chlo: 7, vacu: 4, mito: 2
tr|F2D751|F2D751_HORVD details chlo: 13
tr|F2DEL2|F2DEL2_HORVD details chlo: 11, cyto: 1, mito: 1
tr|I1H7B3|I1H7B3_BRADI details chlo: 13
tr|I1IUJ8|I1IUJ8_BRADI details chlo: 14
tr|F2E6P9|F2E6P9_HORVD details chlo: 6, extr: 4, mito: 1, plas: 1, vacu: 1
tr|F2DU92|F2DU92_HORVD details chlo: 8, vacu: 4, cyto: 1
tr|F2E5S3|F2E5S3_HORVD details chlo: 6, cyto: 5, plas: 1.5, cysk_plas: 1.5
tr|I1H6F4|I1H6F4_BRADI details chlo: 9, mito: 5
tr|I1GZD7|I1GZD7_BRADI details cyto: 4, E.R.: 4, plas: 2, vacu: 2, nucl: 1
tr|I1H1V5|I1H1V5_BRADI details chlo: 14
tr|F2CYB5|F2CYB5_HORVD details cyto: 6, mito: 5, chlo: 2
tr|F2DB01|F2DB01_HORVD details cyto: 9, chlo: 2, pero: 2
tr|F2E351|F2E351_HORVD details cyto: 7, chlo: 3, pero: 2, nucl: 1
tr|F2EAZ8|F2EAZ8_HORVD details cyto: 7, extr: 5, chlo: 1
tr|F2E9D1|F2E9D1_HORVD details cyto: 13
tr|F2CSK4|F2CSK4_HORVD details chlo: 13
tr|F2CWR0|F2CWR0_HORVD details mito: 5.5, chlo_mito: 5.5, chlo: 4.5, cyto: 4
tr|F2D005|F2D005_HORVD details cyto: 12.5, cyto_nucl: 7
tr|F2D171|F2D171_HORVD details chlo: 10.5, chlo_mito: 6, cyto: 3
tr|F2DKW3|F2DKW3_HORVD details chlo: 8, cyto: 6
tr|F2EBJ5|F2EBJ5_HORVD details cyto: 8, nucl: 2, mito: 2, chlo: 1
tr|I1GYL4|I1GYL4_BRADI details mito: 5.5, chlo_mito: 5.5, chlo: 4.5, cyto: 3
tr|I1HUV3|I1HUV3_BRADI details chlo: 6, cyto: 4.5, cyto_nucl: 3, mito: 2
tr|I1I0D1|I1I0D1_BRADI details mito: 9, chlo: 5
tr|I1I9W8|I1I9W8_BRADI details E.R.: 4, chlo: 3, plas: 3, nucl: 2, cyto: 1
tr|F2D3T2|F2D3T2_HORVD details mito: 8, chlo: 5
tr|F2DGX3|F2DGX3_HORVD details cyto: 8, pero: 3, chlo: 2
tr|F2EDQ0|F2EDQ0_HORVD details cyto: 12, chlo: 2
tr|F2DSV5|F2DSV5_HORVD details cyto: 9, chlo: 2, cysk: 2
tr|F2CS30|F2CS30_HORVD details vacu: 5, chlo: 4, E.R.: 2, nucl: 1, extr: 1
tr|F2D1M6|F2D1M6_HORVD details cysk: 8, cyto: 5
tr|F2DDZ5|F2DDZ5_HORVD details chlo: 12, mito: 2
tr|F2DYM4|F2DYM4_HORVD details cyto: 9, nucl: 2, chlo: 1, mito: 1
tr|I1H6W7|I1H6W7_BRADI details cyto: 5, chlo: 4, mito: 2, pero: 2
tr|I1HNY1|I1HNY1_BRADI details E.R.: 4, cyto: 3, plas: 2, chlo: 1, nucl: 1, pero: 1, cysk: 1
tr|F2E626|F2E626_HORVD details cysk: 6, cyto: 3, chlo: 2, vacu: 1.5, E.R._vacu: 1.5
tr|F2E9N0|F2E9N0_HORVD details vacu: 6, chlo: 3, E.R.: 2, nucl: 1, extr: 1
tr|F2EKR6|F2EKR6_HORVD details nucl: 12, chlo: 1
tr|I1H1G0|I1H1G0_BRADI details chlo: 14
tr|I1HXS5|I1HXS5_BRADI details chlo: 8, mito: 5.5, cyto_mito: 3.5
tr|F2CT85|F2CT85_HORVD details vacu: 3, E.R.: 3, cyto: 2, plas: 2, extr: 2, chlo: 1
tr|F2CZT3|F2CZT3_HORVD details cyto: 7, chlo: 3, pero: 3
tr|I1IG75|I1IG75_BRADI details nucl: 14
sp|Q03033|EF1A_WHEAT details cyto: 13
tr|I1IB68|I1IB68_BRADI details chlo: 14
tr|Q7X9K3|Q7X9K3_WHEAT details cyto: 9, cysk_nucl: 2.5, nucl: 2, chlo: 1
sp|Q03387|IF4G1_WHEAT details cyto: 7, nucl: 3, mito: 3
tr|B9A8E3|B9A8E3_WHEAT details E.R.: 5, chlo: 3, vacu: 3, nucl: 1, extr: 1
tr|Q9FE55|Q9FE55_TRITD details E.R.: 5, chlo: 3, vacu: 2, nucl: 1, mito: 1, extr: 1
tr|Q334I0|Q334I0_TRITD details cyto: 8, chlo: 1, nucl: 1, mito: 1, vacu: 1, E.R.: 1
tr|F4Y591|F4Y591_WHEAT details cyto: 9, chlo: 2, nucl: 2
tr|B5L808|B5L808_DACGL details cyto: 12, chlo: 1
tr|Q3I0N4|Q3I0N4_DACGL details cyto: 10, nucl: 3
tr|Q5MCL9|Q5MCL9_WHEAT details E.R.: 8, chlo: 3, extr: 2
tr|F2DB07|F2DB07_HORVD details mito: 6, cyto: 5, chlo: 3
sp|P08819|CBP2_WHEAT details nucl: 4, pero: 3, cyto: 2, mito: 2, plas: 1, vacu: 1
tr|Q0WX48|Q0WX48_WHEAT details chlo: 11, extr: 2
tr|E5AXU4|E5AXU4_HORVU details cysk: 9, cyto: 3, nucl: 2
tr|F2DGW4|F2DGW4_HORVD details mito: 8.5, chlo_mito: 7, chlo: 4.5
tr|G8GKP0|G8GKP0_AEGTA details chlo: 11, cyto: 2
tr|C3SBD9|C3SBD9_PSAFR details chlo: 5, nucl: 3, cyto: 2, extr: 2, mito: 1
sp|Q41542|XTH_WHEAT details vacu: 8, extr: 6
tr|I1GPC9|I1GPC9_BRADI details cyto: 12, nucl: 1
tr|B7SKZ2|B7SKZ2_TRIDC details extr: 8, vacu: 5
tr|F2E8C9|F2E8C9_HORVD details chlo: 11, mito: 2
tr|F2CY59|F2CY59_HORVD details chlo: 8.5, chlo_mito: 6.5, mito: 3.5
tr|F2D663|F2D663_HORVD details cyto: 9, mito: 2, nucl: 1, extr: 1
tr|F2EFB5|F2EFB5_HORVD details chlo: 5, extr: 4, vacu: 2, nucl: 1, mito: 1
tr|I1HQ45|I1HQ45_BRADI details chlo: 7, nucl: 2, cyto: 1, extr: 1, vacu: 1, pero: 1
tr|I1INA3|I1INA3_BRADI details extr: 5, chlo: 4, vacu: 3, mito: 1
tr|E2GL16|E2GL16_HORVD details nucl: 5, cyto: 5, mito: 2, pero: 1
tr|Q6L5M1|Q6L5M1_BROIN details cyto: 7, plas: 3, mito: 2, chlo: 1
tr|Q7XY23|Q7XY23_WHEAT details cyto: 6, nucl: 4, plas: 3.5, golg_plas: 2.5
tr|I1GR76|I1GR76_BRADI details nucl: 10, chlo: 2, cyto: 2
tr|Q5I7L0|Q5I7L0_WHEAT details nucl: 6, cyto: 6, chlo: 1
tr|F2CSX2|F2CSX2_HORVD details nucl: 5, cyto: 5, chlo: 2, plas: 1
tr|F2CSC5|F2CSC5_HORVD details nucl: 8, cyto: 6
tr|Q6V959|Q6V959_WHEAT details chlo: 4, cyto: 4, E.R.: 4, mito: 1
tr|I1HTL3|I1HTL3_BRADI details nucl: 6, cyto: 6, extr: 1
tr|F2E390|F2E390_HORVD details cyto: 6, cysk: 3, chlo: 2, nucl: 2
tr|F2CS15|F2CS15_HORVD details chlo: 14
tr|F2D1H7|F2D1H7_HORVD details cyto: 12.5, cyto_E.R.: 7.5
tr|F2D293|F2D293_HORVD details chlo: 12, nucl: 1
tr|F2DSW5|F2DSW5_HORVD details cyto: 9, nucl: 5
tr|F2E2F1|F2E2F1_HORVD details cyto: 8, nucl: 3, mito: 2
tr|F2EAX5|F2EAX5_HORVD details cyto: 8, chlo: 4, nucl: 1
tr|F2EKQ2|F2EKQ2_HORVD details chlo: 7, cyto: 6
tr|F2CWF9|F2CWF9_HORVD details cyto: 4, plas: 3, chlo: 2, nucl: 2, mito: 2
tr|F2E1Y8|F2E1Y8_HORVD details cyto: 8, chlo: 4, nucl: 1
tr|I1GM81|I1GM81_BRADI details cyto: 8.5, chlo: 5, cyto_nucl: 5
tr|I1GSF2|I1GSF2_BRADI details cyto: 9, nucl: 5
tr|I1GTN3|I1GTN3_BRADI details cyto: 7, chlo: 4, nucl: 1, mito: 1
tr|I1HUQ6|I1HUQ6_BRADI details chlo: 14
tr|I1I1G5|I1I1G5_BRADI details cyto: 9, chlo: 3, nucl: 1
tr|I1ICW5|I1ICW5_BRADI details cyto: 8, chlo: 2, extr: 2, cysk: 2
tr|F2CZ65|F2CZ65_HORVD details cyto: 5, nucl: 4, chlo: 2, plas: 2
tr|F2CQP0|F2CQP0_HORVD details chlo: 14
tr|F2D1P1|F2D1P1_HORVD details chlo_mito: 6, chlo: 5.5, mito: 5.5, nucl: 2
tr|F2D448|F2D448_HORVD details chlo: 5, E.R.: 5, plas: 2, cyto: 1
tr|F2D702|F2D702_HORVD details nucl: 5, mito: 5, chlo: 2, cyto: 2
sp|P02277|H2A3_WHEAT details nucl: 12, chlo: 1
tr|F2CZQ5|F2CZQ5_HORVD details nucl: 10, chlo: 2, mito: 2
tr|Q8LRU5|Q8LRU5_WHEAT details nucl: 14
sp|P40621|HMGL_WHEAT details nucl: 14
tr|Q9SLR6|Q9SLR6_WHEAT details chlo: 7, mito: 4, cyto: 2
tr|F2DVN6|F2DVN6_HORVD details chlo: 10, mito: 3
tr|F2E311|F2E311_HORVD details nucl: 8, chlo: 2, cyto: 2, plas: 1
tr|F2DD34|F2DD34_HORVD details nucl: 10, extr: 2, cyto: 1
tr|F2DLR6|F2DLR6_HORVD details nucl: 6, cyto: 4, chlo: 3
tr|I1H638|I1H638_BRADI details chlo: 12, plas: 1
tr|I1GSH4|I1GSH4_BRADI details cyto: 12, chlo: 1
tr|O23798|O23798_WHEAT details chlo: 14
tr|F2CT95|F2CT95_HORVD details chlo: 7, nucl: 2, vacu: 2, pero: 2
tr|F2CXF8|F2CXF8_HORVD details nucl: 8, mito: 3, chlo: 1, cyto: 1
tr|F2DMR3|F2DMR3_HORVD details chlo: 14
tr|F2DVR4|F2DVR4_HORVD details nucl: 14
tr|I1GS11|I1GS11_BRADI details chlo: 14
tr|I1GXW9|I1GXW9_BRADI details nucl: 14
tr|I1HJ07|I1HJ07_BRADI details cysk: 14
tr|F2E9D5|F2E9D5_HORVD details cyto: 6, chlo: 4, nucl: 2, mito: 1
tr|I1GMG0|I1GMG0_BRADI details nucl: 7, cyto: 6
tr|I1H1D0|I1H1D0_BRADI details chlo: 13
tr|F2D884|F2D884_HORVD details cyto: 8, cysk: 4, chlo: 1
tr|F2E4C2|F2E4C2_HORVD details cyto: 10, chlo: 2, nucl: 2
tr|I1GLJ6|I1GLJ6_BRADI details cyto: 8, cysk: 4, chlo: 1
tr|I1H6Y3|I1H6Y3_BRADI details cyto: 9, cysk: 4
tr|F2D4W9|F2D4W9_HORVD details chlo: 14
tr|F2DD97|F2DD97_HORVD details nucl: 10, cyto: 4
tr|F2EB67|F2EB67_HORVD details cyto: 10.5, cyto_E.R.: 6, nucl: 3
tr|F2D9W1|F2D9W1_HORVD details nucl: 7, cyto: 3, chlo: 1, vacu: 1, pero: 1
tr|F2DYK8|F2DYK8_HORVD details cyto: 7, chlo: 4, nucl: 3
tr|F2D0A4|F2D0A4_HORVD details nucl: 4, cyto: 4, cysk: 3, chlo: 1, mito: 1
tr|F2DCM2|F2DCM2_HORVD details cyto: 8, nucl: 3, plas: 2
tr|F2DI08|F2DI08_HORVD details cyto: 8, chlo: 3, vacu: 1.5, E.R._vacu: 1.5
tr|F2E6I1|F2E6I1_HORVD details chlo: 5, cyto: 5, mito: 2, plas: 1
tr|G8CN62|G8CN62_AEGLO details nucl: 9, cyto: 3, chlo: 1
tr|F2E5Q1|F2E5Q1_HORVD details cyto: 6, extr: 4, chlo: 3
tr|D2T2K0|D2T2K0_WHEAT details chlo: 9, nucl: 2, extr: 2
sp|P24296|NLTP1_WHEAT details extr: 9, vacu: 3, mito: 1
tr|F2EC22|F2EC22_HORVD details extr: 13
tr|Q1KMU9|Q1KMU9_WHEAT details extr: 9, chlo: 5
tr|Q2PCB9|Q2PCB9_WHEAT details extr: 11, chlo: 2
tr|Q2PCD4|Q2PCD4_WHEAT details extr: 10, chlo: 3
tr|Q5NE33|Q5NE33_WHEAT details extr: 10, chlo: 2, vacu: 2
tr|Q1KMV0|Q1KMV0_WHEAT details extr: 9, chlo: 3, cyto: 2
tr|Q9S876|Q9S876_WHEAT details extr: 10, chlo: 3
tr|Q5NE32|Q5NE32_WHEAT details extr: 7, chlo: 3, vacu: 3
tr|Q5NE34|Q5NE34_WHEAT details extr: 7, chlo: 3, cyto: 2, mito: 1
tr|Q4W1F9|Q4W1F9_WHEAT details mito: 7, chlo: 6
tr|D0EY60|D0EY60_WHEAT details chlo: 8, cyto: 3, mito: 3
tr|F2D9P8|F2D9P8_HORVD details nucl: 9.5, nucl_plas: 5.5, cyto: 2, mito: 2
tr|F2E2T2|F2E2T2_HORVD details chlo: 9, mito: 4
tr|F2EBV8|F2EBV8_HORVD details plas: 4.5, nucl: 4, E.R._plas: 3.5, E.R.: 1.5, chlo: 1, mito: 1, vacu: 1
tr|F2CWC9|F2CWC9_HORVD details nucl: 5, cyto: 5, chlo: 3
tr|E7BXE5|E7BXE5_9POAL details chlo: 7, plas: 3, cyto: 2, nucl: 1
tr|F2EFW5|F2EFW5_HORVD details vacu: 10, golg: 2, cyto: 1
tr|F2EE17|F2EE17_HORVD details chlo: 12, nucl: 2
tr|Q539W8|Q539W8_9POAL details cyto: 7, cysk: 3, nucl: 1, mito: 1, extr: 1
tr|F2D3J2|F2D3J2_HORVD details chlo: 9, cyto: 2, extr: 2
sp|P08823|RUBA_WHEAT details cyto: 10, pero: 4
sp|Q43831|RUBB_SECCE details cyto: 9, chlo: 4
sp|P52894|ALA2_HORVU details cyto: 9, chlo: 2, nucl: 1, mito: 1
tr|I1HX14|I1HX14_BRADI details chlo: 12, mito: 1.5, cyto_mito: 1.5
sp|P12782|PGKH_WHEAT details chlo: 14
tr|I1GLW6|I1GLW6_BRADI details chlo: 14
tr|F2DM48|F2DM48_HORVD details nucl: 4, extr: 4, chlo: 2, mito: 2, cyto: 1
tr|Q2A780|Q2A780_9POAL details extr: 12, vacu: 2
sp|Q2A784|AVLA1_WHEAT details chlo: 7, extr: 7
sp|P0CZ08|AVLA3_WHEAT details chlo: 8, extr: 6
sp|D2KFH1|AVLA4_WHEAT details extr: 9, vacu: 2, golg: 2
sp|P0CZ09|AVLA5_WHEAT details extr: 10, golg: 2, chlo: 1
tr|D2KFH2|D2KFH2_WHEAT details pero: 6, nucl: 4.5, cyto_nucl: 3, chlo: 2
tr|D2KFG9|D2KFG9_WHEAT details extr: 5, cyto: 4, plas: 2, mito: 1, vacu: 1
tr|D2KFH0|D2KFH0_WHEAT details extr: 6, vacu: 4, golg: 2, cyto: 1
tr|Q7XYC3|Q7XYC3_WHEAT details chlo: 7, E.R.: 2.5, E.R._plas: 2.5, cyto: 2, plas: 1.5
tr|Q0Q5D4|Q0Q5D4_WHEAT details chlo: 5, extr: 5, vacu: 3
tr|Q0Q5D9|Q0Q5D9_WHEAT details extr: 6, chlo: 4, vacu: 4
tr|Q0Q5E3|Q0Q5E3_WHEAT details extr: 6, chlo: 4, E.R.: 2, cyto: 1
tr|B7U6L4|B7U6L4_WHEAT details vacu: 7, chlo: 2, extr: 2, mito: 1, E.R.: 1
tr|B7U6L5|B7U6L5_WHEAT details chlo: 10, nucl: 2, cyto: 1
tr|I6QQ39|I6QQ39_WHEAT details vacu: 9, nucl: 1, mito: 1, extr: 1, E.R.: 1
tr|D1MJA1|D1MJA1_9POAL details vacu: 5, extr: 3, nucl: 2, chlo: 1, plas: 1, E.R.: 1
tr|Q18MZ6|Q18MZ6_WHEAT details nucl: 4, vacu: 4, extr: 3, chlo: 1, plas: 1
tr|Q03871|Q03871_WHEAT details extr: 5, vacu: 5, E.R.: 2, golg: 2
tr|Q6PMI9|Q6PMI9_AEGTA details nucl: 3, extr: 3, vacu: 3, plas: 2, chlo: 1, E.R.: 1
tr|E4W506|E4W506_WHEAT details extr: 5, vacu: 5, golg: 2, plas: 1
tr|B8XU58|B8XU58_TRIMO details cyto_nucl: 6, nucl: 5.5, cyto: 5.5, chlo: 1, extr: 1
tr|Q8W3V1|Q8W3V1_WHEAT details chlo: 8, extr: 2, vacu: 2, E.R.: 1
tr|Q7DMU0|Q7DMU0_WHEAT details vacu: 7, golg: 3, nucl: 2, chlo: 1
tr|I3NM41|I3NM41_WHEAT details plas: 4.5, chlo: 3, cyto_plas: 3, mito: 2, E.R.: 2, nucl: 1
tr|Q43657|Q43657_WHEAT details chlo: 10, nucl: 2, extr: 1
tr|Q5BLR0|Q5BLR0_WHEAT details chlo: 6, extr: 3, mito: 2, plas: 1.5, E.R._plas: 1.5
tr|G8CNJ3|G8CNJ3_PSAJU details extr: 10, chlo: 2, nucl: 1
tr|Q2XSN8|Q2XSN8_9POAL details chlo: 4, mito: 4, nucl: 2, extr: 2, cyto: 1
tr|A0EPP1|A0EPP1_SECCE details extr: 9, chlo: 4
tr|B0ZDM5|B0ZDM5_WHEAT details cyto: 6, chlo: 3, extr: 2, nucl: 1, mito: 1
tr|Q70JR7|Q70JR7_WHEAT details cyto: 8, chlo: 3, mito: 2
tr|C7C4X0|C7C4X0_WHEAT details cyto: 6, chlo: 3, nucl: 3, extr: 2
tr|B9VRI3|B9VRI3_9POAL details extr: 10, chlo: 2, nucl: 1
sp|P17314|IAAC3_WHEAT details chlo: 12, extr: 1
sp|P11643|IAAD_HORVU details chlo: 9, extr: 2, vacu: 2
tr|A4GFW3|A4GFW3_9POAL details chlo: 11, cyto: 2
tr|A4GFX4|A4GFX4_9POAL details chlo: 11, cyto: 2
tr|A4GFT4|A4GFT4_AEGSP details chlo: 12, nucl: 1
tr|C3VWG0|C3VWG0_TRIDC details chlo: 10, cyto: 2, mito: 2
tr|A4ZIU7|A4ZIU7_TRIUA details chlo: 14
tr|C4P5B7|C4P5B7_TRIDC details chlo: 8, extr: 3, vacu: 2
tr|C4P5X6|C4P5X6_TRIDC details chlo: 9, extr: 2, vacu: 2
tr|P93602|P93602_WHEAT details cyto: 5, vacu: 3, chlo: 2, extr: 2, nucl: 1
tr|Q41540|Q41540_WHEAT details extr: 9, chlo: 2, nucl: 1, vacu: 1
sp|Q43691|IACX2_WHEAT details chlo: 14
tr|D2TGC2|D2TGC2_WHEAT details chlo: 8, cyto: 3, nucl: 1, mito: 1
sp|P16347|IAAS_WHEAT details cyto: 10, chlo: 2, nucl: 2
tr|H2DQF4|H2DQF4_DESAN details nucl: 6, mito: 6, cyto: 2
tr|B5TWC9|B5TWC9_HORVD details nucl: 7, mito: 5, cyto: 2
tr|Q6L5M0|Q6L5M0_BROIN details mito: 7, nucl: 6
tr|Q8GV49|Q8GV49_WHEAT details nucl: 6, mito: 6, cyto: 2
tr|Q8GV47|Q8GV47_WHEAT details nucl: 7, mito: 5, cyto: 2
tr|Q03967|Q03967_WHEAT details nucl: 12, cyto: 1
tr|A7VL26|A7VL26_WHEAT details nucl: 5, mito: 5, extr: 2, chlo: 1
tr|A7VL27|A7VL27_WHEAT details mito: 6, nucl: 4, cyto: 2, extr: 2
tr|Q7FPJ2|Q7FPJ2_SECCE details nucl: 6, mito: 4, chlo: 3
sp|P42755|EM4_WHEAT details nucl: 10, extr: 2, chlo: 1
sp|P04568|EM1_WHEAT details nucl: 11, chlo: 1, plas: 1
tr|F2DBE3|F2DBE3_HORVD details cyto: 9, mito: 3, pero: 2
tr|E2G045|E2G045_9POAL details pero: 8, mito: 3, chlo: 1, cyto: 1
tr|F1DKC1|F1DKC1_WHEAT details cyto: 8, mito: 3, pero: 2
tr|Q9LDX4|Q9LDX4_WHEAT details cyto: 12, chlo: 1
tr|Q8LK23|Q8LK23_WHEAT details extr: 7, vacu: 4, mito: 2
tr|D0PRB4|D0PRB4_WHEAT details cyto: 13
sp|Q6W8Q2|REHY_WHEAT details cyto: 10, nucl: 2, plas: 1
tr|C4WYH8|C4WYH8_TRITD details cyto: 11, mito: 1, plas: 1
tr|F2D1Q5|F2D1Q5_HORVD details mito: 8, chlo: 5
tr|F2DDK1|F2DDK1_HORVD details chlo: 14
tr|F2CZS1|F2CZS1_HORVD details chlo: 10, vacu: 2, mito: 1
tr|F2E8A9|F2E8A9_HORVD details vacu: 5, chlo: 3, extr: 3, nucl: 1, mito: 1
tr|F2EEV5|F2EEV5_HORVD details chlo: 5, vacu: 5, nucl: 1, mito: 1, E.R.: 1
tr|C0LF31|C0LF31_WHEAT details chlo: 8, mito: 4, cyto: 1
tr|C0LF32|C0LF32_WHEAT details mito: 8, chlo: 6
tr|H9AXB3|H9AXB3_WHEAT details chlo: 9, mito: 4
sp|Q41593|SPZ1A_WHEAT details mito: 7, chlo: 6
sp|Q9ST57|SPZ2A_WHEAT details mito: 7, chlo: 6
sp|P11955|CHI1_HORVU details chlo: 11, mito: 1, extr: 1
sp|Q9FRV0|CHIC_SECCE details extr: 11, vacu: 2
tr|B1B6T0|B1B6T0_BROIN details extr: 8, vacu: 4, chlo: 1
tr|J7K291|J7K291_WHEAT details chlo: 11, mito: 2
sp|P32032|THN2_WHEAT details extr: 11, chlo: 2
tr|B8YLY9|B8YLY9_TRIMO details extr: 10, chlo: 2, vacu: 1
sp|P33044|THHR_HORVU details chlo: 6, extr: 4, cyto: 3
tr|Q9SQG8|Q9SQG8_WHEAT details chlo: 10, vacu: 2, nucl: 1
sp|P09863|IBB1_WHEAT details chlo: 13
tr|E0WC53|E0WC53_WHEAT details chlo: 7, cyto: 3, mito: 2, nucl: 1
sp|P83207|ICIW2_WHEAT details chlo: 5, cyto: 5, nucl: 2, extr: 2
tr|A7UME2|A7UME2_WHEAT details extr: 11, chlo: 1, cyto: 1
tr|A7UME6|A7UME6_WHEAT details chlo: 8, mito: 2, vacu: 2, E.R.: 2
tr|Q8H0K8|Q8H0K8_WHEAT details extr: 10, chlo: 1, cyto: 1, vacu: 1
tr|D3JUT3|D3JUT3_WHEAT details chlo: 6, vacu: 3, extr: 2, nucl: 1, mito: 1
tr|Q4W6G2|Q4W6G2_WHEAT details chlo: 5, extr: 3, vacu: 3, nucl: 1, mito: 1
tr|Q7M1Z3|Q7M1Z3_SECCE details chlo: 10, mito: 4
tr|Q06I75|Q06I75_WHEAT details plas: 5, chlo: 3, extr: 2, golg: 2, mito: 1
sp|O64393|WHW2_WHEAT details chlo: 11, extr: 2
tr|D2TE73|D2TE73_WHEAT details cyto: 11, mito: 2
tr|Q0IJ88|Q0IJ88_WHEAT details cyto: 7, chlo: 3, extr: 3
tr|Q8S4P7|Q8S4P7_WHEAT details chlo: 7, extr: 5, vacu: 1
tr|P93608|P93608_WHEAT details nucl: 12, chlo: 1
tr|Q8H0B8|Q8H0B8_WHEAT details cyto: 12, mito: 1
tr|I1GXY5|I1GXY5_BRADI details chlo: 6, cyto: 5, mito: 3
tr|I1IYL7|I1IYL7_BRADI details cyto: 6, chlo: 3, extr: 3, nucl: 2
tr|F2EKF1|F2EKF1_HORVD details cyto: 4, chlo: 3, mito: 3, E.R.: 2, nucl: 1
tr|F2DHC4|F2DHC4_HORVD details chlo: 13
tr|A7YA60|A7YA60_HORVD details chlo: 11, mito: 2
tr|H9U3X3|H9U3X3_WHEAT details extr: 11, chlo: 1, vacu: 1
tr|F2CXE0|F2CXE0_HORVD details mito: 12, nucl: 2
tr|F2CRD9|F2CRD9_HORVD details nucl: 6, mito: 5, cyto: 2
tr|F2CSZ7|F2CSZ7_HORVD details nucl: 6, cyto: 4, mito: 1, plas: 1, pero: 1
tr|F2CTB0|F2CTB0_HORVD details extr: 10, chlo: 2, vacu: 1
tr|F2CU59|F2CU59_HORVD details chlo: 11, mito: 2
tr|F2CUJ9|F2CUJ9_HORVD details chlo: 12, mito: 1
tr|F2CZC7|F2CZC7_HORVD details E.R.: 4, chlo: 3, plas: 2, extr: 2, vacu: 2
tr|F2D3J4|F2D3J4_HORVD details chlo: 11, vacu: 2
tr|F2D3S4|F2D3S4_HORVD details cyto: 7, nucl: 5, chlo: 1
tr|F2D8F8|F2D8F8_HORVD details cyto: 9, chlo: 2, pero: 2
tr|F2D9S4|F2D9S4_HORVD details cyto: 12, chlo: 1
tr|F2DGA8|F2DGA8_HORVD details cyto: 14
tr|F2DGG4|F2DGG4_HORVD details mito: 7, nucl: 6
tr|F2DJC5|F2DJC5_HORVD details cyto: 11, nucl: 2
tr|F2DNP3|F2DNP3_HORVD details chlo: 10, extr: 2, vacu: 2
tr|F2DS64|F2DS64_HORVD details vacu: 5, E.R.: 4, chlo: 3, extr: 1
tr|F2DST8|F2DST8_HORVD details cyto: 5, mito: 3, cysk: 3, nucl: 2
tr|F2DW12|F2DW12_HORVD details nucl: 7, mito: 6
tr|F2DZW3|F2DZW3_HORVD details E.R.: 4.5, E.R._plas: 3.83333, nucl_plas: 2.33333, plas: 2, extr: 2, nucl: 1.5, chlo: 1, cyto: 1
tr|F2E7I2|F2E7I2_HORVD details mito: 7, nucl: 6
tr|F2E7Q3|F2E7Q3_HORVD details cyto: 7, nucl: 4, chlo: 2
tr|F2E9C4|F2E9C4_HORVD details nucl: 9, cyto: 3, chlo: 1
tr|F2EBF9|F2EBF9_HORVD details cyto: 6, nucl: 4, mito: 2, chlo: 1
tr|F2EBM4|F2EBM4_HORVD details vacu: 6, nucl: 4, cyto: 2, chlo: 1
tr|F2EC88|F2EC88_HORVD details chlo: 13
tr|F2ECH4|F2ECH4_HORVD details nucl: 4.5, mito: 4, cyto_nucl: 4, cyto: 2.5, pero: 2
tr|F2EDB2|F2EDB2_HORVD details chlo: 7, extr: 5, mito: 1
tr|F2EDK4|F2EDK4_HORVD details chlo: 6, vacu: 4, cyto: 1, mito: 1, extr: 1
tr|F2EH52|F2EH52_HORVD details cyto: 14
tr|F2EKY2|F2EKY2_HORVD details nucl: 5, cyto: 4, mito: 4
tr|F2CT65|F2CT65_HORVD details nucl: 6, mito: 3, chlo: 2, cyto: 2
tr|F2EHN7|F2EHN7_HORVD details nucl: 11, chlo: 1, plas: 1
tr|I1H5X4|I1H5X4_BRADI details cyto: 6, nucl: 3, cysk: 2, chlo: 1, mito: 1
tr|I1H5Z6|I1H5Z6_BRADI details nucl: 5.5, cyto_nucl: 5, mito: 4, cyto: 3.5
tr|I1H6X0|I1H6X0_BRADI details chlo: 7, cyto: 4, extr: 2
tr|I1H8K5|I1H8K5_BRADI details cyto: 7, nucl: 3, vacu: 2, chlo: 1
tr|I1H9A9|I1H9A9_BRADI details chlo: 6, nucl: 3.5, mito: 3, cyto_nucl: 3
tr|I1HK18|I1HK18_BRADI details cyto: 4, chlo: 3, mito: 3, nucl: 2, plas: 1
tr|I1HWL4|I1HWL4_BRADI details nucl: 7, mito: 3, plas: 2, chlo: 1
tr|I1HZ93|I1HZ93_BRADI details chlo: 12, nucl: 1
tr|I1I582|I1I582_BRADI details nucl: 8, cyto: 5
tr|I1IHR6|I1IHR6_BRADI details chlo: 10, extr: 3
tr|I1IXV8|I1IXV8_BRADI details cyto: 10, nucl: 3
tr|I1J2V0|I1J2V0_BRADI details cyto: 7, chlo: 4, nucl: 2
tr|Q7X9M4|Q7X9M4_WHEAT details vacu: 5, extr: 4, chlo: 3, nucl: 1
tr|F2CV01|F2CV01_HORVD details chlo: 13
tr|F2CYL7|F2CYL7_HORVD details vacu: 5, E.R.: 3, chlo: 2, golg: 2, nucl: 1
tr|F2D3M4|F2D3M4_HORVD details plas: 4.5, E.R._plas: 3, chlo: 2, nucl: 2, cyto: 2, mito: 2
tr|F2DH88|F2DH88_HORVD details chlo: 6, nucl: 2, plas: 2, vacu: 2, cyto: 1
tr|F2EKR2|F2EKR2_HORVD details chlo: 8, plas: 2, E.R.: 2, mito: 1
tr|I1H2M8|I1H2M8_BRADI details chlo: 14
tr|I1I508|I1I508_BRADI details chlo: 10, mito: 4

## Sheet: S3-C
Additional file 5: Table S3-C:The information of the representive phosphorylated proteins
Accession No.	Protein name	Phosphopeptides	Phosphorylation sites	114/REF	115/REF	116/REF	117/REF	Expression pattern
Carbohydrate metabolism (10)
B6VCM0	chloroplast putative AGPase large subunit precursor	IFVMTQFNSAS(ph)LN	14	0.546729	1.00112	1.20697	1.38872
		GPAATGAQCVLTSDAS(ph)PADTLVLR	69
P12299	AGPase large subunit, chloroplastic/amyloplastic	IFVMTQFNSAS(ph)LN	149	0.497622	1.0142	1.41536	1.10929
Q9M4Z1	small subunit ADP glucose pyrophosphorylase	IYVLTQFNSAS(ph)LNR	102	0.350174	0.715884	1.602	1.39431
Q5XXD1	small subunit ADP glucose pyrophosphorylase	IYVLTQFNSAS(ph)LNR	122	1.61468	0.769632	0.814103	0.803617
P93594	Beta-amylase	S(ph)APEELVQQVLSAGWR	355	1.312	1.048	0.949	0.604
Q43223	Sucrose synthase	S(ph)LGTLQGALR	205	0.428086	1.24002	1.29972	0.989952
A9U8G4	Alcohol dehydrogenase ADH1A	IIGVDLNAS(ph)R	230	0.566041	0.728171	1.13978	1.81721
Q6UZD6	Phosphorylase (Fragment)	T(ph)ESEEEENILSETTEK	387	0.647623	1.05989	1.31013	1.02308
		KGES(ph)DSEEAPDAEKEDPEYELDPFTK	406
P08823	RuBisCO large subunit-binding protein subunit	VAEPAEGQLS(ph)V	542	1.97556	0.746408	0.714704	0.647894
D0EY60	ADP-glucose brittle-1 transporter	LVS(ph)GAIAGAVSR	128	0.609005	1.1124	1.27012	1.05908
Defence and stress (10)
Q8GV49	LEA1 protein	(ac) AS(ph)NQNQASYHAGETK	4	0.463806	0.537269	1.00141	2.14591
		TYETAQS(ph)AK	112
		DQTAS(ph)TLGEK	116
Q8GV47	LEA3 protein	(ac)AS(ph)NQNQASYHAGETK	4	0.55151	0.613129	1.09867	1.7729
		DQTGS(ph)YLGEK	116
P42755	Em protein H5	S(ph)LEAQEHLADGR	32	0.696732	0.696415	0.864511	2.15662
P04568	Em protein	S(ph)LEAQENLAEGR	30	0.439651	0.416837	0.593892	3.34714
C0LF32	Serpin 3	ATTLAT(ph)DVR	7	0.625783	0.67347	0.959033	2.25917
		AETQS(ph)VDFQTK	131
H9AXB3	Serpin-N3.2	ATTLAT(ph)DVR	7	0.492311	0.540363	1.1299	2.38795
		AEAQS(ph)VDFQTK	131
		AAEVTAQVNS(ph)WVEK	147
		DILPAGS(ph)IDNTTR	165
Q41593	Serpin-Z1A	ATTLAT(ph)DVR	7	0.62253	0.75061	1.03851	1.82489
		AETQS(ph)VDFQTK	131
Q9ST57	Serpin-Z2A	ATTLAT(ph)DVR	7	0.561931	0.530399	1.07458	2.34231
		AEAQS(ph)VDFQTK	131
		AAEVTAQVNS(ph)WVEK	147
		DILPAGS(ph)ISNTTR	165
E0WC53	WALI7	QVAHAPQELNS(ph)PR	8	0.623082	0.813153	1.11343	1.59958
		VDS(ph)EGVMCGANFK	226
		INS(ph)MPR	245
F4Y591	Heat shock protein 90	S(ph)DLVNNLGTIAR	98	0.521195	0.705425	1.63036	1.06406
		EIS(ph)DDEDEES(ph)DEKK	239 246
		EGEVEEVDDDS(ph)ENKDESK	250
Protein synthesis (3)
Q8LRU5	HMG-I/Y protein HMGa	S(ph)AISSYIEEK	35	1.4628	0.905375	0.940135	0.57795
Q0Q5D9	Globulin 1	GCS(ph)GESTAEQR	128	0.596104	0.756032	1.41068	1.50692
Q43657	15 kDa grain softness protein (Fragment)	S(ph)LPTQCNIDPK	133	0.267793	0.358056	1.04697	2.81742

## Sheet: S3-D
Additional file 5: Table S3-C:DEPs with KOG identifiers.
Uniprot ID	Protein name and function	KOG No.	KOG Description
	1. Carbohydrate metabolism (51)
B6VCM0	chloroplast putative AGPase large subunit precursor	KOG1322	This protein plays a role in synthesis of starch. It catalyzes the synthesis of the activated
P12299	AGPase large subunit, chloroplastic/amyloplastic	KOG1322	This protein plays a role in synthesis of starch. It catalyzes the synthesis of the activated
Q9M4Z1	small subunit ADP glucose pyrophosphorylase	KOG1322	This protein plays a role in synthesis of starch. It catalyzes the synthesis of the activated
Q5XXD1	small subunit ADP glucose pyrophosphorylase	KOG1322	This protein plays a role in synthesis of starch. It catalyzes the synthesis of the activated
P30523	small subunit ADP glucose pyrophosphorylase	KOG1322	This protein plays a role in synthesis of starch. It catalyzes the synthesis of the activated
O04074	Starch branching enzyme 1	KOG0470	1,4-alpha-glucan branching enzyme activity
Q9XGB3	Starch branching enzyme I	KOG0470	1,4-alpha-glucan branching enzyme activity
B9W4U7	Starch branching enzyme IIa	KOG0470	1,4-alpha-glucan branching enzyme activity
Q9ZTB6	Starch branching enzyme Iib	KOG0470	1,4-alpha-glucan branching enzyme activity
I1GS62	Sucrose synthase	KOG0853	Sucrose-cleaving enzyme that provides UDP-glucose and fructose for various metabolic [..]
Q43223	Sucrose synthase	KOG0853	Sucrose-cleaving enzyme that provides UDP-glucose and fructose for various metabolic [..]
A9U8G4	Alcohol dehydrogenase ADH1A	KOG0022	alcohol dehydrogenase
A9U8G1	Alcohol dehydrogenase ADH2D	KOG0022	alcohol dehydrogenase
A8QR29	Malate dehydrogenase (Fragment)	KOG1494	Malate dehydrogenase
F2CQR0	Malate dehydrogenase	KOG1494	Malate dehydrogenase
P23901	Aldose reductase	KOG1577	reductase
Q43320	Aldose reductase-related protein	KOG1577	reductase
B5U8Y9	Alpha-glucosidase	KOG1065	alpha-glucosidase
D1MDV2	Alpha-glucosidase	KOG1065	alpha-glucosidase
J3RHG6	Beta-glucosidase 4 (Fragment)	KOG0626	beta-glucosidase activity
Q8GT50	Apoplastic invertase 1	KOG0228	sucrose alpha-glucosidase activity
C0KTA6	Fructose-bisphosphate aldolase	KOG1557	fructose-bisphosphate aldolase activity
Q6UZD6	Phosphorylase (Fragment)	KOG2099	glycogen phosphorylase activity
B2LXU4	Phosphorylase	KOG2099	glycogen phosphorylase activity
B5A8A6	Glutaredoxin	KOG1752	GLutaRedoXin
Q7XY25	Glutaredoxin	KOG1752	GLutaRedoXin
I1GS37	Adenylate kinase 1	KOG3079	nucleotide kinase activity
A1E9I8	ATP synthase subunit alpha, chloroplastic	KOG1353	proton-transporting ATP synthase activity, rotational mechanism
I1HET7	Uncharacterized protein	KOG1254	ATP citrate lyase
F2DCE0	Predicted protein malate metabolic	KOG1496	Malate dehydrogenase
F2CTY2	Predicted protein	KOG1458	fructose 1,6-bisphosphate 1-phosphatase activity
F2CWJ3	Predicted protein	KOG0657	glyceraldehyde-3-phosphate dehydrogenase (NAD+) (phosphorylating) activity
I1GNA0	Uncharacterized protein	KOG0228	sucrose alpha-glucosidase activity
F2DIF8	6-phosphofructokinase activity	KOG2440	6-phosphofructokinase activity
I1HT98	Uncharacterized protein	KOG1643	triose-phosphate isomerase activity
I1I3D1	Uncharacterized protein	KOG2670	phosphopyruvate hydratase activity
F2CWL4	Predicted protein	KOG1050	synthase
F2DEC3	Predicted protein	KOG1371	4-epimerase
F2DQF0	Predicted protein	KOG1626	Inorganic pyrophosphatase
F2DVV7	Predicted protein	KOG3147	6-phosphogluconolactonase
I1HJ12	Uncharacterized protein	KOG1626	Inorganic pyrophosphatase
I1ICL3	Uncharacterized protein	KOG0747	4,6-dehydratase
I1H236	Acyl-coenzyme A oxidase	KOG0136	acyl-Coenzyme A oxidase
I1I0D1	Uncharacterized protein	KOG0022	alcohol dehydrogenase
F2D005	Predicted protein	KOG0022	alcohol dehydrogenase
F2DDZ5	Predicted protein	KOG0524	pyruvate dehydrogenase (acetyl-transferring) activity
F2E626	Predicted protein	KOG1184	pyruvate decarboxylase activity
F2DGX3	Predicted protein	KOG1515	Carboxylesterase
F2EDQ0	Predicted protein	KOG1515	Carboxylesterase
F2DSV5	Predicted protein	KOG3043	Dienelactone hydrolase family protein
F2EBF8	Predicted protein	KOG4569	triglyceride lipase activity
	2. protein systhesis/assembly/degradation (61)
Q6RUJ1	Glutamine synthetase	KOG0683	glutamine synthetase
G1FFN0	Glutamine synthetase	KOG0683	glutamine synthetase
Q4LB20	Adenosylhomocysteinase	KOG1370	adenosylhomocysteinase
F2CZE7	Adenosylhomocysteinase	KOG1370	adenosylhomocysteinase
A6XMY8	Methylenetetrahydrofolate reductase	KOG0564	Methylenetetrahydrofolate reductase
A6XMZ1	S-adenosylhomocysteine hydrolase (Fragment)	KOG1370	adenosylhomocysteinase
B0FRH4	Aspartate aminotransferase (Fragment)	KOG1411	Aspartate aminotransferase
B5B1F8	Aspartate aminotransferase (Fragment)	KOG1411	Aspartate aminotransferase
I1HRT4	Aspartate aminotransferase	KOG1411	Aspartate aminotransferase
F2DCC0	Aspartate aminotransferase	KOG1411	Aspartate aminotransferase
F2DQ23	Phenylalanine ammonia-lyase	KOG0222	Phenylalanine ammonialyase
Q42855	Uroporphyrinogen decarboxylase (Fragment)	KOG2872	uroporphyrinogen decarboxylase activity
Q8RYB1	Porphobilinogen deaminase (Fragment)	KOG2892	Porphobilinogen deaminase
F2CVC1	Predicted protein	KOG0142	isopentenyl-diphosphate Delta-isomerase
I1IS70	Uncharacterized protein	KOG2201	PaNtothenate Kinase
I1IBR3	Uncharacterized protein	KOG2854	adenosine kinase activity
F2E9K4	Predicted protein	KOG0258	alanine aminotransferase
I1I3L2	Predicted protein	KOG0258	alanine aminotransferase
F2CYL4	Predicted protein	KOG1186	amine oxidase
F2D751	Predicted protein	KOG4777	aspartate-semialdehyde dehydrogenase activity
F2DEL2	Predicted protein	KOG2367	synthase
I1H7B3	Uncharacterized protein	KOG0623	Imidazole glycerol phosphate synthase subunit hisf
I1IUJ8	Uncharacterized protein	KOG2367	synthase
F2E6P9	Predicted protein	KOG2367	synthase
F2DU92	Predicted protein	KOG1559	gamma-glutamyl-peptidase activity
F2E5S3	Predicted protein	KOG2007	cysteinyl-tRNA aminoacylation
I1H6F4	Uncharacterized protein	KOG2926	carrier protein transacylase
I1GZD7	Uncharacterized protein	KOG1192	UDP-Glycosyltransferase
I1H1V5	Uncharacterized protein	KOG0523	Transketolase
F2E9D1	Predicted protein	KOG2820	Sarcosine oxidase
F2CWR0	Predicted protein	KOG0069	NAD binding
I1GYL4	Uncharacterized protein	KOG0069	NAD binding
I1I9W8	Uncharacterized protein	KOG2336	UFM1 activating enzyme activity
F2D1M6	Predicted protein	KOG0698	phosphoprotein phosphatase activity
F2DYM4	Predicted protein	KOG0975	branched-chain-amino-acid transaminase activity
I1H6W7	Uncharacterized protein	KOG0975	branched-chain-amino-acid transaminase activity
I1HNY1	Uncharacterized protein	KOG1764	protein kinase, AMP-activated, gamma
F2CT85	Predicted protein	KOG1378	acid phosphatase activity
F2CZT3	Predicted protein	KOG3178	methyltransferase activity
Q03033	Elongation factor 1-alpha	KOG0052	This protein promotes the GTP-dependent binding of aminoacyl-tRNA to the A-site of [..]
I1IB68	Elongation factor Tu	KOG0460	translation elongation factor activity
Q7X9K3	Elongation factor-1 alpha (Fragment)	KOG0052	This protein promotes the GTP-dependent binding of aminoacyl-tRNA to the A-site of [..]
Q03387	Eukaryotic initiation factor iso-4F subunit p82-34	KOG0401	translation initiation factor activity
B9A8E3	Protein disulfide isomerase	KOG0190	Protein disulfide isomerase
Q9FE55	Protein disulfide isomerase	KOG0190	Protein disulfide isomerase
Q334I0	Heat shock protein 101	KOG1051	nucleoside-triphosphatase activity
F4Y591	Heat shock protein 90	KOG0019	protein folding
B5L808	Heat-shock protein 70	KOG0101	ATP binding
Q3I0N4	Hsp17.2	KOG0710	response to stress
Q5MCL9	Calreticulin-like protein	KOG0674	Calreticulin
F2DB07	Hsp10	KOG1641	protein folding
P08819	Serine carboxypeptidase 2	KOG1282	Carboxypeptidase
E5AXU4	Vacuolar processing enzyme 2a (Fragment)	KOG1348	cysteine-type endopeptidase activity
F2DGW4	ATP-dependent Clp protease proteolytic subunit (Fragment)	KOG1348	cysteine-type endopeptidase activity
G8GKP0	Metacaspase 2	KOG1546	Metacaspase
C3SBD9	Nucellin (Fragment)	KOG1546	Metacaspase
B7SKZ2	Putative Bowman-Birk type wound-induced protease inhibitor	KOG0177	threonine-type endopeptidase activity
F2E8C9	Predicted protein	KOG0177	threonine-type endopeptidase activity
F2D663	Predicted protein	KOG4755	cysteine-type peptidase activity
F2EFB5	Predicted protein	KOG1339	aspartic
I1HQ45	Predicted protein	KOG1339	aspartic
	3Translation/transcript (59)
E2GL16	Poly(ADP-ribose) polymerase	KOG1037	Poly (ADP-ribose) polymerase
Q6L5M1	Glycoprotein	KOG3421	ribosomal protein L14
Q7XY23	Cyc07	KOG1628	40s ribosomal protein
I1GR76	60S ribosomal protein L18	KOG3204	60s ribosomal protein
Q5I7L0	60S ribosomal protein L18	KOG1714	structural constituent of ribosome
F2CSX2	60S ribosomal protein L18a	KOG0829	structural constituent of ribosome
F2CSC5	Ribosomal protein L19	KOG1696	ribosomal protein L19
Q6V959	Ribosomal protein L3	KOG3412	structural constituent of ribosome
I1HTL3	Ribosomal protein	KOG1570	Ribosomal protein
F2E390	Ribosomal protein	KOG1570	Ribosomal protein
F2CS15	Predicted protein	KOG1715	structural constituent of ribosome
F2D1H7	Predicted protein	KOG3184	Ribosomal protein
F2D293	Predicted protein	KOG0746	Ribosomal protein
F2DSW5	Predicted protein	KOG0893	Ribosomal protein
F2E2F1	Predicted protein	KOG0893	Ribosomal protein
F2EAX5	Predicted protein	KOG3434	Ribosomal protein
F2EKQ2	Predicted protein	KOG3434	Ribosomal protein
F2CWF9	Predicted protein	KOG3502	rRNA export from nucleus
F2E1Y8	Predicted protein	KOG1790	Ribosomal protein
I1GM81	Uncharacterized protein	KOG1475	ribosomal protein, L38
I1GSF2	Uncharacterized protein	KOG1742	60s ribosomal protein
I1GTN3	Uncharacterized protein	KOG3499	ribosomal protein, L38
I1HUQ6	Uncharacterized protein	KOG4600	structural constituent of ribosome
I1I1G5	Uncharacterized protein	KOG1790	Ribosomal protein
I1ICW5	Uncharacterized protein	KOG0886	structural constituent of ribosome
F2CZ65	Predicted protein	KOG3412	structural constituent of ribosome
F2CQP0	Predicted protein	KOG1569	Ribosomal protein
F2D1P1	Predicted protein	KOG0875	Ribosomal protein
F2D448	Predicted protein	KOG0877	structural constituent of ribosome
F2D702	Predicted protein	KOG3301	rRNA binding
P02277	Histone H2A.2.2	KOG1756	histone h2a
F2CZQ5	Histone H3	KOG1745	histone H3
P40621	HMG1/2-like protein	KOG0381	high mobility group
F2DVN6	Predicted protein	KOG0724	transcription factor
F2E311	Predicted protein	KOG1121	transposon protein
F2DD34	Predicted protein	KOG3070	DNA binding
F2DLR6	Predicted protein	KOG2190	RNA binding
I1GSH4	Uncharacterized protein	KOG3255	ribosomal protein L9
O23798	Ps16 protein	KOG0118	RNA binding
F2CT95	Predicted protein	KOG1203	divinyl chlorophyllide a 8-vinyl-reductase activity
F2CXF8	Predicted protein	KOG0118	RNA binding
F2DMR3	Predicted protein	KOG0118	RNA binding
F2DVR4	Predicted protein	KOG4210	RNA binding protein
I1GS11	Uncharacterized protein	KOG0118	RNA binding
I1GXW9	Uncharacterized protein	KOG0118	RNA binding
I1HJ07	Uncharacterized protein	KOG0676	ATP binding
F2E9D5	Predicted protein	KOG0101	ATP binding
I1GMG0	Uncharacterized protein	KOG1751	Ribosomal protein
I1H1D0	Uncharacterized protein	KOG0356	protein refolding
F2E4C2	Predicted protein	KOG0101	ATP binding
I1H6Y3	Uncharacterized protein	KOG0101	ATP binding
F2D4W9	Predicted protein	KOG4759	ribosome recycling factor
F2DD97	Predicted protein	KOG1508	nucleosome assembly
F2EB67	Predicted protein	KOG1507	Nucleosome assembly protein
F2D9W1	Predicted protein	KOG0918	selenium binding
F2DYK8	Predicted protein	KOG1764	protein kinase, AMP-activated, gamma
F2DI08	Predicted protein	KOG0266	wd repeat
G8CN62	Putative uncharacterized protein (Fragment)	KOG0918	selenium binding
F2E5Q1	Profilin	KOG1755	actin cytoskeleton organization
	4. Transport (7)
D0EY60	ADP-glucose brittle-1 transporter	KOG0752	Solute carrier family 25
F2D9P8	Predicted protein (Fragment)	KOG1656	protein transport
F2E2T2	Predicted protein (Fragment)	KOG1471	transfer protein
F2EBV8	Predicted protein (Fragment)	KOG1242	translation elongation factor activity
F2CWC9	Predicted protein	KOG3221	glycolipid transfer protein
E7BXE5	Potassium channel beta subunit	KOG1575	oxidoreductase activity
Q70JR7	Putative PEBP protein (Fragment)	KOG3346	Phosphatidylethanolamine-binding protein
	8. Defence and stress (48)
B5TWC9	Late embryogenesis abundant protein	KOG4744	late embryogenesis abundant
Q6L5M0	LEA protein	KOG4744	late embryogenesis abundant
Q8GV49	LEA1 protein	KOG4744	late embryogenesis abundant
Q8GV47	LEA3 protein	KOG4744	late embryogenesis abundant
A7VL26	Group3 late embryogenesis abundant protein	KOG4744	late embryogenesis abundant
A7VL27	Group3 late embryogenesis abundant protein	KOG4744	late embryogenesis abundant
F2DBE3	Catalase	KOG0047	Occurs in almost all aerobically respiring organisms and serves to protect cells from [..]
E2G045	Catalase	KOG0047	Occurs in almost all aerobically respiring organisms and serves to protect cells from [..]
F1DKC1	Catalase	KOG0047	Occurs in almost all aerobically respiring organisms and serves to protect cells from [..]
Q9LDX4	Thioredoxin	KOG0907	Thioredoxin
Q8LK23	Peroxidase	KOG0854	peroxiredoxin activity
D0PRB4	Peroxiredoxin	KOG0854	peroxiredoxin activity
Q6W8Q2	1-Cys peroxiredoxin PER1	KOG0854	peroxiredoxin activity
Q8RW03	Glutathione transferase	KOG0406	glutathione transferase activity
Q8RW00	Glutathione transferase	KOG0406	glutathione transferase activity
C4WYH8	Putative Td650 protein (Fragment)	KOG0047	Occurs in almost all aerobically respiring organisms and serves to protect cells from [..]
F2DDK1	Predicted protein (Fragment)	KOG0541	peroxiredoxin activity
C0LF31	Serpin 2	KOG2392	serine-type endopeptidase inhibitor activity
C0LF32	Serpin 3	KOG2392	serine-type endopeptidase inhibitor activity
H9AXB3	Serpin-N3.2	KOG2392	serine-type endopeptidase inhibitor activity
Q41593	Serpin-Z1A	KOG2392	serine-type endopeptidase inhibitor activity
Q9ST57	Serpin-Z2A	KOG2392	serine-type endopeptidase inhibitor activity
P11955	26 kDa endochitinase 1	KOG4742	chitin catabolic process
Q9FRV0	Basic endochitinase C	KOG4742	chitin catabolic process
B1B6T0	Chitinase	KOG4742	chitin catabolic process
Q9SQG8	Pathogenesis-related protein 4 (Fragment)	KOG4742	chitin catabolic process
A7UME6	Xylanase inhibitor 801NEW	KOG1339	aspartic
Q8H0K8	Xylanase inhibitor Antifungal	KOG1339	aspartic
D3JUT3	Xylanase inhibitor protein I	KOG4701	chitinase activity
Q4W6G2	Xylanase inhibitor XIP-III	KOG4701	chitinase activity
O64393	Wheatwin-2 Antifungal	KOG4742	chitin catabolic process
D2TE73	Tri a Bd 27K (Fragment)	KOG3160	Lysosomal thiol
F2CSK4	Predicted protein	KOG0725	reductase
F2D171	Predicted protein	KOG0725	reductase
F2DKW3	Predicted protein	KOG0143	oxidoreductase, 2OG-Fe(II) oxygenase family protein
F2EBJ5	Predicted protein	KOG0134	12-oxophytodienoate reductase
I1HUV3	Uncharacterized protein	KOG0725	reductase
F2D3T2	Predicted protein	KOG3352	oxidoreductase activity, acting on a heme group of donors, oxygen as acceptor

## Sheet: S3-E
Additional file 5: Table S3-D:DEPs interacted with chaperones.
Uniprot ID	Protein Description	Abbreviation	KOG No.	KOG Description
B9A8E3	Protein disulfide isomerase	PDI	KOG0190	Protein disulfide isomerase
Q9FE55	Protein disulfide isomerase	PDI	KOG0190	Protein disulfide isomerase
Q334I0	Heat shock protein 101	Hsp101	KOG1051	nucleoside-triphosphatase activity
F4Y591	Heat shock protein 90	Hsp90	KOG0019	protein folding
B5L808	Heat-shock protein 70	Hsp70	KOG0101	ATP binding
Q3I0N4	Hsp17.2	Hsp17.2	KOG0710	response to stress
F2DB07	Heat-shock protein 10	Hsp10	KOG1641	protein folding
P08819	Serine carboxypeptidase 2	SCP	KOG1282	Carboxypeptidase
Q8GT50	Apoplastic invertase 1		KOG0228	sucrose alpha-glucosidase activity
F2DGX3	Predicted protein		KOG1515	Carboxylesterase
F2CWJ3	Predicted protein		KOG0657	glyceraldehyde-3-phosphate dehydrogenase (NAD+) (phosphorylating) activity
I1GNA0	Uncharacterized protein		KOG0228	sucrose alpha-glucosidase activity
Q03387	Eukaryotic initiation factor iso-4F subunit p82-34		KOG0401	translation initiation factor activity
F2EDQ0	Predicted protein		KOG1515	Carboxylesterase
Q8RW03	Glutathione transferase	GT	KOG0406	glutathione transferase activity
Q8RW00	Glutathione transferase	GT	KOG0406	glutathione transferase activity
B0FRH4	Aspartate aminotransferase (Fragment)		KOG1411	Aspartate aminotransferase
B5B1F8	Aspartate aminotransferase (Fragment)		KOG1411	Aspartate aminotransferase
I1HRT4	Aspartate aminotransferase		KOG1411	Aspartate aminotransferase
F2DCC0	Aspartate aminotransferase		KOG1411	Aspartate aminotransferase
I1IBR3	Uncharacterized protein		KOG2854	adenosine kinase activity
F2E9K4	Predicted protein		KOG0258	alanine aminotransferase
I1I3L2	Predicted protein		KOG0258	alanine aminotransferase
I1H7B3	Uncharacterized protein		KOG0623	Imidazole glycerol phosphate synthase subunit hisf
E5AXU4	Vacuolar processing enzyme 2a (Fragment)		KOG1348	cysteine-type endopeptidase activity
F2DGW4	ATP-dependent Clp protease proteolytic subunit (Fragment)		KOG1348	cysteine-type endopeptidase activity
G8GKP0	Metacaspase 2		KOG1546	Metacaspase
C3SBD9	Nucellin (Fragment)		KOG1546	Metacaspase
Q5MCL9	Calreticulin-like protein		KOG0674	Calreticulin
I1IB68	Elongation factor Tu		KOG0460	translation elongation factor activity
F2D1M6	Predicted protein		KOG0698	phosphoprotein phosphatase activity
F2E2T2	Predicted protein (Fragment)		KOG1471	transfer protein
Q6L5M1	Glycoprotein		KOG3421	ribosomal protein L14
I1GR76	60S ribosomal protein L18		KOG3204	60s ribosomal protein
Q5I7L0	60S ribosomal protein L18		KOG1714	structural constituent of ribosome
F2CSX2	60S ribosomal protein L18a		KOG0829	structural constituent of ribosome
F2CSC5	Ribosomal protein L19		KOG1696	ribosomal protein L19
I1HTL3	Ribosomal protein		KOG1570	Ribosomal protein
F2E390	Ribosomal protein		KOG1570	Ribosomal protein
F2D1H7	Predicted protein		KOG3184	Ribosomal protein
F2CWF9	Predicted protein		KOG3502	rRNA export from nucleus
I1GSF2	Uncharacterized protein		KOG1742	60s ribosomal protein
I1GTN3	Uncharacterized protein		KOG3499	ribosomal protein, L38
F2D1P1	Predicted protein		KOG0875	Ribosomal protein
F2DVR4	Predicted protein		KOG4210	RNA binding protein
I1HJ07	Uncharacterized protein		KOG0676	ATP binding
I1GMG0	Uncharacterized protein		KOG1751	Ribosomal protein
F2DI08	Predicted protein		KOG0266	wd repeat
E7BXE5	Potassium channel beta subunit		KOG1575	oxidoreductase activity
F2DBE3	Catalase	Cat	KOG0047	Occurs in almost all aerobically respiring organisms and serves to protect cells from [..]
E2G045	Catalase	Cat	KOG0047	Occurs in almost all aerobically respiring organisms and serves to protect cells from [..]
F1DKC1	Catalase	Cat	KOG0047	Occurs in almost all aerobically respiring organisms and serves to protect cells from [..]
Q9LDX4	Thioredoxin	Trx	KOG0907	Thioredoxin
Q8LK23	Peroxidase	Prx	KOG0854	peroxiredoxin activity
D0PRB4	Peroxiredoxin	Prx	KOG0854	peroxiredoxin activity
Q6W8Q2	1-Cys peroxiredoxin PER1	Prx	KOG0854	peroxiredoxin activity
C4WYH8	Putative Td650 protein (Fragment)	Cat	KOG0047	Occurs in almost all aerobically respiring organisms and serves to protect cells from [..]
A7UME6	Xylanase inhibitor 801NEW	XI	KOG1339	aspartic
Q8H0K8	Xylanase inhibitor Antifungal	XI	KOG1339	aspartic
F2EFB5	Predicted protein		KOG1339	aspartic
I1HQ45	Predicted protein		KOG1339	aspartic
F2CSK4	Predicted protein		KOG0725	reductase
F2D171	Predicted protein		KOG0725	reductase
I1HUV3	Uncharacterized protein		KOG0725	reductase
I1GYL4	Uncharacterized protein		KOG0069	NAD binding
F2CWR0	Predicted protein		KOG0069	NAD binding

## Sheet: S3-F
Additional file 5: Table S3-E: Primer sequences of DEPs encoding genes used for qRT-PCR
Uniprot ID	Protein name	Forward primer (5’-3‘)	Reverse primer (5’-3’)
P93594	Beta-amylase	GTTTTCTCGGGAGTGTCG	CGTATCCTCAGAGCCAAG
A9U8G4	Alcohol dehydrogenase ADH1A	CAAGACCAGTGGAAATAC	CAAGTCACGCTTCTCTAT
C0KTA6	Fructose-bisphosphate aldolase	AGCCCATTGTCCTGTGAG	CGAAGCAGCATACTACCA
Q9M4Z1	AGPase SSU	TGAAGGAGGCAAGTGTCG	GATGGTTACTGGGAAGAT
O04074	Starch branching enzyme 1	GATAGTAAGCCACACAAG	GACTCTGATGCTCTGATG
Q2WGB1	Starch synthase II-D	TATGATGTCGTGAAGCCC	GTTGCCTGAGCACTACCT
D2KFG9	Gliadin/avenin-like seed protein	CTCGTCCTTGCCCTCATTG	CTCGTCCTTGCCCTCATTG
Q1KMU9	Non-specific lipid-transfer protein	GAATCTTAGAGCAGTCCA	CTCGTGTTGTTCACCCTC
P17314	Alpha-amylase/trypsin inhibitor CM3	CCTGGCAGCAATACAACT	GGCTTTTCGGACCAATCT
Q8LK23	Peroxidase	AAGCAGTCGTGGAAGTGG	TGTGGTGGCGGTGGTAGT
F1DKC1	Catalase	GGTAGTAGTCCACCTCCT	GCCCAACTACCTGATGCT
C0LF31	Serpin 2	AGGAAGGCTTGAGCGAGA	GCCATACTTGGGAACGAGA

## Sheet: Sheet1
Expression patterns
Carbohydrate metabolism (10)
Defence and stress (10)
Protein synthesis (3)
